# Supplementary material for: HOXC6 overexpression stimulates cell migration and correlates with poor prognosis in head and neck squamous cell carcinoma
Source: Cell Mol Life Sci. 2026 Jan 11;83(1):77. doi: 10.1007/s00018-025-06039-3 (PMC12858702; doi:10.1007/s00018-025-06039-3)
Supplement: Supplementary file 1 — Supplementary Material 1 (XLSX 8.15 KB) [file 18_2025_6039_MOESM1_ESM.xlsx]

## Sheet: ChIP-DNA_qpcr_primer_probe
ChIP-DNA qRT-PCR primers probes ( 5'->3')
Gene name	Forward Primer	Reverse Primer	Probe
GAPDH	TACTAGCGGTTTTACGGGCG	TCGAACAGGAGGAGCAGAGAGCGA	GGGAGGCTGCGGGCTCAATTTATA
ZNF333	TGCAGCCAGTGTGGGAAAGC	GTGCTCGTCCGGAAGGGCTTG	TCAGGGAACACTCTTCACTGA
