# Supplementary material for: HOXC6 overexpression stimulates cell migration and correlates with poor prognosis in head and neck squamous cell carcinoma
Source: Cell Mol Life Sci. 2026 Jan 11;83(1):77. doi: 10.1007/s00018-025-06039-3 (PMC12858702; doi:10.1007/s00018-025-06039-3)
Supplement: Supplementary file 2 — Supplementary Material 2 (XLSX 193 KB) [file 18_2025_6039_MOESM2_ESM.xlsx]

## Sheet: Supplementary Table S2A
Genes
HES4
ATAD3A
ARHGEF16
ICMT
PER3
KIF1B
PEX14
TMEM51
ARHGEF19
KDM1A
CNKSR1
AIM1L
SFN
MAP3K6
SERINC2
ZBTB8A
GJB5
GJB3
CLSPN
CDCA8
RHBDL2
CDC20
PTPRF
ARTN
B4GALT2
RAD54L
FOXD2
FAF1
ZYG11A
TACSTD2
ITGB3BP
IL12RB2
SERBP1
DEPDC1
MGC27382
DDAH1
CYR61
GBP6
FNBP1L
SASS6
PTGFRN
TRIM45
CGN
C1orf226
TMCO1
GPR161
ATP1B1
C1orf112
RASAL2
LAMC1
LAMC2
ASPM
C1orf53
KIF14
PKP1
LAD1
PHLDA3
ELF3
LAMB3
SERTAD4
NSL1
SMYD2
PTPN14
ESRRG
ENAH
RHOU
TAF5L
OPN3
EXO1
C1orf100
ZNF496
AKR1E2
CALML3
SUV39H2
PRTFDC1
MTPAP
C10orf25
ANXA8
ANXA8L1
ZWINT
CDK1
RHOBTB1
RTKN2
AIFM2
PPA1
ZNF503
HELLS
SLK
FGFR2
MKI67
PKP3
HRAS
EPS8L2
CD151
ADM
PACSIN3
FADS2
DHCR7
TSKU
TMPRSS4
MPZL2
ST3GAL4
ARHGAP32
FOXM1
RAD51AP1
CD9
PLEKHG6
LTBR
PTMS
RIMKLB
LRP6
GPRC5A
CPNE8
CACNB3
SMAGP
HOXC5
HOXC6
ERBB3
E2F7
GAS2L3
KIAA1033
TRPV4
IFT81
TBX3
CIT
CDK2AP1
POLE
SUCLA2
SPRY2
CDH24
AKAP6
MBIP
SLC25A21
MIPOL1
FOXA1
FANCM
PYGL
DLGAP5
SIX4
MNAT1
GPX2
ACTN1
EXD2
NPC2
EIF2B2
POMT2
NRXN3
FLRT2
GLRX5
YY1
SLC25A29
CDC42BPB
XRCC3
CYFIP1
MKRN3
TJP1
PAK6
TUBGCP4
DUOXA1
DUOX1
CEP152
NEDD4
CCNB2
KIAA0101
SMAD6
GLCE
KIF23
UACA
NPTN
RPP25
DNAJA4
MFGE8
FANCI
ZNF774
SLCO3A1
NR2F2
IGF1R
LYSMD4
PAQR4
PKMYT1
IQCK
CTF1
PRSS8
TGFB1I1
NETO2
IRX3
LPCAT2
CAPNS2
PDP2
PLEKHG4
ESRP2
CDH3
ZFHX3
TAF1C
TUBB3
VPS53
TIMM22
TAX1BP3
ENO3
ZNF232
TOP3A
TLCD1
PSMD11
PCGF2
KRT19
PTRF
ETV4
C17orf53
KIF18B
NPEPPS
EPN3
NME1
C17orf82
CASKIN2
ITGB4
EVPL
SRP68
SPHK1
ST6GALNAC2
ST6GALNAC1
TK1
BIRC5
TMEM105
DUS1L
TYMS
CIDEA
LAMA3
OSBPL1A
IMPACT
KCTD1
DSC2
DSG3
DSG2
NEDD4L
SOCS6
HMG20B
EVI5L
EIF3G
S1PR5
SPC24
HOOK2
C19orf57
CC2D1A
ASF1B
NR2F6
HOMER3
FXYD3
SPINT2
FBXO27
GSK3A
PVRL2
ERCC2
FUT1
PPFIA3
TRPM4
MYH14
TMC4
CDC42EP5
EPS8L1
SH3YL1
RRM2
E2F6
SDC1
CAD
SPDYA
THUMPD2
EPAS1
EPCAM
CHAC2
SPRED2
TGFA
RTKN
CKAP2L
IL1A
SMPD4
LYPD6B
RND3
MYO3B
SATB2
SGOL2
ABI2
ABCA12
EPHA4
UGT1A6
SH3BP4
UBE2F
GPC1
STK25
NRSN2
SRXN1
FERMT1
JAG1
BTBD3
TASP1
OVOL2
POLR3F
GINS1
NINL
ZNF337
HM13
ID1
TPX2
E2F1
NFS1
EPB41L1
SDC4
UBE2C
TFAP2C
SYCP2
LAMA5
RPS21
CXADR
APP
CHAF1B
HMGN1
PRDM15
PFKL
C21orf58
SERPIND1
UQCR10
TST
MPST
H1F0
APOBEC3B
PHF5A
ARHGAP8
SMC1B
RIBC2
TPRXL
THRB
CDC25A
MST1R
SPATA12
SLMAP
C3orf67
ARL13B
DCBLD2
C3orf52
UPK1B
POLQ
MCM2
NEK11
ACPP
PPP2R3A
SLC25A36
RASA2
TFDP2
PLS1
PLOD2
TM4SF1
GMPS
ECT2
ABCC5
DVL3
PSMD2
EHHADH
LIPH
IGF2BP2
TMEM44
MFI2
LMLN
HS3ST1
FGFBP1
2022-09-11
CDS1
C4orf36
SGMS2
ARSJ
HSPA4L
PLK4
FAM160A1
MND1
KLHL2
PALLD
WWC2
STOX2
CEP72
TRIP13
MYO10
C5orf22
SKP2
CCL28
FST
IL31RA
PLK2
CENPK
CCNB1
CENPH
MARVELD2
OCLN
GTF2H2C
FOXD1
FAM169A
HOMER1
EFNA5
MCC
SNX24
DDX46
PITX1
KIF20A
SH3RF2
PDLIM7
LOC728554
ZNF354A
ZNF354B
ZNF879
FOXQ1
DSP
CAP2
MRS2
TCF19
RNF8
C6orf132
TNFRSF21
LRRC1
FAM83B
COL21A1
DST
ZNF451
RAB23
MYO6
TPBG
ZNF292
WASF1
TPD52L1
PTPRK
MAP7
IL20RA
PERP
SASH1
SNX9
PRKAR1B
ITGB8
HOXA3
HOXA4
FKBP9
KIAA0895
ANLN
FIGNL1
EGFR
TPST1
ABHD11
CLDN4
GTF2IRD1
GNAI1
STEAP1
CLDN12
BAIAP2L1
EPHB4
CUX1
PUS7
CAV2
MET
MEST
EZH2
ZNF282
GALNT11
NCAPG2
ERI1
PSD3
SH2D4A
HR
PBK
ZNF703
GINS4
CEBPD
SNAI2
RGS20
IMPAD1
RDH10
CHMP4C
CPNE3
RAD54B
ESRP1
DPY19L4
LAPTM4B
POP1
OSR2
GRHL2
FZD6
MAL2
DSCC1
MTBP
LY6K
FAM83H
CYC1
SLC39A4
MFSD3
LRRC14
ZNF517
MTAP
CDKN2B
TUSC1
KIAA1161
MELK
SHB
PCSK5
CEP78
CKS2
FOXE1
KLF4
KIAA1958
SLC31A2
FKBP15
HDHD3
2022-12-01
AK1
TRUB2
WDR5
MRPS2
UBAC1
MID1
TIMM8A
WBP5
COL4A5
PLS3
KLHL13
MMGT1
NSDHL

## Sheet: Supplementary Table S2B
Gene Symbol	Gene ID	Median (Tumor)	Median (Normal)	Log2(Fold Change)	adjp
MMP1	ENSG00000196611.4	183.291	1.394	6.266	1.19e-30
MMP11	ENSG00000099953.9	40.74	0.88	4.473	2.56e-31
CA9	ENSG00000107159.12	24.92	0.255	4.368	1.18e-29
PTHLH	ENSG00000087494.15	137.053	6.891	4.129	7.12e-25
MMP9	ENSG00000100985.7	56.261	2.529	4.02	7.1e-36
COL1A1	ENSG00000108821.13	508.357	30.516	4.015	1.5e-27
LAMC2	ENSG00000058085.14	244.179	15.448	3.898	9.94e-34
ISG15	ENSG00000187608.8	333.975	21.942	3.868	9.55e-31
MMP3	ENSG00000149968.11	28.779	1.064	3.851	2.18e-15
SPP1	ENSG00000118785.13	65.489	3.974	3.741	5.41e-15
MMP12	ENSG00000262406.2	25.291	1.04	3.688	1.49e-29
SERPINE1	ENSG00000106366.8	90.108	6.255	3.651	6.85e-25
COL3A1	ENSG00000168542.12	344.103	27.013	3.623	1.11e-21
POSTN	ENSG00000133110.14	71.342	4.907	3.614	1.23e-20
MMP13	ENSG00000137745.11	12.63	0.115	3.612	8.33e-15
TGFBI	ENSG00000120708.16	351.017	28.624	3.571	2.78e-29
MMP10	ENSG00000166670.9	34.049	1.977	3.558	3.26e-11
IFI6	ENSG00000126709.14	429.346	35.976	3.541	5.59e-27
CTHRC1	ENSG00000164932.12	33.599	2.04	3.509	5.25e-30
INHBA	ENSG00000122641.9	17.99	0.67	3.507	4.53e-25
IFI27	ENSG00000165949.12	2390.5	217.038	3.455	1.12e-24
COL5A2	ENSG00000204262.11	38.77	2.693	3.429	1.56e-26
COL5A1	ENSG00000130635.15	56.102	4.355	3.415	6.54e-25
FN1	ENSG00000115414.18	297.613	26.99	3.415	2.42e-22
MFAP2	ENSG00000117122.13	79.61	6.653	3.397	1.8e-41
IGHG1	ENSG00000211896.6	1333.04	127.071	3.381	1.73e-07
CASC9	ENSG00000249395.2	9.38	0.045	3.312	2.3e-19
COL4A1	ENSG00000187498.14	70.209	6.331	3.28	7.13e-38
CXCL10	ENSG00000169245.5	45.959	3.894	3.262	1.23e-08
AIM2	ENSG00000163568.13	13.5	0.52	3.254	1.17e-24
PLAU	ENSG00000122861.15	141.601	14.172	3.232	3.83e-34
COL12A1	ENSG00000111799.20	50.348	4.509	3.22	4.64e-28
CXCL13	ENSG00000156234.7	16.919	0.992	3.169	3.86e-17
IGHG4	ENSG00000211892.3	128.221	13.508	3.155	1.38e-05
COL6A3	ENSG00000163359.15	59.651	5.839	3.149	1.83e-19
BST2	ENSG00000130303.12	299.04	32.868	3.147	1.15e-26
HOXD11	ENSG00000128713.12	7.85	0.03	3.103	1.85e-27
COL4A2	ENSG00000134871.17	86.079	9.201	3.094	3.94e-38
LOXL2	ENSG00000134013.15	22.119	1.75	3.072	6.89e-33
COL1A2	ENSG00000164692.17	385.743	45.293	3.063	2.12e-20
CXCL9	ENSG00000138755.5	22.239	1.854	3.025	2.67e-07
COL10A1	ENSG00000123500.9	7.78	0.08	3.023	3.16e-17
HOXB7	ENSG00000260027.4	9.6	0.315	3.011	3.5e-19
CDSN	ENSG00000204539.3	8.38	0.2	2.967	0.000542
NELL2	ENSG00000184613.10	15.77	1.18	2.944	1.49e-17
AC098973.2	ENSG00000225548.5	6.66	0	2.937	1.34e-09
WDR66	ENSG00000158023.9	23.87	2.347	2.894	1.69e-40
ARTN	ENSG00000117407.16	10.85	0.6	2.889	6.97e-28
SPARC	ENSG00000113140.10	930.91	125.165	2.885	4.12e-21
CTA-384D8.35	ENSG00000272666.1	15.73	1.305	2.86	9.57e-35
AP000349.2	ENSG00000280178.1	7.59	0.19	2.852	1.41e-18
HOXD10	ENSG00000128710.5	7.48	0.175	2.851	4.52e-24
IGF2BP2	ENSG00000073792.15	25.329	2.665	2.845	4.38e-24
FAP	ENSG00000078098.13	12.84	0.949	2.828	3.25e-23
FST	ENSG00000134363.11	55.541	7.043	2.813	7.61e-25
ITGA5	ENSG00000161638.10	60.27	7.73	2.811	3.91e-30
LAMA3	ENSG00000053747.15	101.222	13.82	2.786	1.41e-25
COL6A1	ENSG00000142156.14	165.42	23.423	2.769	9.83e-22
IGHG3	ENSG00000211897.7	136.333	19.878	2.718	9.2e-05
COL7A1	ENSG00000114270.15	98.148	14.11	2.714	8.76e-37
KRT17	ENSG00000128422.15	6652.59	1024.6	2.698	8.96e-20
GBP5	ENSG00000154451.14	17.13	1.81	2.69	4.88e-12
RBP1	ENSG00000114115.9	213.515	32.394	2.683	4.74e-16
APOC1	ENSG00000130208.9	54.879	7.769	2.672	2.48e-10
LY6K	ENSG00000160886.13	47.399	6.606	2.67	3.03e-28
KHDC1L	ENSG00000256980.4	6.04	0.115	2.659	7.29e-12
ADAMTS2	ENSG00000087116.13	11.32	0.97	2.645	2.55e-22
RP11-54H7.4	ENSG00000275216.1	7.78	0.41	2.639	2.47e-14
C1QTNF6	ENSG00000133466.13	15.22	1.625	2.627	3.79e-33
TM4SF19	ENSG00000145107.15	14.3	1.515	2.605	3.93e-19
DUXAP8	ENSG00000206195.10	6.66	0.26	2.604	9.14e-18
LINC01296	ENSG00000244306.9	6.95	0.31	2.601	2.13e-17
FKBP10	ENSG00000141756.18	29.941	4.113	2.597	2.34e-16
TUBB3	ENSG00000258947.6	52.45	7.99	2.572	3.16e-23
PDPN	ENSG00000162493.16	77.912	12.324	2.566	1.09e-19
HMGA2	ENSG00000149948.13	6.01	0.205	2.54	5.43e-18
NEFL	ENSG00000277586.1	12.54	1.33	2.539	8.28e-10
HTRA3	ENSG00000170801.9	19.49	2.53	2.537	5.9e-15
NXPH4	ENSG00000182379.9	12.4	1.31	2.536	8.69e-23
SERPINH1	ENSG00000149257.13	167.985	28.215	2.532	1.81e-38
CERCAM	ENSG00000167123.18	32.769	4.855	2.528	1e-25
PMEPA1	ENSG00000124225.15	35.06	5.262	2.526	1.27e-24
COL11A1	ENSG00000060718.18	5.29	0.1	2.516	2.4e-13
IGHG2	ENSG00000211893.3	317.65	54.751	2.515	0.000465
OASL	ENSG00000135114.12	18.14	2.35	2.514	1.48e-16
APOE	ENSG00000130203.9	90.052	15.1	2.5	8.61e-10
DNAH17	ENSG00000187775.16	5.81	0.205	2.499	1.53e-16
RCN3	ENSG00000142552.7	25.969	3.78	2.496	2.14e-20
CHST2	ENSG00000175040.5	10.09	0.993	2.476	1.61e-22
LGALS1	ENSG00000100097.11	933.43	167.677	2.47	1.8e-21
COL6A2	ENSG00000142173.14	196.283	35.283	2.443	9.82e-17
AC010677.5	ENSG00000232383.1	4.42	0	2.438	1.11e-12
CTSV	ENSG00000136943.10	54.989	9.399	2.429	2.57e-19
ENO2	ENSG00000111674.8	17.579	2.455	2.427	7.32e-24
ADAM12	ENSG00000148848.14	5.56	0.23	2.415	6.13e-20
GREM1	ENSG00000166923.10	9.35	0.946	2.411	1.46e-12
USP41	ENSG00000161133.16	6.99	0.515	2.399	2.6e-10
MMP7	ENSG00000137673.8	22.34	3.442	2.394	0.000332
CDKN2A	ENSG00000147889.16	25.1	4.023	2.377	3.83e-05
THY1	ENSG00000154096.13	45.72	8.015	2.374	1.15e-16
TREM2	ENSG00000095970.16	12.49	1.609	2.37	8.22e-20
HOXC13	ENSG00000123364.4	4.48	0.06	2.37	6.61e-21
LUM	ENSG00000139329.4	237.354	45.244	2.366	6.22e-17
PXDN	ENSG00000130508.10	17.01	2.52	2.355	7.61e-16
CXCL11	ENSG00000169248.12	6.52	0.478	2.347	3.96e-07
CDH11	ENSG00000140937.13	12.42	1.654	2.338	7.79e-10
TENM2	ENSG00000145934.15	19.569	3.088	2.331	8.48e-13
IGFL2	ENSG00000204866.8	6.92	0.574	2.331	1.32e-07
AEBP1	ENSG00000106624.8	84.612	16.089	2.325	2.87e-16
CD276	ENSG00000103855.17	89.659	17.119	2.323	3.59e-42
ALG1L	ENSG00000189366.9	18.53	2.905	2.322	4.35e-25
IFI44	ENSG00000137965.10	48.6	8.96	2.316	2.35e-16
GALNT6	ENSG00000139629.15	21.591	3.565	2.307	6.59e-12
CST1	ENSG00000170373.8	5.8	0.379	2.301	0.00807
EPSTI1	ENSG00000133106.14	21.37	3.565	2.293	1.16e-15
TYMP	ENSG00000025708.12	309.264	62.503	2.289	1.34e-22
DFNA5	ENSG00000105928.13	22.91	3.9	2.287	2.92e-24
NID1	ENSG00000116962.14	14.2	2.129	2.28	1.35e-15
BGN	ENSG00000182492.15	180.28	36.425	2.276	2.86e-15
IGHGP	ENSG00000253755.1	23.45	4.065	2.271	0.000251
GNLY	ENSG00000115523.16	21.5	3.679	2.266	2.12e-11
COL4A5	ENSG00000188153.12	15.28	2.406	2.257	6.45e-27
RSAD2	ENSG00000134321.11	12.17	1.755	2.257	9.56e-14
FADS2	ENSG00000134824.13	19.2	3.245	2.251	1.7e-10
NETO2	ENSG00000171208.9	20.031	3.434	2.246	2.19e-34
COL4A6	ENSG00000197565.15	6.27	0.54	2.239	1.2e-12
HOXC10	ENSG00000180818.4	3.91	0.045	2.232	1.99e-13
HOXA10	ENSG00000253293.4	4.18	0.11	2.222	5.6e-24
FSTL3	ENSG00000070404.9	24.16	4.414	2.216	8.97e-19
MISP	ENSG00000099812.8	8.46	1.04	2.213	6.59e-09
THBS2	ENSG00000186340.14	27.54	5.154	2.213	7.98e-11
ITGA6	ENSG00000091409.14	169.812	35.86	2.212	3.23e-20
IGHM	ENSG00000211899.7	31.33	6.027	2.202	0.00322
GPR176	ENSG00000166073.8	6.4	0.615	2.196	6.14e-19
TNC	ENSG00000041982.14	146.524	31.287	2.192	2.46e-11
PKMYT1	ENSG00000127564.16	34.76	6.838	2.19	1.24e-42
TTYH3	ENSG00000136295.14	35.041	6.908	2.188	3e-34
S100A7A	ENSG00000184330.11	6.67	0.684	2.187	0.00587
C16orf74	ENSG00000154102.10	36.021	7.169	2.18	2.73e-34
APOL1	ENSG00000100342.20	114.88	24.589	2.179	4.4e-16
RP11-334E6.12	ENSG00000263873.1	12.84	2.059	2.178	8.36e-13
MYO1B	ENSG00000128641.17	60.791	12.681	2.175	2.21e-25
WDR54	ENSG00000005448.16	22.811	4.275	2.174	2.19e-35
MYBL2	ENSG00000101057.15	38.26	7.7	2.174	4.23e-46
BBOX1-AS1	ENSG00000254560.5	6.19	0.595	2.172	7.45e-23
TREM1	ENSG00000124731.12	8.36	1.105	2.153	1.04e-17
DUXAP9	ENSG00000225210.9	4.51	0.24	2.152	4.74e-16
SH2D5	ENSG00000189410.11	4.2	0.17	2.152	6.16e-14
PGF	ENSG00000119630.13	25.221	4.918	2.148	3.11e-24
CXCL8	ENSG00000169429.10	34.189	6.95	2.146	9e-08
IGF2BP3	ENSG00000136231.13	6.72	0.754	2.138	1.69e-09
FADS3	ENSG00000221968.8	15.95	2.875	2.129	3.85e-21
CPXM1	ENSG00000088882.7	7.59	0.97	2.125	3.85e-13
TMEM132A	ENSG00000006118.14	52.099	11.19	2.123	8.34e-37
SNX10	ENSG00000086300.15	7.71	1	2.123	1.99e-29
RP11-417E7.1	ENSG00000223485.1	4.38	0.24	2.117	3.5e-17
FSCN1	ENSG00000075618.17	314.932	72.199	2.11	2.63e-41
COL16A1	ENSG00000084636.17	43.48	9.345	2.104	1.4e-19
P3H2	ENSG00000090530.9	26.48	5.398	2.103	1.24e-14
PYY2	ENSG00000237575.4	3.48	0.045	2.1	1.21e-11
LAMB3	ENSG00000196878.12	269.828	62.286	2.097	1.01e-23
FADS1	ENSG00000149485.16	9.93	1.56	2.094	4.65e-17
LINC01160	ENSG00000231346.5	3.71	0.105	2.092	2.33e-15
IDO1	ENSG00000131203.12	11.89	2.024	2.091	1.6e-06
FKSG51	ENSG00000280230.1	3.72	0.11	2.088	3.15e-30
RPL39L	ENSG00000163923.9	31.36	6.617	2.087	5.15e-09
OLFML2B	ENSG00000162745.10	14.25	2.615	2.077	7.37e-14
NID2	ENSG00000087303.16	6.39	0.755	2.074	2.57e-18
STC2	ENSG00000113739.10	5.32	0.504	2.071	1.62e-24
PHLDB2	ENSG00000144824.19	20.81	4.198	2.069	8.32e-24
PLAUR	ENSG00000011422.11	52.998	11.884	2.067	5.37e-28
IL24	ENSG00000162892.15	5.44	0.55	2.055	3.65e-12
PCSK9	ENSG00000169174.10	9.37	1.495	2.055	2.16e-16
CDH3	ENSG00000062038.13	278.454	66.406	2.052	1.5e-19
SH2D2A	ENSG00000027869.11	9.17	1.454	2.051	3.45e-36
PLEK2	ENSG00000100558.8	64.538	14.822	2.05	1.61e-21
P3H1	ENSG00000117385.15	25.679	5.445	2.05	4.78e-35
MARCKSL1	ENSG00000175130.6	74.33	17.196	2.05	5.99e-24
SUGCT	ENSG00000175600.15	11.53	2.03	2.048	2.24e-23
LTBP1	ENSG00000049323.15	33.99	7.475	2.046	2.55e-15
PLOD3	ENSG00000106397.11	39.129	8.725	2.045	2.73e-34
IL11	ENSG00000095752.6	3.74	0.15	2.043	9.26e-22
IFIT3	ENSG00000119917.13	31.31	6.857	2.04	1.04e-10
FEZ1	ENSG00000149557.12	20.72	4.319	2.03	1.37e-17
KRT75	ENSG00000170454.5	11.09	1.96	2.03	0.000221
HOMER3	ENSG00000051128.18	68.01	15.914	2.029	1.04e-36
EMILIN1	ENSG00000138080.13	14.8	2.879	2.026	5.67e-13
TNFRSF12A	ENSG00000006327.13	123.639	29.67	2.023	8.05e-23
ZFPM2-AS1	ENSG00000251003.7	3.26	0.05	2.02	1.34e-15
APOBEC3B	ENSG00000179750.15	20.15	4.22	2.019	6.22e-16
CDCA5	ENSG00000146670.9	24.01	5.177	2.017	5.87e-48
KRT16P6	ENSG00000226145.7	17.67	3.624	2.014	1.76e-05
SULF1	ENSG00000137573.13	25.569	5.589	2.012	7.77e-13
PTK7	ENSG00000112655.15	77.53	18.479	2.011	1.7e-43
FKSG62	ENSG00000280403.1	4.7	0.414	2.011	4.57e-13
CSAG3	ENSG00000268916.5	3.17	0.035	2.01	8.28e-10
SLC2A1	ENSG00000117394.19	663.567	164.762	2.003	5.91e-26
PROCR	ENSG00000101000.4	25.321	5.589	1.998	3.74e-17
PDGFRB	ENSG00000113721.13	19.419	4.115	1.997	2.43e-13
CHST11	ENSG00000171310.10	11.94	2.249	1.994	6.35e-23
C6orf141	ENSG00000197261.11	6.46	0.89	1.981	2.4e-14
RAC2	ENSG00000128340.14	56.842	13.799	1.967	1.62e-22
IFI44L	ENSG00000137959.15	10.36	1.91	1.965	7.25e-09
CASP14	ENSG00000105141.5	3.57	0.175	1.96	4.37e-05
IL36G	ENSG00000136688.10	29.629	6.872	1.96	7.88e-07
P3H4	ENSG00000141696.12	14.11	2.89	1.958	1.89e-26
CAV1	ENSG00000105974.11	148.909	37.732	1.952	5.48e-13
GAST	ENSG00000184502.3	3.29	0.11	1.95	6.27e-13
POPDC3	ENSG00000132429.9	5.49	0.684	1.947	0.00228
AGRN	ENSG00000188157.13	87.353	21.927	1.946	3.04e-36
MFI2	ENSG00000163975.11	9.4	1.715	1.938	1.18e-12
VCAN	ENSG00000038427.15	16.05	3.459	1.935	3.57e-08
SLC15A3	ENSG00000110446.9	56.429	14.044	1.933	2.35e-21
XAF1	ENSG00000132530.16	25.801	6.019	1.933	3.74e-11
STAT1	ENSG00000115415.18	131.515	33.762	1.931	6.4e-14
BMP1	ENSG00000168487.17	29.871	7.104	1.93	1.17e-36
FOXD1	ENSG00000251493.3	5.82	0.795	1.926	1.15e-21
OAS2	ENSG00000111335.12	49.06	12.219	1.921	5.37e-14
TROAP	ENSG00000135451.12	25.27	5.943	1.92	3.85e-39
CCL18	ENSG00000275385.1	25.569	6.034	1.917	7.13e-05
TGFB1	ENSG00000105329.9	67.982	17.279	1.916	2.38e-51
COL27A1	ENSG00000196739.14	9.08	1.675	1.914	1.61e-24
DSG2	ENSG00000046604.12	32.079	7.787	1.912	3.88e-12
ULBP2	ENSG00000131015.4	17.34	3.93	1.895	3.18e-25
AURKA	ENSG00000087586.17	20.45	4.794	1.888	9.09e-35
CENPA	ENSG00000115163.14	14.75	3.28	1.88	1.22e-42
LRRC15	ENSG00000172061.8	3.73	0.285	1.88	1.11e-09
UBE2C	ENSG00000175063.16	90.258	23.845	1.877	5.56e-45
CDC25B	ENSG00000101224.17	61.922	16.161	1.874	3.42e-36
TK1	ENSG00000167900.11	92.95	24.679	1.871	6.91e-40
NPNT	ENSG00000168743.12	21	5.024	1.869	5.04e-17
HORMAD1	ENSG00000143452.15	2.79	0.04	1.866	0.000108
EPHB2	ENSG00000133216.16	6.33	1.015	1.863	2.21e-15
HOXA7	ENSG00000122592.7	3.09	0.125	1.862	3.07e-06
HTRA1	ENSG00000166033.11	112.563	30.298	1.859	2.45e-15
KIF2C	ENSG00000142945.12	19.471	4.648	1.858	1e-39
EIF5A2	ENSG00000163577.7	7.26	1.28	1.857	5.09e-23
SNAI2	ENSG00000019549.8	42.241	10.939	1.857	6.4e-29
PARP12	ENSG00000059378.12	36.319	9.313	1.855	1.51e-39
DDX60	ENSG00000137628.16	20.8	5.04	1.852	3.36e-14
LAMB1	ENSG00000091136.13	49.9	13.12	1.85	2.4e-28
ARSI	ENSG00000183876.8	9.19	1.828	1.849	1.75e-10
C12orf75	ENSG00000235162.8	63.769	17.02	1.846	5.85e-15
NRG1	ENSG00000157168.18	12.46	2.745	1.846	9e-14
KRT16	ENSG00000186832.8	3702.54	1028.94	1.846	5.41e-07
AMIGO2	ENSG00000139211.6	10.02	2.07	1.844	3.62e-14
PLOD1	ENSG00000083444.16	76.728	20.657	1.844	3.46e-31
MAGED4B	ENSG00000187243.16	8.09	1.535	1.843	1.43e-11
BCAS4	ENSG00000124243.17	6.72	1.159	1.838	1.06e-20
AMTN	ENSG00000187689.9	4.56	0.559	1.834	7.32e-05
ASPN	ENSG00000106819.11	7.33	1.34	1.832	5.65e-10
BICD1	ENSG00000151746.13	7.48	1.383	1.831	3.46e-31
ADAM8	ENSG00000151651.15	13	2.945	1.828	1.49e-20
TNFRSF6B	ENSG00000243509.4	18.46	4.489	1.826	4.61e-10
CEP55	ENSG00000138180.15	20.949	5.197	1.824	7.26e-36
ITGA3	ENSG00000005884.17	134.839	37.365	1.824	2.45e-18
WISP1	ENSG00000104415.13	3.48	0.265	1.824	5.47e-18
LINC00958	ENSG00000251381.6	28.06	7.21	1.824	1.33e-14
MMP2	ENSG00000087245.12	98.892	27.275	1.821	6.05e-10
TOP2A	ENSG00000131747.14	39.379	10.43	1.821	1.23e-30
RFC4	ENSG00000163918.10	32.69	8.585	1.813	1.27e-29
MARVELD1	ENSG00000155254.12	29.37	7.663	1.81	1.53e-25
COL5A3	ENSG00000080573.6	11.86	2.669	1.809	2.47e-17
FNDC3B	ENSG00000075420.12	21.151	5.325	1.808	8.31e-22
RP5-1174N9.2	ENSG00000278966.2	2.71	0.06	1.808	2.31e-19
FOXM1	ENSG00000111206.12	37.65	10.075	1.803	6.4e-38
NREP	ENSG00000134986.13	30.92	8.174	1.799	4.88e-18
CDC20	ENSG00000117399.13	75.092	20.899	1.797	6.74e-41
VAV2	ENSG00000160293.16	17.89	4.435	1.797	1e-30
RECQL4	ENSG00000160957.12	19.03	4.765	1.797	3.43e-19
BASP1	ENSG00000176788.8	43.221	11.734	1.796	6.82e-12
DCBLD1	ENSG00000164465.18	14.62	3.505	1.794	3.62e-23
MCM2	ENSG00000073111.13	37.201	10.019	1.794	2.99e-25
IFIT1	ENSG00000185745.9	28.369	7.478	1.793	6.3e-09
TPBG	ENSG00000146242.8	33.469	8.955	1.792	3.06e-35
ADA	ENSG00000196839.12	21.29	5.443	1.791	7.07e-29
AURKB	ENSG00000178999.12	37.569	10.149	1.79	1.93e-37
EPCAM	ENSG00000119888.10	31.349	8.359	1.789	4.55e-05
FOXD1-AS1	ENSG00000247993.2	5.73	0.95	1.787	2.48e-15
TNFAIP6	ENSG00000123610.4	5.78	0.975	1.78	7.1e-08
KDELR3	ENSG00000100196.10	12.51	2.945	1.776	9.72e-14
GPRIN1	ENSG00000169258.6	5.57	0.92	1.775	1.84e-42
DKK1	ENSG00000107984.9	7.35	1.442	1.774	7.95e-08
COLGALT1	ENSG00000130309.10	61.409	17.274	1.772	1.61e-51
PLA2G7	ENSG00000146070.16	4.15	0.51	1.77	7.48e-16
ESM1	ENSG00000164283.12	2.99	0.17	1.77	4.13e-17
TPX2	ENSG00000088325.15	38.81	10.693	1.767	1.03e-37
PRKCDBP	ENSG00000170955.9	24.261	6.46	1.76	8.24e-19
SOCS1	ENSG00000185338.4	11.1	2.575	1.759	3.42e-22
UBE2S	ENSG00000108106.13	88.929	25.605	1.757	2.15e-42
MSC	ENSG00000178860.8	8.93	1.944	1.754	3.21e-12
TRPM2	ENSG00000142185.16	6.64	1.27	1.751	3.82e-14
RAB32	ENSG00000118508.4	27.27	7.405	1.75	2.48e-27
IGFBP7	ENSG00000163453.11	178.489	52.365	1.75	3.6e-20
CSPG4	ENSG00000173546.7	13.76	3.39	1.749	3.01e-09
TAP1	ENSG00000168394.10	122.819	35.864	1.748	2.19e-16
IGHV1-24	ENSG00000211950.2	6.24	1.155	1.748	0.00225
PLK1	ENSG00000166851.14	33.8	9.375	1.746	1.36e-40
FKSG52	ENSG00000280447.1	3.37	0.305	1.744	1.7e-29
LPCAT1	ENSG00000153395.9	25.479	6.92	1.741	1.23e-31
HLA-B	ENSG00000234745.9	1687.77	504.111	1.741	5.2e-15
SLC16A3	ENSG00000141526.14	70.121	20.304	1.739	4.17e-16
MMP14	ENSG00000157227.12	177.995	52.658	1.738	3.15e-28
IL1A	ENSG00000115008.5	11.98	2.894	1.737	5.2e-09
HLA-F	ENSG00000204642.13	152.735	45.117	1.737	1.25e-12
BIRC5	ENSG00000089685.14	33.52	9.437	1.726	3.52e-44
GNA12	ENSG00000146535.13	29.58	8.245	1.726	6.13e-31
CDC6	ENSG00000094804.9	14	3.55	1.721	7.77e-25
PSMB9	ENSG00000240065.7	124.983	37.214	1.721	7.91e-14
CTSC	ENSG00000109861.15	244.67	73.554	1.72	1.88e-23
ITGB4	ENSG00000132470.13	318.4	95.982	1.72	2.19e-25
TINAGL1	ENSG00000142910.15	37.509	10.686	1.72	3.4e-10
SCD5	ENSG00000145284.11	10.55	2.51	1.718	3.52e-13
B4GALNT1	ENSG00000135454.13	3.9	0.49	1.717	6.36e-12
LAMP3	ENSG00000078081.7	18.16	4.829	1.717	3.8e-11
THSD1	ENSG00000136114.15	8.02	1.745	1.717	2.23e-14
GGT5	ENSG00000099998.17	16.63	4.37	1.715	6.57e-13
LBH	ENSG00000213626.11	24.591	6.83	1.709	1.08e-11
RP11-357H14.17	ENSG00000272763.1	2.27	0	1.709	3.75e-10
IGHV4-34	ENSG00000211956.2	7.77	1.684	1.708	0.00291
IFI30	ENSG00000216490.3	195.225	59.102	1.707	3.45e-22
CDC45	ENSG00000093009.9	15.17	3.959	1.705	1.04e-36
CDCA3	ENSG00000111665.11	24.65	6.87	1.705	1.17e-38
C4orf48	ENSG00000243449.6	7.16	1.505	1.704	3.15e-17
IQCJ-SCHIP1	ENSG00000250588.6	17.14	4.589	1.698	3.67e-20
EVA1A	ENSG00000115363.13	6.53	1.325	1.696	5.67e-10
CCL20	ENSG00000115009.11	14.5	3.789	1.695	1.26e-05
WDR72	ENSG00000166415.14	7.55	1.644	1.693	0.000108
KREMEN2	ENSG00000131650.13	4.59	0.732	1.69	1.55e-11
ICAM1	ENSG00000090339.8	37.41	10.929	1.687	3.58e-10
FCGR3A	ENSG00000203747.9	17.27	4.676	1.686	3.13e-10
NAT14	ENSG00000090971.4	10.56	2.61	1.679	2.47e-18
KYNU	ENSG00000115919.14	15.69	4.215	1.678	1.33e-07
TRIP13	ENSG00000071539.13	13.97	3.682	1.677	2.75e-30
IGFBP3	ENSG00000146674.14	100.76	30.867	1.675	5.72e-11
CHN1	ENSG00000128656.13	7.5	1.67	1.671	2.49e-19
GJA1	ENSG00000152661.7	179.27	55.616	1.671	4.99e-10
USP18	ENSG00000184979.9	12.86	3.357	1.67	1.29e-16
CKS1B	ENSG00000173207.12	149.426	46.325	1.668	1.62e-37
HIST2H2AA4	ENSG00000272196.2	30.431	8.888	1.668	1.78e-10
CYP27B1	ENSG00000111012.9	3.92	0.55	1.666	2.07e-17
EMP3	ENSG00000142227.10	73.618	22.515	1.666	1.8e-15
SPAG5	ENSG00000076382.16	21.251	6.02	1.664	1.54e-35
P4HA1	ENSG00000122884.12	25.69	7.42	1.664	9.88e-27
APP	ENSG00000142192.20	327.26	102.842	1.66	6.34e-19
KLHDC7B	ENSG00000130487.5	3.17	0.32	1.66	1.25e-08
GPNMB	ENSG00000136235.15	244.314	76.744	1.658	2.4e-09
MAP4K2	ENSG00000168067.11	14.13	3.795	1.658	7.37e-40
CDKN3	ENSG00000100526.19	30.581	9.013	1.657	2.43e-34
DTL	ENSG00000143476.17	10.35	2.6	1.657	1.01e-23
ECT2	ENSG00000114346.13	23.28	6.699	1.657	4.89e-26
HERC5	ENSG00000138646.8	6.22	1.29	1.657	1.53e-13
TEAD2	ENSG00000074219.13	19.2	5.41	1.656	2.48e-18
LL22NC03-N14H11.1	ENSG00000272872.1	2.75	0.19	1.656	1.52e-14
PLXNA1	ENSG00000114554.11	28.159	8.274	1.653	1.41e-25
DDX60L	ENSG00000181381.13	8.12	1.905	1.651	4.92e-19
FAT1	ENSG00000083857.13	74.739	23.114	1.651	1.5e-12
ANO1	ENSG00000131620.17	40.72	12.31	1.648	2.25e-08
HJURP	ENSG00000123485.11	8.85	2.145	1.647	1.4e-30
FAM64A	ENSG00000129195.15	8.75	2.115	1.646	1.95e-20
EIF2AK2	ENSG00000055332.16	18.31	5.18	1.644	1.34e-20
STX1A	ENSG00000106089.11	5.75	1.165	1.641	1.64e-27
LY6E	ENSG00000160932.10	492.916	157.482	1.64	2.52e-16
RPLP0P2	ENSG00000243742.5	2.61	0.16	1.638	2.05e-14
C16orf59	ENSG00000162062.14	6.49	1.415	1.633	5e-31
TOX2	ENSG00000124191.17	5.76	1.18	1.633	3.1e-15
NLRC5	ENSG00000140853.15	25.329	7.49	1.633	8.9e-19
CENPF	ENSG00000117724.12	31.36	9.44	1.632	3.22e-24
TMEM45A	ENSG00000181458.10	56.289	17.5	1.631	5.13e-05
WNT7B	ENSG00000188064.9	23.309	6.848	1.631	1.73e-19
CLIC4	ENSG00000169504.14	53.249	16.58	1.626	1.22e-20
SLC7A8	ENSG00000092068.18	57.368	17.909	1.626	8.78e-10
HLA-H	ENSG00000206341.7	67.69	21.286	1.624	6.3e-10
COL8A1	ENSG00000144810.15	4.62	0.825	1.623	6.43e-09
ORC6	ENSG00000091651.8	9.89	2.545	1.619	1.82e-32
FAM89A	ENSG00000182118.5	22.43	6.63	1.619	2.31e-15
SCRN1	ENSG00000136193.16	22.42	6.654	1.614	4.75e-20
KLF7	ENSG00000118263.14	10.53	2.77	1.613	1.52e-20
CTSK	ENSG00000143387.12	46.791	14.63	1.612	5.58e-08
PDIA5	ENSG00000065485.17	18.33	5.334	1.61	2.13e-27
TRAM2	ENSG00000065308.4	9.34	2.39	1.609	4.01e-22
HOXC13-AS	ENSG00000249641.2	2.14	0.03	1.608	2.6e-13
RTP4	ENSG00000136514.2	9.58	2.475	1.606	5.31e-09
COL17A1	ENSG00000065618.16	346.881	113.438	1.604	2.36e-08
TSPAN10	ENSG00000182612.10	4.76	0.895	1.604	7.71e-14
PLXND1	ENSG00000004399.12	35.859	11.14	1.602	9.34e-20
SFXN3	ENSG00000107819.13	16.82	4.87	1.602	7.54e-22
SLC38A5	ENSG00000017483.14	59.379	18.904	1.601	2e-05
LRFN4	ENSG00000173621.8	13.84	3.894	1.6	2.79e-25
MAGED4	ENSG00000154545.16	4.68	0.875	1.599	9.18e-09
SLC16A1	ENSG00000155380.11	46.671	14.745	1.598	1.09e-25
PPAPDC1A	ENSG00000203805.10	2.36	0.11	1.598	2.23e-14
SEL1L3	ENSG00000091490.10	17.66	5.17	1.597	1.21e-11
FLRT2	ENSG00000185070.10	7.62	1.85	1.597	1.06e-09
SPRY4	ENSG00000187678.8	5.69	1.215	1.595	5.62e-22
FLNA	ENSG00000196924.14	593.58	195.882	1.595	3.88e-30
HCP5	ENSG00000206337.10	34.52	10.754	1.595	1.17e-12
KIF3C	ENSG00000084731.13	5.91	1.29	1.593	3.04e-21
GJC1	ENSG00000182963.9	3.07	0.35	1.592	3.15e-19
ARPC1B	ENSG00000130429.12	235.6	77.543	1.591	6.9e-33
P4HA2	ENSG00000072682.18	54.81	17.524	1.591	1.11e-21
CCL5	ENSG00000271503.5	40.129	12.671	1.589	8.42e-08
IFI35	ENSG00000068079.7	52.348	16.745	1.588	5.25e-19
WARS	ENSG00000140105.17	195.252	64.335	1.587	7.78e-10
MB21D1	ENSG00000164430.15	8.08	2.025	1.586	7.09e-24
TNFRSF4	ENSG00000186827.10	4.47	0.835	1.576	1.34e-17
CCNB2	ENSG00000157456.7	32.54	10.259	1.575	7.02e-37
LAMC1	ENSG00000135862.5	48.14	15.51	1.574	5.64e-18
ARMCX7P	ENSG00000204072.3	2.11	0.045	1.573	0.00132
OAS3	ENSG00000111331.12	39.42	12.589	1.573	2.81e-16
UBE2SP2	ENSG00000224126.2	13.4	3.839	1.573	3.8e-33
CMPK2	ENSG00000134326.11	8.08	2.068	1.566	1.44e-09
GPX8	ENSG00000164294.13	12.51	3.564	1.566	1.85e-17
HSPG2	ENSG00000142798.16	52.969	17.249	1.564	1.63e-19
BNC1	ENSG00000169594.12	29.941	9.49	1.561	2.03e-16
DLX5	ENSG00000105880.4	7.82	1.99	1.561	9.26e-10
GPR68	ENSG00000119714.10	12.72	3.654	1.56	2.23e-10
APLN	ENSG00000171388.11	3.14	0.405	1.559	1.02e-15
MMP19	ENSG00000123342.15	6.07	1.4	1.559	5.36e-13
MELK	ENSG00000165304.7	16.5	4.945	1.558	2.85e-29
CDCA8	ENSG00000134690.10	16.42	4.92	1.557	5.67e-30
ENAH	ENSG00000154380.16	64.96	21.444	1.555	2.33e-10
TDO2	ENSG00000151790.8	2.85	0.31	1.555	1.45e-12
TPST1	ENSG00000169902.13	13.12	3.82	1.551	8.86e-15
ANLN	ENSG00000011426.10	25.109	7.922	1.549	2.38e-27
SLC2A6	ENSG00000160326.13	3.65	0.59	1.548	1.24e-21
FXYD5	ENSG00000089327.14	185.708	62.884	1.547	1.68e-21
ZIC2	ENSG00000043355.10	2.21	0.1	1.545	1.59e-18
EN1	ENSG00000163064.6	2	0.03	1.542	9.68e-13
NCAPH	ENSG00000121152.9	15.77	4.765	1.54	4.82e-31
F2R	ENSG00000181104.6	13.05	3.834	1.539	2.79e-12
GALNT18	ENSG00000110328.5	20.649	6.457	1.538	1.78e-19
RP13-463N16.6	ENSG00000242147.1	2.5	0.205	1.538	7.66e-14
TMEM92	ENSG00000167105.7	3.38	0.51	1.537	1.43e-11
SCG5	ENSG00000166922.8	2.84	0.324	1.536	1.24e-13
CHTF18	ENSG00000127586.16	11.85	3.44	1.533	2e-24
MEST	ENSG00000106484.14	16.62	5.09	1.533	7.32e-09
MLF1	ENSG00000178053.17	21.98	6.942	1.533	0.000462
SPOCD1	ENSG00000134668.12	2.44	0.19	1.532	1.22e-17
ACP5	ENSG00000102575.10	75.269	25.425	1.529	4.82e-22
LTBP2	ENSG00000119681.11	18.87	5.884	1.529	8.43e-08
KRT14	ENSG00000186847.5	12555.2	4356.03	1.527	0.000518
KIF18B	ENSG00000186185.13	6.83	1.719	1.526	2.73e-26
KIF4A	ENSG00000090889.11	9.14	2.524	1.525	2.59e-30
IKBIP	ENSG00000166130.14	13.27	3.96	1.525	9.92e-29
LYPD1	ENSG00000150551.10	4.96	1.075	1.522	1.03e-10
RGS4	ENSG00000117152.13	3.03	0.404	1.521	3.14e-10
UCN2	ENSG00000145040.3	3.99	0.74	1.52	4.77e-18
ADTRP	ENSG00000111863.12	4.73	1	1.519	5.5e-09
FCGR2A	ENSG00000143226.13	17.5	5.455	1.519	1.42e-10
CKS1BP3	ENSG00000268942.2	13.29	3.99	1.518	3.98e-18
NT5E	ENSG00000135318.11	10.7	3.084	1.518	1.02e-07
EVA1B	ENSG00000142694.6	11.83	3.479	1.518	4.98e-16
E2F1	ENSG00000101412.12	8.6	2.355	1.517	3.68e-24
KIF20A	ENSG00000112984.11	15.48	4.76	1.517	8.73e-21
WNT7A	ENSG00000154764.5	2.42	0.195	1.517	1.48e-08
CTA-384D8.36	ENSG00000272821.1	15.46	4.755	1.516	1.74e-16
HLA-A	ENSG00000206503.11	1238.86	432.947	1.515	3.78e-15
LINC01116	ENSG00000163364.9	3.04	0.415	1.514	3.48e-14
CTSL	ENSG00000135047.14	86.912	29.805	1.513	1.08e-11
CTSZ	ENSG00000101160.13	141.062	48.765	1.513	3.64e-15
PXN	ENSG00000089159.15	60.93	20.713	1.512	2.46e-18
PRR5L	ENSG00000135362.13	8.11	2.197	1.511	5.36e-12
TNFRSF18	ENSG00000186891.13	14.15	4.315	1.511	2.74e-11
UHRF1	ENSG00000276043.4	15.94	4.944	1.511	2.18e-26
RMI2	ENSG00000175643.8	17.1	5.353	1.51	1.19e-21
DUSP9	ENSG00000130829.17	2.64	0.28	1.508	9.09e-15
RAD54L	ENSG00000085999.11	7.69	2.055	1.508	4.61e-31
EXO1	ENSG00000174371.16	7.5	1.99	1.508	1.67e-33
CD248	ENSG00000174807.3	16.59	5.188	1.507	2.23e-06
MEIS3	ENSG00000105419.17	4.41	0.905	1.506	8.44e-11
LAMA4	ENSG00000112769.18	12.25	3.665	1.506	4.68e-10
ITM2C	ENSG00000135916.15	48.549	16.449	1.506	1.51e-12
PLOD2	ENSG00000152952.11	23.569	7.65	1.506	1.45e-14
SLC11A1	ENSG00000018280.16	3.98	0.754	1.505	2.8e-16
UBE2T	ENSG00000077152.9	26.04	8.53	1.505	5.59e-27
ATAD2	ENSG00000156802.12	13.09	3.97	1.503	8.57e-22
CHST15	ENSG00000182022.17	13.26	4.03	1.503	8.2e-17
FANCA	ENSG00000187741.14	12.66	3.819	1.503	8.3e-31
MET	ENSG00000105976.14	18.82	5.998	1.502	2.2e-16
PARP14	ENSG00000173193.13	21.88	7.079	1.502	7.37e-18
HTR7	ENSG00000148680.15	2.93	0.39	1.5	7.06e-12
IQCG	ENSG00000114473.13	9.98	2.885	1.499	1.03e-08
AGTRAP	ENSG00000177674.15	95.121	33.074	1.496	9.72e-25
MCAM	ENSG00000076706.14	35.661	11.995	1.496	2.02e-10
IGHV1-69-2	ENSG00000280411.1	17.45	5.539	1.496	0.00906
LIMD2	ENSG00000136490.8	16.66	5.277	1.492	1.8e-15
HMGB3	ENSG00000029993.14	78.08	27.128	1.491	3.32e-30
GZMB	ENSG00000100453.12	11.5	3.447	1.491	1.96e-05
SDS	ENSG00000135094.10	3.54	0.615	1.491	9.9e-09
STRA6	ENSG00000137868.18	3.68	0.665	1.491	3.07e-08
FEN1	ENSG00000168496.3	32.219	10.825	1.49	7.87e-33
KIAA1524	ENSG00000163507.13	7.32	1.965	1.489	1.74e-24
EFNB1	ENSG00000090776.5	70.092	24.345	1.488	1.12e-28
NDE1	ENSG00000072864.12	47.019	16.115	1.488	9.57e-22
FGD6	ENSG00000180263.13	6.25	1.585	1.488	8.75e-22
OCIAD2	ENSG00000145247.11	142.181	50.087	1.487	2.07e-32
PPP1R18	ENSG00000146112.11	59.371	20.545	1.487	2.21e-34
CCNF	ENSG00000162063.12	8.96	2.555	1.486	1.62e-24
MICAL2	ENSG00000133816.13	13.26	4.09	1.486	3.39e-16
CCDC24	ENSG00000159214.12	8.21	2.29	1.485	1.28e-13
NDC80	ENSG00000080986.12	12.75	3.913	1.485	4.68e-28
MT1F	ENSG00000198417.6	11.51	3.47	1.485	4.66e-12
PSMC3IP	ENSG00000131470.14	8.85	2.525	1.483	5.1e-27
STARD4	ENSG00000164211.12	7.4	2.005	1.483	2.72e-20
HOXC9	ENSG00000180806.4	1.92	0.045	1.483	4.82e-19
KIRREL	ENSG00000183853.17	13.23	4.099	1.481	1.25e-12
KCNMB2-AS1	ENSG00000237978.5	3.94	0.77	1.481	3.54e-11
THEMIS2	ENSG00000130775.15	15	4.735	1.48	1.42e-14
COL13A1	ENSG00000197467.13	2.75	0.345	1.479	1e-25
IL32	ENSG00000008517.16	209.513	74.587	1.478	3.42e-06
RAI14	ENSG00000039560.13	17.701	5.713	1.478	1.11e-12
LARP6	ENSG00000166173.10	10.38	3.091	1.476	2.19e-10
H2BFS	ENSG00000234289.5	8.86	2.544	1.476	1.79e-17
CTB-193M12.5	ENSG00000280206.1	15.46	4.925	1.474	2.2e-36
DCBLD2	ENSG00000057019.15	11.28	3.42	1.474	2.41e-16
IRX4	ENSG00000113430.9	9.17	2.66	1.474	1.28e-07
EXT1	ENSG00000182197.10	64.462	22.584	1.473	1.26e-23
BAIAP2L2	ENSG00000128298.16	8.52	2.434	1.471	1.95e-08
ODC1	ENSG00000115758.12	100.078	35.455	1.471	4.39e-08
RASGEF1A	ENSG00000198915.11	3.14	0.495	1.47	1.37e-08
ITGAV	ENSG00000138448.11	35.981	12.355	1.469	9.6e-12
GPR153	ENSG00000158292.6	15.05	4.8	1.468	6.13e-16
SULF2	ENSG00000196562.14	126.482	45.089	1.468	9.72e-10
CENPW	ENSG00000203760.8	52.742	18.435	1.467	5.95e-18
ADAMTS12	ENSG00000151388.10	2.37	0.22	1.466	1.46e-13
CENPN	ENSG00000166451.13	23.98	8.044	1.466	2.48e-27
CYP27C1	ENSG00000186684.12	2.93	0.425	1.464	1.94e-11
UBE2L6	ENSG00000156587.15	131.753	47.115	1.464	1.75e-14
AFAP1L2	ENSG00000169129.14	21.66	7.219	1.463	1.16e-11
TONSL	ENSG00000160949.16	7.16	1.96	1.463	2.45e-28
PFN2	ENSG00000070087.13	85.93	30.577	1.461	2.36e-06
IFIT2	ENSG00000119922.8	7.15	1.96	1.461	1.21e-09
GJB4	ENSG00000189433.5	6.02	1.55	1.461	1.23e-10
C11orf84	ENSG00000168005.8	15.42	4.97	1.46	1.1e-30
GTSE1	ENSG00000075218.18	7.5	2.09	1.46	1.05e-26
GLIPR1	ENSG00000139278.9	20.201	6.709	1.459	1.29e-10
PTGFRN	ENSG00000134247.9	81.78	29.162	1.457	7.84e-30
KLHL5	ENSG00000109790.16	18.48	6.11	1.454	1.15e-17
NRSN2	ENSG00000125841.12	18.581	6.15	1.453	9.91e-16
FANCI	ENSG00000140525.17	18.21	6.015	1.453	1.28e-24
MAD2L1	ENSG00000164109.13	23.03	7.775	1.453	5.57e-24
SPHK1	ENSG00000176170.13	43.51	15.256	1.453	8.29e-21
YEATS2	ENSG00000163872.15	15.79	5.135	1.452	3.2e-24
CKS2	ENSG00000123975.4	106.639	38.41	1.45	2.43e-28
ZNF114	ENSG00000178150.8	1.95	0.08	1.45	1.87e-16
CLSPN	ENSG00000092853.13	4.32	0.949	1.449	6.96e-20
SLC39A14	ENSG00000104635.13	18.88	6.279	1.449	8.32e-11
FMNL2	ENSG00000157827.19	14.88	4.815	1.449	1.23e-18
IRF9	ENSG00000213928.8	88.437	31.789	1.448	5.28e-19
HOXA1	ENSG00000105991.7	2.62	0.329	1.446	4.5e-18
FCER1G	ENSG00000158869.10	53.212	18.913	1.445	4.63e-09
MXRA8	ENSG00000162576.16	32.54	11.317	1.445	1.48e-06
IRF7	ENSG00000185507.19	38.091	13.358	1.445	1.99e-12
MKI67	ENSG00000148773.12	24.34	8.317	1.443	5.84e-24
WDHD1	ENSG00000198554.11	8.16	2.37	1.443	9.43e-34
GINS2	ENSG00000131153.8	9.77	2.965	1.442	2.76e-27
KIF23	ENSG00000137807.13	15.62	5.119	1.442	1.97e-29
FZD6	ENSG00000164930.11	36.191	12.692	1.442	8.66e-15
ACOT9	ENSG00000123130.16	24.68	8.461	1.441	5.3e-31
LTB	ENSG00000227507.2	9.72	2.947	1.441	1.36e-05
DERL3	ENSG00000099958.14	12.09	3.828	1.439	0.00176
SEMA3C	ENSG00000075223.13	18.97	6.364	1.439	1.27e-08
NDRG1	ENSG00000104419.14	830.536	305.779	1.439	1.81e-14
PLEKHG4B	ENSG00000153404.13	2.39	0.25	1.439	1.06e-11
MYO5A	ENSG00000197535.14	13.29	4.27	1.439	4.81e-14
AC007879.7	ENSG00000229647.1	3.24	0.565	1.438	1.02e-15
PDLIM7	ENSG00000196923.13	71.228	25.675	1.437	1.93e-15
KNSTRN	ENSG00000128944.13	21.11	7.17	1.436	3.75e-27
KIAA0101	ENSG00000166803.10	53.801	19.249	1.436	1.56e-28
ROR2	ENSG00000169071.14	3.88	0.805	1.435	3.56e-10
NOX4	ENSG00000086991.12	2.89	0.44	1.434	2.35e-16
COL9A2	ENSG00000049089.13	3.71	0.744	1.433	0.000378
ITPR3	ENSG00000096433.10	32.251	11.314	1.433	2.33e-18
ASF1B	ENSG00000105011.8	19.22	6.495	1.432	2.68e-23
FMNL3	ENSG00000161791.13	6.78	1.884	1.432	1.02e-22
MX2	ENSG00000183486.12	20.32	6.905	1.431	6.69e-08
CALU	ENSG00000128595.16	70.428	25.501	1.43	2.88e-17
PRR11	ENSG00000068489.12	12.94	4.174	1.43	1.29e-27
MYO10	ENSG00000145555.14	19.26	6.517	1.43	3.66e-17
HOXD9	ENSG00000128709.11	3.12	0.53	1.429	3.39e-20
SPC24	ENSG00000161888.11	8.56	2.55	1.429	1.05e-26
NUF2	ENSG00000143228.12	9.83	3.025	1.428	5.96e-24
FKBP9	ENSG00000122642.10	79.638	28.987	1.427	4.4e-19
MX1	ENSG00000157601.13	88.652	32.345	1.427	1.32e-06
HOXD8	ENSG00000175879.8	3.53	0.685	1.427	1.81e-20
HIST1H2BD	ENSG00000158373.8	23.801	8.227	1.426	1.13e-15
FZD2	ENSG00000180340.6	3.51	0.68	1.425	1.83e-26
SERPINA1	ENSG00000197249.12	19.84	6.76	1.425	9.09e-07
HMMR	ENSG00000072571.19	8.23	2.439	1.424	1.16e-19
NKD2	ENSG00000145506.13	6.22	1.69	1.424	1.88e-10
CPZ	ENSG00000109625.18	4.31	0.98	1.423	1.12e-07
LRP12	ENSG00000147650.11	8.72	2.629	1.422	9.88e-13
TWIST1	ENSG00000122691.12	7.15	2.044	1.421	1.05e-09
NMB	ENSG00000197696.9	13.62	4.459	1.421	3.59e-12
BID	ENSG00000015475.18	40.19	14.39	1.42	2.98e-23
RTTN	ENSG00000176225.12	7.34	2.12	1.419	1.09e-19
KNTC1	ENSG00000184445.11	9.87	3.065	1.419	2.56e-23
STMN1	ENSG00000117632.20	210.357	78.159	1.417	6.96e-19
RFTN1	ENSG00000131378.13	15.3	5.104	1.417	1.5e-11
FBLIM1	ENSG00000162458.12	51.962	18.83	1.417	3.76e-14
CDT1	ENSG00000167513.8	15.65	5.24	1.416	2.87e-24
LAPTM4B	ENSG00000104341.16	81.232	29.815	1.416	8.35e-18
CDK1	ENSG00000170312.15	34.341	12.269	1.413	6.3e-29
PYGL	ENSG00000100504.16	90.377	33.354	1.411	8.88e-12
LAMP5	ENSG00000125869.9	2.35	0.26	1.411	3.88e-12
MSN	ENSG00000147065.16	233.989	87.392	1.411	1.19e-19
SLAMF8	ENSG00000158714.10	7.35	2.14	1.411	2.02e-09
IL12RB2	ENSG00000081985.10	5.02	1.265	1.41	5.2e-06
USB1	ENSG00000103005.11	47.251	17.154	1.41	5.83e-32
FAM92A1	ENSG00000188343.12	14.66	4.894	1.41	5.19e-16
RP11-746M1.1	ENSG00000263986.1	10.88	3.472	1.409	0.00188
IL7R	ENSG00000168685.14	9.23	2.856	1.408	3.4e-10
SDK2	ENSG00000069188.16	3.56	0.72	1.407	7.07e-10
LINC00491	ENSG00000250682.5	2.09	0.165	1.407	3.74e-13
FOXF2	ENSG00000137273.3	4.15	0.945	1.405	1.1e-17
OLFML2A	ENSG00000185585.19	10.93	3.51	1.404	5.84e-12
CLEC7A	ENSG00000172243.17	12.43	4.078	1.403	1.31e-09
S1PR5	ENSG00000180739.13	12.8	4.224	1.401	9.06e-21
LINC00520	ENSG00000258791.7	1.97	0.125	1.401	4.91e-11
AUNIP	ENSG00000127423.10	3.87	0.845	1.4	1.86e-32
HIST1H2BK	ENSG00000197903.7	119.9	44.839	1.399	1.18e-15
COTL1	ENSG00000103187.7	86.617	32.245	1.398	3.45e-21
HENMT1	ENSG00000162639.15	7.09	2.07	1.398	1.14e-11
CBLB	ENSG00000114423.18	10.9	3.519	1.397	4.89e-20
IL4I1	ENSG00000104951.15	5.07	1.305	1.397	1.85e-11
RAB31	ENSG00000168461.12	49.531	18.19	1.397	7.3e-20
RP11-138C9.1	ENSG00000264558.1	17.3	5.949	1.397	2.89e-08
DDIT4	ENSG00000168209.4	178.069	67.109	1.395	1.06e-11
EGLN3	ENSG00000129521.13	28.919	10.378	1.395	1.1e-06
RAD51AP1	ENSG00000111247.14	8.85	2.745	1.395	6.11e-19
SERPINE2	ENSG00000135919.12	46.359	17.01	1.395	6.92e-07
BUB1	ENSG00000169679.14	11.46	3.74	1.394	5.05e-28
CCM2	ENSG00000136280.15	56.051	20.705	1.394	4.76e-31
GYLTL1B	ENSG00000165905.16	30.199	10.87	1.394	2.4e-13
PRSS23	ENSG00000150687.11	43.03	15.764	1.393	1.07e-05
CTD-3252C9.4	ENSG00000267519.3	10.53	3.394	1.392	7.26e-10
SLC26A6	ENSG00000225697.10	8.3	2.545	1.391	8.51e-36
NTM	ENSG00000182667.14	3.49	0.715	1.389	9.32e-11
RNASEH2A	ENSG00000104889.4	44.659	16.45	1.388	6.53e-29
CCNE1	ENSG00000105173.13	7.48	2.245	1.386	5.56e-28
CTC-425F1.4	ENSG00000267458.1	6.24	1.77	1.386	0.00354
GSDMB	ENSG00000073605.18	5.47	1.475	1.386	6.81e-07
FNDC1	ENSG00000164694.16	2.71	0.419	1.386	1.13e-07
CLEC11A	ENSG00000105472.12	7.62	2.3	1.385	2.74e-13
SCARB1	ENSG00000073060.15	18.69	6.548	1.383	7.9e-15
C1QTNF5	ENSG00000223953.4	14.52	4.955	1.382	6.99e-08
CALD1	ENSG00000122786.19	60.029	22.415	1.382	8.49e-11
GPR39	ENSG00000183840.6	2.74	0.435	1.382	1.48e-12
CMTM3	ENSG00000140931.19	20.9	7.41	1.381	3.08e-13
RAD51	ENSG00000051180.16	13.55	4.594	1.379	1.22e-33
XPR1	ENSG00000143324.13	18.491	6.495	1.379	6.1e-18
FJX1	ENSG00000179431.6	10.73	3.51	1.379	5.18e-16
EMILIN2	ENSG00000132205.10	9.46	3.026	1.378	2.41e-13
HAUS8	ENSG00000131351.14	11.31	3.735	1.378	3.23e-29
LOX	ENSG00000113083.12	10.56	3.45	1.377	4.15e-09
KPNA2	ENSG00000182481.8	114.737	43.563	1.377	1.26e-41
LOXL1	ENSG00000129038.15	33.029	12.127	1.374	1.22e-06
MRGBP	ENSG00000101189.6	13.23	4.51	1.369	1.49e-40
NGFRAP1	ENSG00000166681.13	118.389	45.216	1.369	8.63e-18
F2RL2	ENSG00000164220.6	2.92	0.52	1.367	3.07e-09
DPF1	ENSG00000011332.19	2.08	0.195	1.366	1.62e-15
EME1	ENSG00000154920.14	3.33	0.68	1.366	7.74e-28
CNGB1	ENSG00000070729.13	1.91	0.13	1.365	8.43e-10
TRPV3	ENSG00000167723.14	2.5	0.359	1.365	5.19e-09
NRM	ENSG00000137404.14	29.8	10.964	1.364	1.96e-37
SLC52A2	ENSG00000185803.8	65.771	24.939	1.364	4.41e-39
CCDC14	ENSG00000175455.14	11.2	3.744	1.363	2.26e-17
ATHL1	ENSG00000142102.15	7.43	2.28	1.362	1.68e-10
C2	ENSG00000166278.14	12.81	4.374	1.362	6.11e-10
SLC7A5	ENSG00000103257.8	158.319	60.962	1.362	3.18e-13
CENPO	ENSG00000138092.10	8.67	2.765	1.361	4.49e-32
LILRB4	ENSG00000186818.12	6.91	2.08	1.361	2.34e-07
RAB34	ENSG00000109113.17	74.078	28.295	1.358	8.47e-28
BUB1B	ENSG00000156970.12	9.51	3.103	1.357	4.72e-25
COPZ2	ENSG00000005243.9	48.441	18.297	1.357	1.05e-11
KIF26B	ENSG00000162849.15	2.38	0.32	1.357	1.73e-18
ACTL6A	ENSG00000136518.16	59.371	22.579	1.356	2.84e-24
CHEK1	ENSG00000149554.12	12.47	4.263	1.356	2.61e-31
TMEM158	ENSG00000249992.1	5.06	1.37	1.354	3.04e-12
TGFB1I1	ENSG00000140682.18	13.94	4.85	1.353	3.28e-10
CDH24	ENSG00000139880.19	4.73	1.245	1.352	1.74e-29
TIMELESS	ENSG00000111602.11	16.59	5.89	1.352	5.92e-25
HLA-C	ENSG00000204525.14	837.299	327.908	1.35	3.52e-11
BLM	ENSG00000197299.10	5.42	1.52	1.349	1e-15
IFIH1	ENSG00000115267.5	18.21	6.545	1.348	1.39e-10
MAPK12	ENSG00000188130.13	9.1	2.969	1.348	0.00243
CTD-2510F5.4	ENSG00000265415.1	3.83	0.9	1.346	3.85e-21
DLGAP5	ENSG00000126787.12	12.68	4.38	1.346	2.66e-30
TFRC	ENSG00000072274.12	50.091	19.105	1.346	2.2e-13
ATP1B3	ENSG00000069849.10	422.907	165.822	1.345	9.82e-24
MDK	ENSG00000110492.15	151.523	59.023	1.345	2e-07
SMTN	ENSG00000183963.18	35.951	13.557	1.344	1.15e-14
RP11-411B10.7	ENSG00000279352.1	1.79	0.1	1.343	3.69e-23
LURAP1L	ENSG00000153714.5	6.74	2.053	1.342	2.66e-06
ACTN1	ENSG00000072110.13	167.927	65.689	1.341	1.31e-11
ITGA1	ENSG00000213949.8	3.85	0.915	1.341	7.4e-13
TMEM263	ENSG00000151135.9	12.29	4.255	1.339	1.24e-14
KRT6B	ENSG00000185479.5	1708.13	674.817	1.339	0.000154
NCF2	ENSG00000116701.14	16.68	5.995	1.338	3.22e-14
MTFR2	ENSG00000146410.11	4.9	1.334	1.338	1.22e-29
AC133644.2	ENSG00000280721.1	2.7	0.465	1.337	5.14e-20
RUNX3	ENSG00000020633.18	10.62	3.6	1.337	4.94e-11
MSANTD3	ENSG00000066697.14	24.62	9.145	1.337	1.09e-30
ID3	ENSG00000117318.8	61.631	23.793	1.337	2.21e-13
BCL2L12	ENSG00000126453.9	31.519	11.894	1.335	1.21e-35
TGFB3	ENSG00000119699.7	14.1	4.986	1.335	5e-08
NEK6	ENSG00000119408.16	12.1	4.197	1.334	2.55e-14
CAV2	ENSG00000105971.14	76.351	29.744	1.331	5.83e-13
DDX11	ENSG00000013573.16	13.96	4.945	1.331	3.01e-17
RGS20	ENSG00000147509.13	8.18	2.65	1.331	2.35e-10
LINC00941	ENSG00000235884.3	1.69	0.07	1.33	2.29e-15
CD38	ENSG00000004468.12	5.22	1.475	1.329	5.77e-06
GBP1	ENSG00000117228.9	46.581	17.952	1.328	6.3e-07
FKSG61	ENSG00000280308.1	1.51	0	1.328	3.59e-18
RTN4R	ENSG00000040608.13	5.84	1.727	1.327	3.77e-24
HELZ2	ENSG00000130589.16	24.669	9.238	1.326	1.62e-14
DEPDC1B	ENSG00000035499.12	6.19	1.87	1.325	2.51e-23
MAD2L2	ENSG00000116670.14	42.721	16.458	1.324	1.05e-23
SNHG1	ENSG00000255717.6	48.819	18.904	1.324	3.46e-11
ITGAX	ENSG00000140678.16	3.98	0.99	1.323	1.85e-11
TMEM184B	ENSG00000198792.12	38.449	14.795	1.321	6.08e-29
C10orf35	ENSG00000171224.8	8.06	2.63	1.32	2.41e-10
DNMT3B	ENSG00000088305.18	2.62	0.45	1.32	3.34e-21
MCM7	ENSG00000166508.17	90.327	35.614	1.319	1.53e-22
RP1-261G23.7	ENSG00000272114.1	40.461	15.614	1.319	3.61e-08
TMSB10	ENSG00000034510.5	3791.62	1520.94	1.317	2.41e-30
HAS3	ENSG00000103044.10	56.991	22.282	1.317	2.44e-08
MCM4	ENSG00000104738.16	71.451	28.074	1.317	2.06e-17
MTHFD1L	ENSG00000120254.15	20.45	7.608	1.317	9.92e-34
PNCK	ENSG00000130822.15	2.3	0.325	1.317	2.84e-09
SLC20A1	ENSG00000144136.10	22.77	8.538	1.317	2.83e-27
AC006262.5	ENSG00000268621.5	5.82	1.74	1.316	2.06e-05
CHPF	ENSG00000123989.13	66.091	26.009	1.313	4.14e-19
PSRC1	ENSG00000134222.16	7.81	2.545	1.313	2.97e-22
SMOX	ENSG00000088826.17	17.019	6.259	1.312	2.2e-14
FBN1	ENSG00000166147.13	17.94	6.628	1.312	0.00102
CBS	ENSG00000160200.17	2.77	0.519	1.311	5.38e-06
PDE7A	ENSG00000205268.10	11.5	4.04	1.311	8.22e-15
LHFPL2	ENSG00000145685.13	9.78	3.347	1.31	7.43e-14
LRRC8C	ENSG00000171488.14	5.1	1.46	1.31	6.23e-19
CA2	ENSG00000104267.9	49.039	19.19	1.309	0.00345
CDK18	ENSG00000117266.15	13.46	4.84	1.308	2.69e-14
COL18A1	ENSG00000182871.14	59.97	23.65	1.307	2.73e-14
XRCC3	ENSG00000126215.13	10.92	3.82	1.306	1.09e-26
SMYD3	ENSG00000185420.18	14.19	5.145	1.306	2.56e-15
PDGFA	ENSG00000197461.13	14.07	5.095	1.306	5.92e-15
AHSA2	ENSG00000173209.22	7.8	2.565	1.304	8.28e-08
SHOX2	ENSG00000168779.19	1.79	0.13	1.304	1.36e-16
SLC19A1	ENSG00000173638.18	6.26	1.94	1.304	9.32e-23
SOX12	ENSG00000177732.7	5.95	1.815	1.304	1.82e-21
PPP1R14C	ENSG00000198729.4	40.89	15.963	1.304	9.07e-13
TACC3	ENSG00000013810.18	34.58	13.424	1.303	3.24e-33
LIMK1	ENSG00000106683.14	29.3	11.279	1.303	5.08e-26
VEGFC	ENSG00000150630.3	7.72	2.535	1.303	8.55e-08
APBA2	ENSG00000034053.14	2.18	0.29	1.302	1.26e-15
GMNN	ENSG00000112312.9	24.09	9.173	1.302	1.03e-24
FBXO2	ENSG00000116661.9	13.84	5.02	1.302	0.000626
ANGPT2	ENSG00000091879.13	3.78	0.939	1.301	5.04e-15
NAV1	ENSG00000134369.15	14.96	5.478	1.301	2.13e-12
NXPE3	ENSG00000144815.14	5.89	1.797	1.301	7.8e-08
TMEM229B	ENSG00000198133.8	3.63	0.879	1.301	6.85e-06
SELM	ENSG00000198832.10	70.879	28.174	1.301	2.94e-05
INF2	ENSG00000203485.12	46.15	18.13	1.301	6.86e-27
ACKR3	ENSG00000144476.5	48.65	19.161	1.3	1.79e-07
RTKN	ENSG00000114993.15	37.53	14.65	1.3	1.01e-28
PIF1	ENSG00000140451.12	3.1	0.665	1.3	8.92e-17
CCNB1	ENSG00000134057.14	74.998	29.88	1.299	3.06e-29
FTL	ENSG00000087086.13	2300.13	934.401	1.299	2.02e-14
FAM83A	ENSG00000147689.16	103.278	41.365	1.299	7.08e-05
ZP3	ENSG00000188372.14	13.61	4.943	1.298	5.17e-13
CKAP2L	ENSG00000169607.12	7.3	2.38	1.296	2.09e-20
FAM26F	ENSG00000188820.12	11.11	3.94	1.294	7.02e-07
KIFC1	ENSG00000237649.7	21.66	8.245	1.293	1.11e-28
PABPC1L	ENSG00000101104.12	5.21	1.54	1.29	1.83e-08
GDPD2	ENSG00000130055.13	2.41	0.395	1.289	5.65e-07
ATP6V1C1	ENSG00000155097.11	30.619	11.95	1.288	7.2e-22
MICB	ENSG00000204516.9	4.09	1.085	1.288	2.11e-14
PILRA	ENSG00000085514.15	4.87	1.405	1.287	7.15e-10
EPB41L4B	ENSG00000095203.14	5.71	1.75	1.287	8.69e-08
NEK2	ENSG00000117650.12	12.63	4.585	1.287	3.37e-26
VOPP1	ENSG00000154978.12	42.961	17.02	1.287	1.41e-16
RHOC	ENSG00000155366.16	247.107	100.663	1.287	1.1e-21
CCL11	ENSG00000172156.3	1.67	0.095	1.286	2.95e-10
STON2	ENSG00000140022.9	21.5	8.229	1.286	2.39e-14
BOP1	ENSG00000261236.5	59.73	23.915	1.285	2e-23
CSGALNACT2	ENSG00000169826.7	8.47	2.885	1.285	6.24e-17
CREG2	ENSG00000175874.9	1.91	0.195	1.284	2.85e-11
COL22A1	ENSG00000169436.16	1.93	0.205	1.282	1.06e-06
DUSP14	ENSG00000276023.4	45.66	18.182	1.282	7.88e-17
WDR53	ENSG00000185798.7	16.69	6.275	1.282	3.55e-31
RENBP	ENSG00000102032.12	5.61	1.719	1.281	2.64e-08
SMS	ENSG00000102172.15	65.89	26.53	1.281	3.38e-25
STEAP1B	ENSG00000105889.14	2.28	0.35	1.281	2.67e-07
PRC1	ENSG00000198901.13	50.97	20.387	1.281	3.18e-31
ATP13A3	ENSG00000133657.14	35.879	14.22	1.277	2.04e-14
CCDC71L	ENSG00000253276.2	12.95	4.757	1.277	8.76e-08
CTD-2369P2.12	ENSG00000267303.1	8.91	3.088	1.277	1.73e-05
ECE2	ENSG00000145194.17	14.98	5.595	1.277	8.8e-30
RSRC1	ENSG00000174891.12	27.49	10.755	1.277	4.5e-18
TNFAIP3	ENSG00000118503.14	27.2	10.645	1.276	3.69e-09
ADAM19	ENSG00000135074.15	5.71	1.773	1.275	5.72e-10
ASAP1	ENSG00000153317.14	14.98	5.605	1.275	2.93e-14
C11orf24	ENSG00000171067.10	32.719	12.934	1.275	3.98e-27
DNMT1	ENSG00000130816.14	36.081	14.322	1.275	1.22e-26
DNM1	ENSG00000106976.18	4.9	1.439	1.274	5.27e-09
PTK2	ENSG00000169398.19	50.021	20.095	1.274	1.55e-19
POLD1	ENSG00000062822.12	25.389	9.917	1.273	8.03e-22
LAG3	ENSG00000089692.8	3.54	0.88	1.272	2.11e-07
LGALS3BP	ENSG00000108679.12	414.577	171.159	1.271	6.84e-20
TNFRSF10B	ENSG00000120889.12	26.35	10.335	1.271	1.08e-17
RDH16	ENSG00000139547.7	2.28	0.36	1.27	8.57e-09
LINC00519	ENSG00000258955.1	3.07	0.69	1.268	2.74e-12
FHOD1	ENSG00000135723.13	15.33	5.784	1.267	3.12e-18
RP5-884M6.1	ENSG00000228742.9	1.43	0.01	1.267	5.3e-12
ACOT7	ENSG00000097021.19	70.599	28.773	1.266	2.68e-32
SEZ6L2	ENSG00000174938.14	6.06	1.935	1.266	2.82e-06
AL589743.1	ENSG00000279508.1	1.68	0.115	1.265	1.06e-13
C1S	ENSG00000182326.14	150.549	62.068	1.265	7.05e-08
PTPRK	ENSG00000152894.14	24.781	9.724	1.265	3.29e-15
ELF4	ENSG00000102034.16	20.33	7.88	1.264	1.6e-24
CDCA4	ENSG00000170779.10	30.6	12.165	1.263	8.25e-39
FAM101B	ENSG00000183688.4	6.75	2.229	1.263	1.09e-14
APMAP	ENSG00000101474.11	60.681	24.719	1.262	7.6e-17
RPA3	ENSG00000106399.11	39.401	15.84	1.262	8.83e-25
GPX7	ENSG00000116157.5	7.51	2.549	1.262	2.67e-06
HIST1H4J	ENSG00000197238.4	10.78	3.913	1.262	4.42e-19
MAD1L1	ENSG00000002822.15	29.38	11.68	1.261	5.99e-17
SFRP4	ENSG00000106483.11	5.12	1.554	1.261	0.00832
GRAMD1A	ENSG00000089351.14	25.181	9.93	1.26	4.73e-11
WNT2	ENSG00000105989.8	1.55	0.065	1.26	3.6e-10
TYMS	ENSG00000176890.15	39.921	16.09	1.26	1.18e-17
DDX58	ENSG00000107201.9	11.27	4.125	1.259	8e-11
GINS1	ENSG00000101003.9	8.48	2.965	1.258	3e-23
KDELC1	ENSG00000134901.12	4.5	1.3	1.258	1.15e-26
SLC1A4	ENSG00000115902.10	26.08	10.329	1.257	8.22e-11
STAG3L5P-PVRIG2P-PILRB	ENSG00000272752.5	11.49	4.224	1.257	6.97e-07
ISLR	ENSG00000129009.12	25.09	9.922	1.256	0.000346
AC005339.2	ENSG00000268565.1	4.45	1.285	1.254	3.52e-08
HSD17B6	ENSG00000025423.11	2.1	0.3	1.254	3.04e-26
LRP8	ENSG00000157193.14	6.23	2.032	1.254	1.31e-12
LINC00152	ENSG00000222041.10	42.561	17.274	1.253	1.39e-17
WIPF1	ENSG00000115935.16	13.44	5.065	1.252	2.83e-06
CTD-2357A8.3	ENSG00000267123.5	1.38	0	1.251	7.35e-15
TCF3	ENSG00000071564.14	54.56	22.35	1.251	1.33e-31
PRIM2	ENSG00000146143.17	10.22	3.715	1.251	3.32e-30
STAT2	ENSG00000170581.13	59.379	24.365	1.251	2.37e-16
AKR1B1	ENSG00000085662.13	58.46	23.996	1.25	2.78e-06
ETS1	ENSG00000134954.14	22.11	8.725	1.249	7.78e-10
MMP17	ENSG00000198598.6	5.62	1.785	1.249	1.03e-13
ARHGAP4	ENSG00000089820.15	10.85	3.989	1.248	2.68e-07
CMSS1	ENSG00000184220.10	34.071	13.765	1.248	2.15e-23
DRAM1	ENSG00000136048.13	10.52	3.85	1.248	7.49e-11
GSDMD	ENSG00000104518.10	57.539	23.672	1.247	1.34e-14
SLCO1B3	ENSG00000111700.12	1.54	0.07	1.247	9.87e-08
GOLGA7B	ENSG00000155265.10	4.39	1.275	1.245	1.09e-06
CEACAM19	ENSG00000186567.12	13.43	5.093	1.244	2.37e-09
NCAPD2	ENSG00000010292.12	35.53	14.42	1.244	2.42e-15
FBN2	ENSG00000138829.10	1.85	0.205	1.242	6.9e-11
HEYL	ENSG00000163909.7	2.76	0.589	1.242	7.61e-12
HLTF	ENSG00000071794.15	8.78	3.139	1.241	3.93e-09
B3GAT3	ENSG00000149541.9	30.21	12.21	1.24	9.43e-23
C14orf80	ENSG00000185347.17	16.75	6.515	1.24	4.25e-25
MSC-AS1	ENSG00000235531.9	3.25	0.8	1.24	1.65e-11
SHCBP1	ENSG00000171241.8	7.32	2.525	1.239	3.23e-32
FBXL6	ENSG00000182325.10	19.59	7.725	1.239	4.63e-31
TNFRSF25	ENSG00000215788.9	12.06	4.535	1.239	1.14e-12
PADI3	ENSG00000142619.4	2.76	0.595	1.237	1.22e-05
GALNT2	ENSG00000143641.9	50.08	20.669	1.237	2.77e-22
PPT1	ENSG00000131238.16	66.362	27.591	1.236	1.5e-17
ALG3	ENSG00000214160.9	66.689	27.754	1.235	1.33e-32
ADM	ENSG00000148926.9	84.109	35.194	1.234	2.63e-08
ASPM	ENSG00000066279.16	7.83	2.755	1.234	4.79e-23
SOAT1	ENSG00000057252.12	8.82	3.175	1.234	3.37e-08
GRIN2D	ENSG00000105464.3	1.61	0.11	1.234	2.09e-15
ABL2	ENSG00000143322.19	5.58	1.8	1.233	3.99e-20
P3H3	ENSG00000110811.19	9.62	3.519	1.233	2.18e-05
RP11-69G7.1	ENSG00000259672.1	1.35	0	1.233	9.47e-09
RP4-738P15.6	ENSG00000279322.1	3.62	0.965	1.233	0.00869
OLFM2	ENSG00000105088.8	17.61	6.92	1.232	2.13e-07
UCHL1	ENSG00000154277.12	12.65	4.812	1.232	0.000178
SLC3A2	ENSG00000168003.16	254.143	107.585	1.232	9.35e-24
FAM69A	ENSG00000154511.11	8.51	3.055	1.23	1.08e-21
B3GNT9	ENSG00000237172.3	8.53	3.065	1.229	3.02e-17
SLC39A4	ENSG00000147804.9	61.379	25.603	1.229	4.13e-22
CSF2	ENSG00000164400.5	1.53	0.08	1.228	2.07e-10
DSCC1	ENSG00000136982.5	4.96	1.545	1.228	6.47e-23
SPATS2	ENSG00000123352.17	15.401	6.003	1.228	1.86e-21
PLXNA3	ENSG00000130827.6	10.22	3.79	1.228	6.57e-10
CDC42EP3	ENSG00000163171.7	14.95	5.817	1.226	3.45e-08
P2RX4	ENSG00000135124.14	11.11	4.18	1.225	1.06e-10
ARSJ	ENSG00000180801.12	5.04	1.585	1.224	6.63e-10
LIMA1	ENSG00000050405.13	93.169	39.326	1.224	4.19e-13
PAQR4	ENSG00000162073.13	19.149	7.623	1.224	2.25e-20
CENPI	ENSG00000102384.13	3.76	1.039	1.223	4.5e-21
NFE2L3	ENSG00000050344.8	10.41	3.887	1.223	1.57e-09
CDK6	ENSG00000105810.9	10.29	3.84	1.222	8.07e-11
GOLM1	ENSG00000135052.16	22.811	9.204	1.222	0.000233
GUCY1A3	ENSG00000164116.16	3.97	1.13	1.222	2.24e-05
CDK14	ENSG00000058091.16	3.44	0.905	1.221	4.45e-07
SEMA4F	ENSG00000135622.12	3.79	1.055	1.221	1.89e-20
MYH10	ENSG00000133026.12	13.53	5.24	1.22	3.47e-10
PLAC1	ENSG00000170965.9	1.48	0.065	1.22	1.25e-12
HEXA	ENSG00000213614.9	58.582	24.57	1.22	7.37e-18
TYROBP	ENSG00000011600.11	80.52	34.01	1.219	8.06e-05
PIEZO1	ENSG00000103335.19	83.638	35.354	1.219	9.34e-23
ASPRV1	ENSG00000244617.2	3.09	0.76	1.217	0.00165
PCOLCE	ENSG00000106333.12	38.019	15.789	1.217	3.98e-06
IMPDH1	ENSG00000106348.16	48.16	20.141	1.217	1.08e-22
GGH	ENSG00000137563.11	48.9	20.469	1.217	5.88e-18
NEMP1	ENSG00000166881.9	6.15	2.08	1.215	1.56e-17
ARHGEF39	ENSG00000137135.17	3.94	1.13	1.214	1.07e-16
VEGFA	ENSG00000112715.20	59.49	25.081	1.214	1.72e-12
TP63	ENSG00000073282.12	144.988	61.954	1.213	1.44e-11
MYO1G	ENSG00000136286.14	5.13	1.645	1.213	1.88e-08
CASK	ENSG00000147044.20	21.39	8.675	1.211	1.56e-15
PSORS1C1	ENSG00000204540.10	3.85	1.095	1.211	9.7e-11
CNPY4	ENSG00000166997.7	8.66	3.174	1.21	2.15e-15
TMEM2	ENSG00000135048.13	16.7	6.653	1.21	1.07e-13
GALNS	ENSG00000141012.12	17.47	6.984	1.21	8.07e-21
HSP90B1	ENSG00000166598.12	400.76	172.648	1.21	8.3e-31
HIF1A	ENSG00000100644.16	105.127	44.896	1.209	1.31e-10
HAGHL	ENSG00000103253.17	3.53	0.96	1.209	1.08e-10
RRM2	ENSG00000171848.13	52.98	22.353	1.209	1.93e-17
CCNA2	ENSG00000145386.9	18.371	7.387	1.208	1.74e-24
TENM3	ENSG00000218336.7	2.96	0.715	1.208	3.91e-10
CD163	ENSG00000177575.12	12.12	4.685	1.207	0.00115
CLMP	ENSG00000166250.11	4.48	1.375	1.206	2.22e-05
SEMA7A	ENSG00000138623.9	6.45	2.234	1.204	1.42e-14
APOC4-APOC2	ENSG00000224916.8	2.81	0.655	1.203	1.31e-06
MIR4435-2HG	ENSG00000172965.14	50.059	21.173	1.203	1.29e-19
UAP1L1	ENSG00000197355.10	7.47	2.68	1.203	1.17e-18
PML	ENSG00000140464.19	68.412	29.175	1.202	4.42e-16
SLC7A7	ENSG00000155465.18	6.18	2.12	1.202	2.69e-08
LINC00460	ENSG00000233532.5	1.3	0	1.202	4.91e-11
CBX3	ENSG00000122565.18	121.818	52.41	1.201	1.81e-35
HAP1	ENSG00000173805.15	1.77	0.205	1.201	2.4e-09
ACVR1	ENSG00000115170.13	19.86	8.081	1.2	9.13e-13
POLA2	ENSG00000014138.8	19.03	7.72	1.2	8.75e-24
C1QC	ENSG00000159189.11	85.478	36.656	1.199	0.000425
LYPD6B	ENSG00000150556.16	6.38	2.215	1.199	5.45e-06
TAP2	ENSG00000204267.13	59.519	25.365	1.199	1.18e-15
MND1	ENSG00000121211.7	6.25	2.16	1.198	1.86e-20
MME	ENSG00000196549.10	3.05	0.765	1.198	0.000242
MED30	ENSG00000164758.7	18.39	7.46	1.197	7.3e-28
SQLE	ENSG00000104549.11	61.362	26.222	1.196	5.92e-19
POLE	ENSG00000177084.16	13.76	5.442	1.196	1.05e-19
FAM167B	ENSG00000183615.5	3.34	0.895	1.196	1.52e-15
SDK1	ENSG00000146555.18	4.07	1.215	1.195	1.31e-08
IFITM1	ENSG00000185885.15	316.31	137.61	1.195	6.69e-09
TP53I13	ENSG00000167543.15	27.689	11.539	1.194	5.15e-27
RUVBL1	ENSG00000175792.11	58.209	24.88	1.194	3.09e-29
SIAH1	ENSG00000196470.11	21.61	8.88	1.194	1.01e-21
NCAPG	ENSG00000109805.9	10.69	4.113	1.193	4.54e-29
PLXNB3	ENSG00000198753.11	5.56	1.87	1.193	5.51e-15
APBB2	ENSG00000163697.16	9.53	3.609	1.192	4.37e-13
RP11-265D17.2	ENSG00000254680.1	1.65	0.16	1.192	2.45e-08
FAM132B	ENSG00000178752.15	1.66	0.165	1.191	1.33e-12
MMP28	ENSG00000271447.5	24.1	9.994	1.191	6.18e-06
AC009948.5	ENSG00000223960.6	5.51	1.855	1.189	2.62e-17
JAG1	ENSG00000101384.11	69.449	29.899	1.189	2.74e-14
MMD	ENSG00000108960.7	5.6	1.895	1.189	2.87e-19
KIF14	ENSG00000118193.11	2.67	0.61	1.189	1.53e-22
PNMA1	ENSG00000176903.4	15.08	6.054	1.189	8.91e-15
TSPAN15	ENSG00000099282.9	20.88	8.606	1.188	6.2e-11
PIM2	ENSG00000102096.9	12.13	4.763	1.188	4.41e-05
STK3	ENSG00000104375.15	17.771	7.24	1.188	2.17e-25
TCIRG1	ENSG00000110719.9	55.71	23.895	1.188	7.69e-21
BCAM	ENSG00000187244.10	69.932	30.164	1.187	4.53e-05
SMC4	ENSG00000113810.15	35.39	14.986	1.187	5.78e-17
ARHGAP11A	ENSG00000198826.10	9.56	3.642	1.186	1.24e-13
A1BG	ENSG00000121410.11	8.04	2.975	1.185	1.39e-05
CDCA2	ENSG00000184661.13	5.51	1.865	1.184	1.33e-19
CELSR1	ENSG00000075275.16	29.96	12.622	1.184	6.93e-15
ANTXR2	ENSG00000163297.16	11.02	4.294	1.183	1.64e-06
CLPTM1L	ENSG00000049656.13	112.197	48.86	1.183	5.09e-24
DTX3	ENSG00000178498.15	9.28	3.529	1.183	1.33e-06
IL2RA	ENSG00000134460.15	2.55	0.565	1.182	3.01e-09
FOSL1	ENSG00000175592.8	57.249	24.677	1.182	2.58e-05
IER5L	ENSG00000188483.7	7.2	2.615	1.182	1.2e-17
HIST2H4A	ENSG00000270882.2	9.3	3.54	1.182	3.51e-11
CLSTN3	ENSG00000139182.13	12.63	5.009	1.181	4.74e-09
E2F7	ENSG00000165891.15	2.99	0.76	1.181	4.92e-19
AC239868.2	ENSG00000280874.1	28.769	12.141	1.18	1.01e-06
ADAMDEC1	ENSG00000134028.14	2.67	0.62	1.18	6e-07
TRIO	ENSG00000038382.17	18.56	7.631	1.18	7.11e-20
NCBP2	ENSG00000114503.10	55.931	24.128	1.18	6.08e-24
SDC2	ENSG00000169439.11	15.64	6.344	1.18	0.000901
RP5-890E16.4	ENSG00000266341.1	10.41	4.034	1.18	0.00217
FOXP3	ENSG00000049768.14	3.55	1.01	1.179	4.07e-11
RANBP1	ENSG00000099901.16	162.241	71.09	1.179	6.68e-32
MTHFD2	ENSG00000065911.11	51.002	21.983	1.178	1.08e-18
MCM5	ENSG00000100297.15	56.668	24.484	1.178	6.73e-22
GMPS	ENSG00000163655.15	64.19	27.815	1.178	6.31e-23
LETM2	ENSG00000165046.12	4.44	1.404	1.178	9.63e-09
SAC3D1	ENSG00000168061.13	16.77	6.855	1.178	6.83e-23
PRNP	ENSG00000171867.16	167.056	73.277	1.178	6.1e-15
ZNF707	ENSG00000181135.15	9.86	3.8	1.178	1.04e-28
CD7	ENSG00000173762.7	9.54	3.661	1.177	3.27e-05
XYLT2	ENSG00000015532.9	15.899	6.474	1.177	2.01e-23
DTX3L	ENSG00000163840.9	25.969	10.935	1.176	3.54e-14
RHEBL1	ENSG00000167550.10	2.14	0.39	1.176	3.48e-17
TMEM189	ENSG00000240849.10	75.008	32.65	1.176	9.58e-28
STK10	ENSG00000072786.12	12.34	4.91	1.175	1.28e-26
PSTPIP1	ENSG00000140368.12	5.48	1.87	1.175	1.3e-11
PLK4	ENSG00000142731.10	7.6	2.81	1.175	8.49e-23
NLGN2	ENSG00000169992.9	7.05	2.565	1.175	4.13e-13
GOLGA8A	ENSG00000175265.17	6.36	2.259	1.175	0.000212
CLSTN1	ENSG00000171603.16	161.489	70.997	1.174	4.68e-20
CPSF1	ENSG00000071894.14	47.781	20.619	1.174	6.83e-18
PLCG1	ENSG00000124181.14	27.23	11.515	1.174	2.15e-19
LAMA5	ENSG00000130702.13	62.599	27.189	1.174	1.81e-19
RP13-39P12.3	ENSG00000228748.2	2.87	0.715	1.174	0.0011
AC239868.3	ENSG00000281134.1	28.62	12.141	1.173	4.26e-06
HIST1H3H	ENSG00000278828.1	3.06	0.8	1.173	5.1e-15
GUCY1B3	ENSG00000061918.12	3.45	0.975	1.172	1.88e-07
ZWINT	ENSG00000122952.16	35.321	15.129	1.171	2.93e-21
SDC3	ENSG00000162512.15	12.49	4.99	1.171	6.32e-07
MCM10	ENSG00000065328.16	4.48	1.435	1.17	9.9e-20
PPP4R4	ENSG00000119698.11	1.61	0.16	1.17	7.43e-12
PILRB	ENSG00000121716.18	6.29	2.24	1.17	1.5e-06
POLR2H	ENSG00000163882.9	80.918	35.395	1.17	1.84e-22
B3GNT4	ENSG00000176383.8	2.62	0.61	1.169	7.35e-19
HPS3	ENSG00000163755.8	11.14	4.4	1.169	4.58e-20
CHIT1	ENSG00000133063.15	1.56	0.14	1.167	0.000134
DHRS2	ENSG00000100867.14	1.56	0.14	1.167	0.000442
ERVMER34-1	ENSG00000226887.7	3.73	1.106	1.167	3.11e-12
TMEM204	ENSG00000131634.13	7.83	2.935	1.166	2.1e-09
TMC8	ENSG00000167895.14	5.09	1.714	1.166	7.15e-11
PARVB	ENSG00000188677.14	21.61	9.075	1.166	6.63e-06
CD70	ENSG00000125726.10	2.15	0.405	1.165	1.83e-09
CD109	ENSG00000156535.13	17.06	7.06	1.164	2.08e-14
NUDT1	ENSG00000106268.15	63.42	27.74	1.164	8.17e-28
ZBP1	ENSG00000124256.14	2.35	0.495	1.164	2.49e-07
BCL2A1	ENSG00000140379.7	5.8	2.038	1.163	3.38e-07
SLC39A13	ENSG00000165915.13	20.081	8.415	1.163	1.52e-14
RPL29P19	ENSG00000224594.2	1.53	0.13	1.163	4.88e-13
SYT7	ENSG00000011347.9	4.69	1.543	1.162	0.00475
PIK3CD	ENSG00000171608.15	7.93	2.99	1.162	5.75e-18
PCED1B	ENSG00000179715.12	4.94	1.655	1.162	1.23e-18
CDR2L	ENSG00000109089.7	7.45	2.78	1.161	7.14e-13
MFGE8	ENSG00000140545.14	66.809	29.316	1.161	8.73e-10
QSOX2	ENSG00000165661.15	6.97	2.565	1.161	4.13e-23
MFSD10	ENSG00000109736.14	57.591	25.212	1.16	1.07e-25
PHF19	ENSG00000119403.13	29.161	12.495	1.16	2.78e-21
LAMA1	ENSG00000101680.13	1.59	0.16	1.159	1.72e-07
SP100	ENSG00000067066.16	50.219	21.949	1.158	8.39e-19
FERMT1	ENSG00000101311.15	33.669	14.539	1.158	1.24e-15
GFPT2	ENSG00000131459.12	5.95	2.115	1.158	3.17e-06
MCTP1	ENSG00000175471.19	5.09	1.73	1.158	1.76e-07
ALOXE3	ENSG00000179148.9	4.46	1.448	1.157	0.00213
SCPEP1	ENSG00000121064.12	94.87	41.978	1.157	3.41e-08
SLC28A3	ENSG00000197506.7	4.28	1.37	1.156	6.83e-08
DZIP1	ENSG00000134874.17	4.63	1.529	1.155	1.28e-13
ETV7	ENSG00000010030.13	9.1	3.534	1.155	0.000189
MCM6	ENSG00000076003.4	23.039	9.795	1.155	3.18e-18
ITGA11	ENSG00000137809.16	1.85	0.28	1.155	6.42e-07
MTBP	ENSG00000172167.7	3.31	0.935	1.155	2.79e-21
ADAMTS4	ENSG00000158859.9	3.04	0.815	1.154	0.00221
CCNL2	ENSG00000221978.11	35.779	15.541	1.153	6.34e-10
TBX18	ENSG00000112837.16	1.88	0.295	1.153	1.05e-07
HK3	ENSG00000160883.10	2.28	0.475	1.153	7.74e-08
HPRT1	ENSG00000165704.14	41.429	18.085	1.153	2.82e-29
LINC01605	ENSG00000253161.5	6.87	2.54	1.153	2.56e-09
STX2	ENSG00000111450.13	4.22	1.35	1.152	9.12e-17
TMEM44	ENSG00000145014.17	11.43	4.599	1.151	4.32e-15
PLBD2	ENSG00000151176.7	23.789	10.165	1.151	1.96e-17
FABP6	ENSG00000170231.15	4.7	1.567	1.151	2.72e-05
H2AFV	ENSG00000105968.18	157.444	70.409	1.15	5.5e-31
HAVCR2	ENSG00000135077.8	4.06	1.28	1.15	6.49e-07
RAB20	ENSG00000139832.4	8.15	3.124	1.15	7.63e-10
PFDN2	ENSG00000143256.4	128.026	57.14	1.15	1.96e-29
TM4SF19-AS1	ENSG00000235897.1	1.63	0.185	1.15	1.53e-16
SNORD3A	ENSG00000263934.4	64.088	28.374	1.148	1.14e-05
CDC25C	ENSG00000158402.18	3.45	1.01	1.147	2.43e-21
SPAG4	ENSG00000061656.9	4.56	1.51	1.147	1.15e-10
MINPP1	ENSG00000107789.15	9.74	3.85	1.147	1.24e-17
FGF11	ENSG00000161958.10	15.54	6.469	1.147	4.53e-07
RGS3	ENSG00000138835.22	25.649	11.04	1.146	6.2e-19
C19orf66	ENSG00000130813.17	21.01	8.953	1.145	1.92e-19
GNB5	ENSG00000069966.18	16.64	6.979	1.145	1.34e-27
NRBP2	ENSG00000185189.15	8.31	3.21	1.145	5.63e-12
HOXC11	ENSG00000123388.4	1.21	0	1.144	1.79e-15
SMIM3	ENSG00000256235.1	14.88	6.185	1.144	2.24e-11
RP11-386G11.10	ENSG00000258017.1	130.381	58.433	1.144	1.02e-07
AJUBA	ENSG00000129474.15	27.45	11.882	1.143	3.23e-16
ANXA5	ENSG00000164111.14	204.264	91.964	1.143	5.23e-17
HOXD13	ENSG00000128714.5	1.23	0.01	1.143	1.01e-10
KIFC3	ENSG00000140859.15	31.51	13.724	1.143	4.58e-11
ATP2C1	ENSG00000017260.19	65.789	29.28	1.141	2.91e-17
PSMD2	ENSG00000175166.16	301.852	136.323	1.141	1.48e-25
ARFGAP1	ENSG00000101199.12	37.201	16.339	1.14	1.06e-34
CAD	ENSG00000084774.13	25.47	11.007	1.14	1.75e-26
SKA1	ENSG00000154839.9	5.04	1.74	1.14	1.61e-21
SKA2	ENSG00000182628.12	40.02	17.617	1.14	5.31e-31
GPR161	ENSG00000143147.14	5.2	1.815	1.139	8.41e-17
SH3PXD2B	ENSG00000174705.11	14.37	5.98	1.139	2.74e-15
PRTFDC1	ENSG00000099256.18	4.08	1.31	1.137	4.44e-08
ADAM23	ENSG00000114948.12	6.53	2.429	1.135	5.64e-05
C5AR1	ENSG00000197405.7	4.39	1.454	1.135	2.36e-05
DHX58	ENSG00000108771.12	12.14	4.985	1.135	1.06e-12
TMEM138	ENSG00000149483.11	45.119	20.004	1.135	1.85e-27
BLOC1S3	ENSG00000189114.6	9.26	3.675	1.134	1.25e-35
BMP2	ENSG00000125845.6	8.05	3.125	1.134	1.54e-07
GLIS2	ENSG00000126603.8	7.03	2.658	1.134	1.32e-09
MSL3P1	ENSG00000224287.2	3.05	0.845	1.134	1.03e-08
ISYNA1	ENSG00000105655.18	15.53	6.537	1.133	0.000685
MDFI	ENSG00000112559.13	65.298	29.221	1.133	8.45e-13
RRAS2	ENSG00000133818.12	35.901	15.828	1.133	3.12e-13
SKIL	ENSG00000136603.13	14.56	6.095	1.133	4.98e-12
APOC2	ENSG00000234906.8	2.32	0.515	1.132	1.97e-06
MFHAS1	ENSG00000147324.10	12.44	5.134	1.132	2.32e-14
TNFAIP8L1	ENSG00000185361.8	9.07	3.594	1.132	3.73e-22
RP11-545E17.3	ENSG00000223478.1	7.35	2.809	1.132	2e-16
GLS	ENSG00000115419.12	25.16	10.945	1.131	1.25e-14
MIIP	ENSG00000116691.10	20.18	8.669	1.131	2.83e-21
RECQL	ENSG00000004700.15	19.04	8.154	1.13	7.95e-12
YDJC	ENSG00000161179.13	22.641	9.804	1.13	5.59e-27
MORC2	ENSG00000133422.12	26.319	11.49	1.129	1.06e-34
DKK3	ENSG00000050165.17	56.398	25.27	1.128	1.34e-06
ORC1	ENSG00000085840.12	5.36	1.91	1.128	1.82e-21
VRK1	ENSG00000100749.7	17.38	7.414	1.127	2.22e-20
ALOX12P2	ENSG00000262943.7	2.22	0.475	1.126	1.16e-10
CD151	ENSG00000177697.17	207.504	94.532	1.126	1.01e-13
CEP131	ENSG00000141577.13	8.59	3.395	1.126	9.72e-20
CTA-384D8.34	ENSG00000273272.1	1.88	0.32	1.126	8.22e-12
ECE1	ENSG00000117298.14	49.261	22.034	1.126	3.48e-10
EGFL6	ENSG00000198759.11	4.28	1.42	1.125	8.59e-09
KIAA0930	ENSG00000100364.18	70.702	31.884	1.125	5.81e-28
SP110	ENSG00000135899.16	22.119	9.599	1.125	1.68e-11
OIP5	ENSG00000104147.8	6.14	2.275	1.124	2.35e-20
NUP85	ENSG00000125450.10	36.221	16.075	1.124	1.03e-21
FTH1	ENSG00000167996.15	2846.95	1306.1	1.124	1.33e-14
ST3GAL4-AS1	ENSG00000280832.1	1.68	0.23	1.124	5.65e-22
BPGM	ENSG00000172331.11	33.121	14.68	1.122	5.42e-08
NUSAP1	ENSG00000137804.12	30.541	13.494	1.122	5.26e-19
P4HA3	ENSG00000149380.11	1.58	0.185	1.122	3.86e-11
FADD	ENSG00000168040.4	22.299	9.704	1.122	4.7e-13
PRKDC	ENSG00000253729.7	79.561	36.018	1.122	6.63e-15
CENPM	ENSG00000100162.14	18.41	7.925	1.121	1.28e-16
DEPDC1	ENSG00000024526.16	4.82	1.675	1.121	1.32e-20
HSF4	ENSG00000102878.15	7.92	3.1	1.121	0.0002
FOLR3	ENSG00000110203.8	1.37	0.09	1.121	5.24e-09
IPO9	ENSG00000198700.9	26.77	11.765	1.121	2.49e-40
CHPF2	ENSG00000033100.14	25.66	11.265	1.12	1.12e-26
MAN1B1	ENSG00000177239.14	48.741	21.88	1.12	5.63e-19
CENPL	ENSG00000120334.15	5.72	2.095	1.119	2.74e-20
FUCA2	ENSG00000001036.13	26.44	11.633	1.119	3.57e-23
HOXC6	ENSG00000197757.7	1.27	0.045	1.119	1.38e-16
GOLIM4	ENSG00000173905.8	22.529	9.838	1.118	5.64e-09
RP11-742B18.1	ENSG00000249001.5	1.17	0	1.118	7.48e-12
CCDC88A	ENSG00000115355.15	6.34	2.385	1.117	3.12e-15
OSR2	ENSG00000164920.9	7.89	3.1	1.117	5.53e-11
CBX2	ENSG00000173894.10	5.07	1.8	1.116	1.36e-13
PLEKHG2	ENSG00000090924.14	10.9	4.49	1.116	2.71e-17
PROC	ENSG00000115718.17	1.71	0.25	1.116	3.34e-09
FAM49B	ENSG00000153310.18	61.849	28.024	1.115	1.78e-28
LAYN	ENSG00000204381.11	6.97	2.68	1.115	7.38e-09
IL1B	ENSG00000125538.11	16.56	7.114	1.114	6.63e-06
KIF18A	ENSG00000121621.6	3.89	1.26	1.113	3.86e-21
TNS4	ENSG00000131746.12	101.99	46.602	1.113	1.48e-10
SPON2	ENSG00000159674.11	41.22	18.513	1.113	4.29e-07
TTC7B	ENSG00000165914.14	17.41	7.513	1.113	8.68e-08
RNF213	ENSG00000173821.19	45.86	20.664	1.113	2.95e-13
ZFP64	ENSG00000020256.19	13.68	5.79	1.112	7.96e-21
IRF3	ENSG00000126456.15	61.422	27.875	1.112	6.94e-24
ITGB1P1	ENSG00000269378.1	32.491	14.499	1.112	0.00106
AFAP1L1	ENSG00000157510.13	6.03	2.26	1.109	4.51e-07
C1QB	ENSG00000173369.15	103.242	47.326	1.109	0.000706
SPC25	ENSG00000152253.8	8.37	3.345	1.109	5.11e-25
CTLA4	ENSG00000163599.14	2.18	0.475	1.108	1.87e-10
SLC6A8	ENSG00000130821.15	73.919	33.769	1.108	2.08e-07
TOPBP1	ENSG00000163781.12	17.06	7.38	1.108	3.3e-14
DENND1A	ENSG00000119522.15	15.19	6.515	1.107	4.57e-30
DNASE2	ENSG00000105612.8	37.18	16.722	1.107	5.57e-17
SLMO1	ENSG00000141391.13	2.21	0.49	1.107	4.02e-22
UBE2SP1	ENSG00000233966.1	5.36	1.953	1.107	3.48e-17
HIST1H2AE	ENSG00000277075.1	5.6	2.063	1.107	2.77e-12
ASNS	ENSG00000070669.16	18.84	8.215	1.106	9.13e-11
CHST12	ENSG00000136213.9	9.78	4.01	1.106	4.43e-22
DENND5A	ENSG00000184014.7	22.371	9.86	1.106	2.73e-13
L3HYPDH	ENSG00000126790.11	7.33	2.87	1.106	3.89e-17
ADAR	ENSG00000160710.15	72.579	33.205	1.105	1.53e-18
ATIC	ENSG00000138363.14	75.368	34.54	1.104	2.1e-22
EHD2	ENSG00000024422.11	70.37	32.205	1.104	3.34e-14
AC108676.1	ENSG00000244675.2	1.17	0.01	1.103	9.06e-10
SLC17A9	ENSG00000101194.17	1.9	0.35	1.103	2.11e-10
TTK	ENSG00000112742.9	8.56	3.45	1.103	3.35e-21
SERINC2	ENSG00000168528.11	153.67	70.994	1.103	1.43e-07
PYCR1	ENSG00000183010.16	32.529	14.61	1.103	3.29e-05
RP11-14N7.2	ENSG00000232527.7	13.36	5.684	1.103	6.92e-07
CNPY3	ENSG00000137161.16	39.791	18.004	1.102	1.1e-17
RAB29	ENSG00000117280.12	8.81	3.57	1.102	5.96e-13
STIL	ENSG00000123473.15	4.3	1.47	1.102	2.78e-15
GALNT10	ENSG00000164574.15	9.43	3.86	1.102	1.9e-14
CARD10	ENSG00000100065.14	18.181	7.945	1.101	2.46e-08
ZNF281	ENSG00000162702.7	5.39	1.98	1.101	3.57e-18
TMEM200B	ENSG00000253304.1	3.32	1.015	1.1	8.22e-13
STK17A	ENSG00000164543.5	32.66	14.71	1.099	1.35e-17
CCL3	ENSG00000277632.1	10.73	4.479	1.098	4.32e-07

## Sheet: Supplementary Table S2C_T stage
Gene	ClinicalParameter	ANOVA-pvalue	ANOVA-FDR
CYMP-AS1	ctstage	p<=1.0e-20	3e-17
TARID	ctstage	p<=1.0e-20	3e-17
INSL4	ctstage	p<=1.0e-20	3e-17
OR2B11	ctstage	p<=1.0e-20	3e-17
LINC00589	ctstage	p<=1.0e-20	3e-17
MCF2	ctstage	p<=1.0e-20	3e-17
LINC01537	ctstage	p<=1.0e-20	3e-17
SH2D2A	ctstage	p<=1.0e-20	3e-17
MIR582	ctstage	2.4e-20	6.4e-17
RAD51B	ctstage	5.5e-19	1.3e-15
OBP2A	ctstage	7.9e-19	1.7e-15
OR4C6	ctstage	7.6e-18	1.5e-14
TMEM169	ctstage	9.5e-17	1.7e-13
LINC00707	ctstage	1.4e-16	2.3e-13
SMOC1	ctstage	1.5e-16	2.3e-13
CEACAM18	ctstage	1.5e-14	2.2e-11
GRAMD1B	ctstage	6.2e-13	8.6e-10
NLRP3	ctstage	3.5e-12	4.6e-09
F5	ctstage	1.8e-11	2.3e-08
SLC16A12-AS1	ctstage	6.4e-11	7.6e-08
OSBP2	ctstage	8.1e-11	9.2e-08
MIR4645	ctstage	2e-10	2.2e-07
MEP1A	ctstage	1.5e-09	1.6e-06
MIR34B	ctstage	2.4e-09	2.3e-06
MS4A12	ctstage	4.3e-09	4.1e-06
LOC101929470	ctstage	4.6e-09	4.2e-06
BCYRN1	ctstage	5.6e-09	4.9e-06
USP17L10	ctstage	9.5e-09	8e-06
VCY	ctstage	1.1e-08	9e-06
ADGRE2	ctstage	1.5e-08	1.2e-05
IFITM5	ctstage	1.7e-08	1.3e-05
CPNE7	ctstage	1.7e-08	1.3e-05
MIR610	ctstage	3.1e-08	2.2e-05
CCNE1	ctstage	4e-08	2.7e-05
SNORD114-21	ctstage	4.1e-08	2.8e-05
CX3CR1	ctstage	4.8e-08	3.2e-05
PRSS21	ctstage	6.9e-08	4.4e-05
GAGE13	ctstage	7.9e-08	4.9e-05
BIRC3	ctstage	9.2e-08	5.6e-05
TMEM92-AS1	ctstage	1.3e-07	7.9e-05
DUSP4	ctstage	1.4e-07	8.3e-05
ADAM8	ctstage	1.5e-07	8.4e-05
ACY3	ctstage	2.1e-07	0.00011
PECR	ctstage	2.8e-07	0.00015
VCY1B	ctstage	2.8e-07	0.00015
CGNL1	ctstage	3.3e-07	0.00017
LINC00601	ctstage	3.4e-07	0.00017
SFRP1	ctstage	4.4e-07	0.00021
SNORA31	ctstage	4.8e-07	0.00023
LAIR2	ctstage	5.1e-07	0.00024
LACTB2	ctstage	5.2e-07	0.00024
CCL8	ctstage	5.4e-07	0.00024
DLGAP1-AS5	ctstage	6.7e-07	0.0003
PDE2A	ctstage	7.5e-07	0.00033
LINC02353	ctstage	9.9e-07	0.00042
NFIX	ctstage	1.1e-06	0.00045
SOX10	ctstage	1.1e-06	0.00047
CUL2	ctstage	1.2e-06	0.00049
COL9A2	ctstage	1.4e-06	0.00056
ZNF710-AS1	ctstage	1.7e-06	0.00068
RGS2	ctstage	1.8e-06	0.00069
PACRG-AS1	ctstage	2e-06	0.00075
EFNA3	ctstage	2.1e-06	0.0008
EBI3	ctstage	2.5e-06	0.00092
IPO4	ctstage	2.6e-06	0.00096
GPR37	ctstage	2.9e-06	0.001
NR2E1	ctstage	3e-06	0.001
LINC00408	ctstage	3e-06	0.001
LINC01976	ctstage	3.2e-06	0.0011
REC8	ctstage	3.3e-06	0.0011
LINC02910	ctstage	3.3e-06	0.0011
CLEC12B	ctstage	5.3e-06	0.0017
TCEANC	ctstage	5.3e-06	0.0017
CYP3A7	ctstage	5.4e-06	0.0017
CSMD3	ctstage	5.8e-06	0.0018
QRFPR	ctstage	6e-06	0.0019
MIR17HG	ctstage	7.4e-06	0.0023
ATG16L2	ctstage	7.9e-06	0.0024
WFDC8	ctstage	8.5e-06	0.0025
SNORA13	ctstage	8.6e-06	0.0025
TLR10	ctstage	8.9e-06	0.0026
LMO4	ctstage	9e-06	0.0026
SLC35A1	ctstage	9.1e-06	0.0026
GDF10	ctstage	9.5e-06	0.0027
GYS2	ctstage	9.6e-06	0.0027
LINC01894	ctstage	9.9e-06	0.0027
MIR25	ctstage	1e-05	0.0027
LINC01864	ctstage	1.1e-05	0.003
RIC3	ctstage	1.1e-05	0.003
MIR4279	ctstage	1.1e-05	0.0029
ZNF33A	ctstage	1.2e-05	0.0031
CLEC3B	ctstage	1.2e-05	0.003
FAM83A-AS1	ctstage	1.2e-05	0.003
MIR6841	ctstage	1.3e-05	0.0033
KIFC2	ctstage	1.4e-05	0.0034
CHRNA10	ctstage	1.5e-05	0.0037
GADD45G	ctstage	1.5e-05	0.0037
MILR1	ctstage	1.6e-05	0.0038
NACC2	ctstage	1.6e-05	0.0037
BMPER	ctstage	1.9e-05	0.0044
LGALS9	ctstage	2.1e-05	0.0049
MEPE	ctstage	2.1e-05	0.0049
TRA2A	ctstage	2.2e-05	0.005
PHOSPHO1	ctstage	2.3e-05	0.0052
LOC101929066	ctstage	2.5e-05	0.0056
STOML1	ctstage	2.5e-05	0.0055
IL32	ctstage	2.7e-05	0.0059
MIR3142HG	ctstage	2.7e-05	0.0059
SNORD100	ctstage	2.7e-05	0.0059
P2RY13	ctstage	3e-05	0.0064
CELF2	ctstage	3.4e-05	0.0073
BCDIN3D	ctstage	3.6e-05	0.0075
RPP21	ctstage	3.6e-05	0.0075
ZNF37A	ctstage	3.8e-05	0.0078
ETV7	ctstage	4e-05	0.0082
LOC100129066	ctstage	4e-05	0.0082
TRIM21	ctstage	4.1e-05	0.0083
ADH1B	ctstage	4.3e-05	0.0085
PLCZ1	ctstage	4.9e-05	0.0097
CFI	ctstage	5.3e-05	0.01
NAGK	ctstage	5.4e-05	0.01
FUT7	ctstage	5.5e-05	0.011
KLRK1	ctstage	5.6e-05	0.011
OLAH	ctstage	5.9e-05	0.011
LIN37	ctstage	5.9e-05	0.011
FZD4-DT	ctstage	6.2e-05	0.012
MRGPRX2	ctstage	6.4e-05	0.012
CCNY	ctstage	6.4e-05	0.012
MYB	ctstage	6.4e-05	0.012
LINC02111	ctstage	6.4e-05	0.012
LINC02251	ctstage	6.5e-05	0.012
CCL19	ctstage	6.6e-05	0.012
AMDHD1	ctstage	6.9e-05	0.012
MPHOSPH6	ctstage	6.9e-05	0.012
NCOA3	ctstage	7.1e-05	0.013
EBPL	ctstage	7.3e-05	0.013
LINC01684	ctstage	7.4e-05	0.013
RASSF2	ctstage	8e-05	0.014
DMD	ctstage	8.2e-05	0.014
FGD2	ctstage	8.2e-05	0.014
CYP3A4	ctstage	8.4e-05	0.014
P2RY12	ctstage	8.5e-05	0.014
SNORD14A	ctstage	8.9e-05	0.015
GIPC1	ctstage	9.2e-05	0.015
CYP4V2	ctstage	9.2e-05	0.015
LINC01176	ctstage	9.4e-05	0.015
C12orf42	ctstage	9.4e-05	0.015
RHOBTB2	ctstage	9.6e-05	0.015
KRT79	ctstage	9.6e-05	0.015
SORCS1	ctstage	9.6e-05	0.015
PKNOX1	ctstage	9.7e-05	0.015
SPOCD1	ctstage	9.9e-05	0.015
PABPN1	ctstage	9.9e-05	0.015
CCNL2	ctstage	9.9e-05	0.015
FAAP24	ctstage	0.0001	0.016
ZNF547	ctstage	0.0001	0.016
VMP1	ctstage	0.0001	0.015

## Sheet: Supplementary Table S2C_N stage
Gene	ClinicalParameter	ANOVA-pvalue	ANOVA-FDR
PROK2	cnstage	8.2e-11	1.9e-06
GAGE12C	cnstage	4.5e-10	3.1e-06
TUBA3FP	cnstage	5.2e-10	3.1e-06
EIF4E1B	cnstage	6.7e-10	3.1e-06
UGT2A2	cnstage	7.3e-10	3.1e-06
LINC01111	cnstage	7.9e-10	3.1e-06
ZFHX4	cnstage	1.4e-09	4.6e-06
PCAT19	cnstage	2.2e-09	6.4e-06
DENND6A-DT	cnstage	2.5e-09	6.6e-06
CHCHD6	cnstage	4.6e-09	1.1e-05
UBXN11	cnstage	6.6e-09	1.2e-05
MIR3945	cnstage	7.2e-09	1.2e-05
RNU1-3	cnstage	7.5e-09	1.2e-05
MXD3	cnstage	7.6e-09	1.2e-05
NXNL2	cnstage	7.7e-09	1.2e-05
OSM	cnstage	9.9e-09	1.5e-05
KLKB1	cnstage	1.2e-08	1.6e-05
CBLN1	cnstage	1.6e-08	2.2e-05
HCG27	cnstage	2.2e-08	2.5e-05
B9D2	cnstage	2.2e-08	2.5e-05
CENPM	cnstage	2.3e-08	2.5e-05
GDPD1	cnstage	2.4e-08	2.5e-05
HMSD	cnstage	3.3e-08	3.2e-05
ANKRD30A	cnstage	3.3e-08	3.2e-05
XRCC1	cnstage	4e-08	3.8e-05
REELD1	cnstage	4.3e-08	3.9e-05
THORLNC	cnstage	4.6e-08	4.1e-05
ADORA2A-AS1	cnstage	5.8e-08	4.7e-05
MIR1913	cnstage	5.8e-08	4.7e-05
PTTG2	cnstage	6e-08	4.7e-05
ALX4	cnstage	7.6e-08	5.6e-05
N4BP3	cnstage	7.7e-08	5.6e-05
CDKN2C	cnstage	7.9e-08	5.6e-05
LOC105371046	cnstage	8.7e-08	5.9e-05
DSG2-AS1	cnstage	8.8e-08	5.9e-05
LINC00885	cnstage	1.1e-07	7.2e-05
CCDC28B	cnstage	1.2e-07	7.6e-05
PCDH10	cnstage	1.3e-07	8.1e-05
IL2RG	cnstage	1.4e-07	8.5e-05
C9orf50	cnstage	1.6e-07	9.4e-05
STMN1	cnstage	1.7e-07	9.8e-05
LOC100996583	cnstage	1.7e-07	9.7e-05
RHEBL1	cnstage	1.9e-07	0.0001
ZFHX4-AS1	cnstage	1.9e-07	0.0001
UGT2A1	cnstage	1.9e-07	0.0001
KCNMA1-AS2	cnstage	2e-07	0.0001
GADD45G	cnstage	2e-07	0.0001
LINC01615	cnstage	2.5e-07	0.00012
RPA2	cnstage	2.9e-07	0.00014
ADORA2A	cnstage	3e-07	0.00014
NDUFA2	cnstage	3e-07	0.00014
MIR6844	cnstage	3.2e-07	0.00015
TEAD2	cnstage	3.4e-07	0.00015
OGG1	cnstage	3.5e-07	0.00015
EPHA7	cnstage	3.7e-07	0.00016
KRT36	cnstage	3.9e-07	0.00016
UPB1	cnstage	3.9e-07	0.00016
LMF1-AS1	cnstage	4e-07	0.00016
AQP9	cnstage	4.6e-07	0.00018
AKR1A1	cnstage	5.4e-07	0.00021
KREMEN2	cnstage	5.5e-07	0.00021
LINC00862	cnstage	5.7e-07	0.00022
ING4	cnstage	6.1e-07	0.00023
SPICE1	cnstage	6.3e-07	0.00023
SMG9	cnstage	7.6e-07	0.00028
ARRDC2	cnstage	7.9e-07	0.00028
SCAT2	cnstage	8.3e-07	0.00029
SAP30	cnstage	8.6e-07	0.0003
TUBA8	cnstage	8.6e-07	0.0003
NEURL3	cnstage	8.9e-07	0.0003
TNFRSF14	cnstage	9.1e-07	0.0003
PTTG1	cnstage	9.4e-07	0.00031
KIF2C	cnstage	9.5e-07	0.00031
ZNF576	cnstage	9.7e-07	0.00031
TYK2	cnstage	1e-06	0.00032
NEK2	cnstage	1.1e-06	0.00034
IZUMO1R	cnstage	1.1e-06	0.00034
CENPH	cnstage	1.2e-06	0.00037
GCSAM	cnstage	1.2e-06	0.00035
LIG1	cnstage	1.5e-06	0.00044
PTGIR	cnstage	1.5e-06	0.00044
ZNF541	cnstage	1.5e-06	0.00044
RNF5	cnstage	1.6e-06	0.00045
FCAR	cnstage	1.6e-06	0.00044
MIR6841	cnstage	1.6e-06	0.00044
YBX2	cnstage	1.9e-06	0.00051
HMX1	cnstage	1.9e-06	0.00051
LIPE	cnstage	2e-06	0.00052
C4orf46	cnstage	2e-06	0.00053
LINC02124	cnstage	2.3e-06	0.0006
ABHD10	cnstage	2.3e-06	0.00059
ZFR2	cnstage	2.4e-06	0.00062
RBM15-AS1	cnstage	2.5e-06	0.00064
LGALS9	cnstage	2.5e-06	0.00062
AATBC	cnstage	2.8e-06	0.00069
DGCR6L	cnstage	2.8e-06	0.0007
SOX30	cnstage	2.9e-06	0.0007
SCPEP1	cnstage	3e-06	0.0007
MMP8	cnstage	3e-06	0.0007
HIGD2A	cnstage	3e-06	0.0007
TMED1	cnstage	3e-06	0.0007
C5orf34	cnstage	3e-06	0.0007
GOLT1A	cnstage	3.1e-06	0.00071
TK1	cnstage	3.4e-06	0.00077
TMEM205	cnstage	3.6e-06	0.00081
MORC2-AS1	cnstage	3.7e-06	0.00081
PAQR8	cnstage	3.7e-06	0.00081
LINC02044	cnstage	3.7e-06	0.00081
HMGN2	cnstage	3.8e-06	0.00081
MYO3A	cnstage	3.8e-06	0.00081
BRME1	cnstage	3.8e-06	0.00081
GHRL	cnstage	3.9e-06	0.00083
MCM5	cnstage	4.4e-06	0.00092
RAD51B	cnstage	4.4e-06	0.00092
FPR2	cnstage	4.7e-06	0.00096
LINC00365	cnstage	5e-06	0.001
DUT	cnstage	5e-06	0.001
KIF20A	cnstage	5e-06	0.001
THAP7	cnstage	5.1e-06	0.001
UBE2M	cnstage	5.1e-06	0.001
PIH1D1	cnstage	5.2e-06	0.001
DCLRE1B	cnstage	5.3e-06	0.001
MICOS10	cnstage	5.3e-06	0.001
CNOT8	cnstage	5.4e-06	0.001
FGF17	cnstage	5.6e-06	0.0011
CYP27A1	cnstage	5.6e-06	0.0011
APOBEC3G	cnstage	5.7e-06	0.0011
CCL25	cnstage	5.9e-06	0.0011
CENPS	cnstage	6.1e-06	0.0011
PDE6B	cnstage	6.2e-06	0.0011
LARGE1	cnstage	6.4e-06	0.0011
TMEM161B-DT	cnstage	6.7e-06	0.0012
PSRC1	cnstage	6.7e-06	0.0012
RELB	cnstage	7.8e-06	0.0014
MIR3681HG	cnstage	7.9e-06	0.0014
SYT2	cnstage	8e-06	0.0014
LMO4	cnstage	8.1e-06	0.0014
FNBP1L	cnstage	8.3e-06	0.0014
S100PBP	cnstage	8.3e-06	0.0014
TEDC2-AS1	cnstage	8.4e-06	0.0014
NSG1	cnstage	8.5e-06	0.0014
CEP70	cnstage	8.7e-06	0.0015
LINC01337	cnstage	9.1e-06	0.0015
PPP1R3F	cnstage	9.4e-06	0.0015
MIR3920	cnstage	9.7e-06	0.0016
SLC45A1	cnstage	9.8e-06	0.0016
FANCD2	cnstage	1e-05	0.0017
MIR924HG	cnstage	1e-05	0.0017
NPM2	cnstage	1e-05	0.0017
ADGRB2	cnstage	1.1e-05	0.0017
NDUFB4	cnstage	1.1e-05	0.0017
MIR3142HG	cnstage	1.1e-05	0.0017
MYCN	cnstage	1.1e-05	0.0017
THAP7-AS1	cnstage	1.1e-05	0.0017
DENND3	cnstage	1.1e-05	0.0017
HPF1	cnstage	1.1e-05	0.0017
ATP6AP1L	cnstage	1.2e-05	0.0017
PTMA	cnstage	1.2e-05	0.0018
TMEM191C	cnstage	1.2e-05	0.0017
MRPS36	cnstage	1.3e-05	0.0019
MIR9-3HG	cnstage	1.3e-05	0.0019
OBSCN-AS1	cnstage	1.3e-05	0.0019
HLTF	cnstage	1.4e-05	0.002
CXCL8	cnstage	1.4e-05	0.0021
RIBC2	cnstage	1.4e-05	0.002
LOC102723566	cnstage	1.5e-05	0.0021
SLC25A35	cnstage	1.5e-05	0.0021
PARD3-AS1	cnstage	1.5e-05	0.0021
KRT14	cnstage	1.5e-05	0.0021
BTNL9	cnstage	1.5e-05	0.0021
EME1	cnstage	1.5e-05	0.0021
MIR548B	cnstage	1.5e-05	0.0021
JAK3	cnstage	1.6e-05	0.0022
ASF1B	cnstage	1.6e-05	0.0022
NRIP3	cnstage	1.6e-05	0.0022
POLD1	cnstage	1.6e-05	0.0021
LOC100996842	cnstage	1.7e-05	0.0022
BCYRN1	cnstage	1.7e-05	0.0022
GPR84	cnstage	1.7e-05	0.0022
CHAF1B	cnstage	1.7e-05	0.0022
TATDN2	cnstage	1.8e-05	0.0023
GAGE2A	cnstage	1.8e-05	0.0024
RBBP7	cnstage	1.9e-05	0.0024
RAD18	cnstage	1.9e-05	0.0024
SLC6A16	cnstage	1.9e-05	0.0024
COX6A1	cnstage	2e-05	0.0025
SPACA6	cnstage	2.1e-05	0.0026
BRD8	cnstage	2.1e-05	0.0026
CT66	cnstage	2.1e-05	0.0026
TRAIP	cnstage	2.1e-05	0.0027
ASB16-AS1	cnstage	2.2e-05	0.0027
CDC25C	cnstage	2.2e-05	0.0027
ICAM2	cnstage	2.2e-05	0.0027
U2AF1L4	cnstage	2.3e-05	0.0028
LINC01093	cnstage	2.4e-05	0.0029
SGO1	cnstage	2.4e-05	0.0029
COX14	cnstage	2.4e-05	0.0029
LMNB1	cnstage	2.4e-05	0.0029
ARL3	cnstage	2.5e-05	0.0029
PABIR3	cnstage	2.6e-05	0.0031
ITGB3BP	cnstage	2.6e-05	0.003
NABP2	cnstage	2.6e-05	0.0031
IKBKE	cnstage	2.6e-05	0.0031
SLFN13	cnstage	2.6e-05	0.003
APOBEC3F	cnstage	2.7e-05	0.0031
MIR4764	cnstage	2.7e-05	0.0031
GPC3	cnstage	2.7e-05	0.0031
OXNAD1	cnstage	2.8e-05	0.0032
BIRC5	cnstage	3e-05	0.0033
CFAP44	cnstage	3.1e-05	0.0035
GRIN2C	cnstage	3.2e-05	0.0035
IRX6	cnstage	3.2e-05	0.0035
FAM3B	cnstage	3.2e-05	0.0036
HENMT1	cnstage	3.3e-05	0.0036
DCP2	cnstage	3.4e-05	0.0037
TROAP	cnstage	3.4e-05	0.0037
BTN2A2	cnstage	3.4e-05	0.0037
FMO3	cnstage	3.5e-05	0.0038
SSX2IP	cnstage	3.5e-05	0.0038
RMI2	cnstage	3.5e-05	0.0038
GFOD1	cnstage	3.5e-05	0.0037
UBE2QL1	cnstage	3.5e-05	0.0038
ECHDC2	cnstage	3.6e-05	0.0038
CCDC191	cnstage	3.7e-05	0.0039
HMGN1	cnstage	3.7e-05	0.0039
MCM2	cnstage	3.8e-05	0.0039
RPA3	cnstage	3.8e-05	0.0039
PET100	cnstage	3.8e-05	0.0039
MIR4478	cnstage	3.8e-05	0.0039
COMT	cnstage	3.9e-05	0.004
LINC01006	cnstage	4e-05	0.0041
NASP	cnstage	4e-05	0.0041
SMC1B	cnstage	4.1e-05	0.0042
GTPBP8	cnstage	4.1e-05	0.0042
PCNA	cnstage	4.2e-05	0.0042
CHPT1	cnstage	4.2e-05	0.0042
P2RX4	cnstage	4.2e-05	0.0042
MNS1	cnstage	4.2e-05	0.0042
LHFPL3-AS2	cnstage	4.2e-05	0.0042
C16orf87	cnstage	4.3e-05	0.0042
NSL1	cnstage	4.3e-05	0.0042
LINC01767	cnstage	4.3e-05	0.0042
IQCC	cnstage	4.4e-05	0.0043
ISCU	cnstage	4.4e-05	0.0043
TSPYL2	cnstage	4.5e-05	0.0043
TNFRSF4	cnstage	4.5e-05	0.0043
ZBED8	cnstage	4.5e-05	0.0043
ZNF684	cnstage	4.5e-05	0.0043
LINC01315	cnstage	4.6e-05	0.0044
TLX3	cnstage	4.6e-05	0.0044
HMGB2	cnstage	4.7e-05	0.0044
FAAP24	cnstage	4.7e-05	0.0044
LRRC36	cnstage	4.7e-05	0.0044
SMARCC1	cnstage	4.7e-05	0.0044
LINC01814	cnstage	4.8e-05	0.0044
TFPT	cnstage	4.8e-05	0.0044
TRIM73	cnstage	4.8e-05	0.0044
CDK2	cnstage	4.8e-05	0.0044
RBBP4	cnstage	4.8e-05	0.0044
LINC02271	cnstage	4.9e-05	0.0045
ZNF230	cnstage	5e-05	0.0045
TCEANC	cnstage	5.1e-05	0.0046
UXT	cnstage	5.1e-05	0.0046
TBC1D17	cnstage	5.1e-05	0.0046
LOC100507156	cnstage	5.2e-05	0.0046
PNKP	cnstage	5.2e-05	0.0046
NDEL1	cnstage	5.3e-05	0.0047
IL21R-AS1	cnstage	5.5e-05	0.0048
CCL20	cnstage	5.5e-05	0.0048
SUV39H1	cnstage	5.6e-05	0.0049
CYP4B1	cnstage	5.6e-05	0.0049
RMND5B	cnstage	5.7e-05	0.0049
TBILA	cnstage	5.7e-05	0.005
ABL2	cnstage	5.8e-05	0.005
CHTOP	cnstage	5.8e-05	0.005
APOO	cnstage	5.8e-05	0.005
MIR766	cnstage	5.8e-05	0.005
ZNF691	cnstage	5.9e-05	0.005
DEFB124	cnstage	5.9e-05	0.005
DTYMK	cnstage	5.9e-05	0.005
LTB4R	cnstage	6e-05	0.005
CERS3	cnstage	6e-05	0.005
NDUFS4	cnstage	6.1e-05	0.005
CBX7	cnstage	6.1e-05	0.005
EXOSC5	cnstage	6.1e-05	0.005
LAMTOR5	cnstage	6.2e-05	0.0051
GNG8	cnstage	6.2e-05	0.0051
TJP3	cnstage	6.3e-05	0.0051
RHBDL3	cnstage	6.3e-05	0.0051
PLEKHA6	cnstage	6.3e-05	0.0051
ST6GAL2	cnstage	6.3e-05	0.0051
ARL14EPL	cnstage	6.4e-05	0.0051
CENPA	cnstage	6.4e-05	0.0051
EFCAB2	cnstage	6.4e-05	0.0051
RPS6KA2-IT1	cnstage	6.4e-05	0.0051
LINC01122	cnstage	6.4e-05	0.0051
PTOV1	cnstage	6.5e-05	0.0052
ZNF594-DT	cnstage	6.6e-05	0.0052
CENPW	cnstage	6.6e-05	0.0052
TSC22D3	cnstage	6.7e-05	0.0053
USP4	cnstage	6.8e-05	0.0053
SLCO4C1	cnstage	6.8e-05	0.0053
LINC02518	cnstage	6.8e-05	0.0053
C11orf49	cnstage	6.9e-05	0.0054
DBP	cnstage	7e-05	0.0054
IFFO2	cnstage	7.2e-05	0.0055
TNIP1	cnstage	7.2e-05	0.0055
TMEM72	cnstage	7.2e-05	0.0055
TTTY10	cnstage	7.2e-05	0.0055
LAMA5-AS1	cnstage	7.3e-05	0.0055
ITGB2-AS1	cnstage	7.4e-05	0.0056
TGIF2	cnstage	7.4e-05	0.0056
MAS1	cnstage	7.7e-05	0.0058
LINC00488	cnstage	7.8e-05	0.0058
OSER1-DT	cnstage	7.8e-05	0.0059
PKDCC	cnstage	7.8e-05	0.0059
UBE2T	cnstage	7.9e-05	0.0059
KRT19	cnstage	7.9e-05	0.0059
RAD54L	cnstage	7.9e-05	0.0059
KRT6A	cnstage	8e-05	0.0059
FARSA-AS1	cnstage	8.1e-05	0.006
SLFN11	cnstage	8.2e-05	0.006
LRP5L	cnstage	8.2e-05	0.006
ANKRD34C-AS1	cnstage	8.3e-05	0.006
EDARADD	cnstage	8.3e-05	0.0061
SLC14A1	cnstage	8.4e-05	0.0061
SREBF2-AS1	cnstage	8.4e-05	0.0061
CORT	cnstage	8.5e-05	0.0061
AP4B1	cnstage	8.5e-05	0.0061
NDUFA6	cnstage	8.6e-05	0.0061
RTP3	cnstage	8.6e-05	0.0061
GRAMD2B	cnstage	8.7e-05	0.0062
TRIM74	cnstage	8.9e-05	0.0063
COX7B	cnstage	8.9e-05	0.0063
RTKN2	cnstage	9.1e-05	0.0064
HOXC6	cnstage	9.1e-05	0.0064
PIK3R3	cnstage	9.2e-05	0.0064
RFC5	cnstage	9.2e-05	0.0064
ALDOB	cnstage	9.2e-05	0.0064
MIR6848	cnstage	9.3e-05	0.0065
CENPK	cnstage	9.3e-05	0.0064
ZNF132	cnstage	9.4e-05	0.0065
HSPB11	cnstage	9.4e-05	0.0065
RFC2	cnstage	9.4e-05	0.0065
FMR1	cnstage	9.5e-05	0.0065
UBTD2	cnstage	9.5e-05	0.0065
ZBTB20-AS5	cnstage	9.5e-05	0.0065
SPAG5	cnstage	9.6e-05	0.0065
SLC17A3	cnstage	9.6e-05	0.0065
PTP4A2	cnstage	9.6e-05	0.0065
GNRH1	cnstage	9.6e-05	0.0065
TMPRSS2	cnstage	9.7e-05	0.0065
ZNF141	cnstage	9.8e-05	0.0065
SEC22A	cnstage	0.0001	0.0066
TTC34	cnstage	0.0001	0.0066
ZNF444	cnstage	0.0001	0.0066
NDUFS3	cnstage	0.0001	0.0068
LINC02021	cnstage	0.0001	0.0066

## Sheet: Supplementary Table S2C_M stage
Gene	ClinicalParameter	ANOVA-pvalue	ANOVA-FDR
TP53TG3B	cmstage	2.9e-20	3.4e-16
MIR548H4	cmstage	2.9e-20	3.4e-16
FGF19	cmstage	9.7e-17	7.6e-13
HAVCR1	cmstage	1.6e-16	9.7e-13
PNLIP	cmstage	4.3e-16	2e-12
GAGE12H	cmstage	2.5e-15	9.7e-12
AKR1C4	cmstage	4.6e-15	1.6e-11
NKX2-8	cmstage	7e-15	2.1e-11
SFTPC	cmstage	4.8e-14	1.3e-10
SHANK2-AS1	cmstage	1.5e-13	3.6e-10
ABCC2	cmstage	3.5e-13	7.5e-10
LINC01446	cmstage	3.9e-13	7.7e-10
SNORD114-21	cmstage	1.3e-12	2.4e-09
RPH3A	cmstage	5.4e-11	8.9e-08
NDUFB3	cmstage	5.6e-11	8.9e-08
SFTPA1	cmstage	9.1e-11	1.3e-07
HOXB9	cmstage	1.3e-10	1.9e-07
PGC	cmstage	1.6e-10	2.2e-07
SLC22A11	cmstage	2e-10	2.5e-07
BCYRN1	cmstage	5.1e-10	6e-07
SFTPA2	cmstage	1.2e-09	1.3e-06
GRM5-AS1	cmstage	1.3e-09	1.4e-06
LINC00624	cmstage	2.4e-09	2.5e-06
FRA10AC1	cmstage	2.8e-09	2.8e-06
PLPPR1	cmstage	3e-09	2.8e-06
NMUR2	cmstage	5.5e-09	5e-06
NOXO1	cmstage	1.6e-08	1.4e-05
OPN4	cmstage	1.6e-08	1.4e-05
LINC01203	cmstage	1.8e-08	1.4e-05
SNRPF	cmstage	2.1e-08	1.6e-05
ZNF705D	cmstage	2.4e-08	1.8e-05
LOC101927690	cmstage	2.4e-08	1.8e-05
LINC01411	cmstage	2.8e-08	2e-05
GRPR	cmstage	3.1e-08	2.2e-05
SNRPD1	cmstage	3.6e-08	2.4e-05
NDUFA12	cmstage	3.8e-08	2.5e-05
TMEM158	cmstage	4e-08	2.5e-05
SFTPB	cmstage	4.2e-08	2.6e-05
LOC284788	cmstage	5.9e-08	3.6e-05
SLC22A2	cmstage	6.2e-08	3.7e-05
IFITM5	cmstage	7.1e-08	4e-05
RPL36AL	cmstage	7.1e-08	4e-05
TBCA	cmstage	7.4e-08	4.1e-05
ATP5MJ	cmstage	7.9e-08	4.2e-05
CGREF1	cmstage	1.1e-07	5.7e-05
PDCD5	cmstage	1.2e-07	6.4e-05
LINC01500	cmstage	1.3e-07	6.4e-05
SNRPG	cmstage	1.4e-07	7e-05
LINC01603	cmstage	1.5e-07	7.4e-05
PRAC1	cmstage	1.6e-07	7.4e-05
SF3B6	cmstage	1.7e-07	7.8e-05
KRTAP13-2	cmstage	1.7e-07	7.8e-05
KRTAP19-8	cmstage	1.8e-07	8e-05
LINC01583	cmstage	1.9e-07	8.3e-05
TPRKB	cmstage	2.1e-07	9e-05
LINC01976	cmstage	2.6e-07	0.00011
ARPC3	cmstage	2.7e-07	0.00011
FOXA2	cmstage	2.8e-07	0.00011
LSM1	cmstage	3e-07	0.00012
SSX2B	cmstage	3.4e-07	0.00013
XAGE2	cmstage	3.7e-07	0.00014
LINC02511	cmstage	4e-07	0.00015
NUBPL	cmstage	5.1e-07	0.00019
DPY30	cmstage	5.2e-07	0.00019
GAR1	cmstage	5.2e-07	0.00019
FLG-AS1	cmstage	5.3e-07	0.00019
LALBA	cmstage	5.5e-07	0.00019
ERH	cmstage	5.6e-07	0.00019
SHISAL2B	cmstage	5.7e-07	0.00019
ATP5MK	cmstage	5.8e-07	0.00019
PABPN1	cmstage	5.8e-07	0.00019
LINC02313	cmstage	5.9e-07	0.00019
NDUFAF2	cmstage	7.1e-07	0.00023
C9orf92	cmstage	7.2e-07	0.00023
MIR8073	cmstage	7.5e-07	0.00024
OPCML	cmstage	8.5e-07	0.00027
ONECUT1	cmstage	8.9e-07	0.00027
PSMA6	cmstage	9.3e-07	0.00028
LINC01960	cmstage	9.7e-07	0.00029
SLC35A1	cmstage	1e-06	0.0003
ABHD1	cmstage	1e-06	0.0003
KRTAP21-2	cmstage	1.1e-06	0.00032
PCDHA3	cmstage	1.2e-06	0.00033
C1QTNF3	cmstage	1.2e-06	0.00033
KRTAP6-1	cmstage	1.3e-06	0.00036
BNC2-AS1	cmstage	1.3e-06	0.00036
BHLHE23	cmstage	1.4e-06	0.00037
HOXB8	cmstage	1.4e-06	0.00038
GGH	cmstage	1.4e-06	0.00038
COX8A	cmstage	1.5e-06	0.00039
LINC02201	cmstage	1.5e-06	0.00039
SLC30A3	cmstage	1.5e-06	0.00039
LINC02111	cmstage	1.5e-06	0.00039
METTL5	cmstage	1.6e-06	0.00039
ZIC3	cmstage	1.7e-06	0.00042
KLK4	cmstage	1.7e-06	0.00042
PLPP5	cmstage	1.8e-06	0.00043
TBC1D3D	cmstage	1.8e-06	0.00044
ANKRD30B	cmstage	1.8e-06	0.00044
LCE5A	cmstage	1.9e-06	0.00045
ERC2-IT1	cmstage	1.9e-06	0.00045
SIRLNT	cmstage	2e-06	0.00045
ADAD1	cmstage	2e-06	0.00045
HOXB6	cmstage	2e-06	0.00045
CGB3	cmstage	2.1e-06	0.00045
AMBN	cmstage	2.1e-06	0.00045
DEFA5	cmstage	2.2e-06	0.00045
DEFA6	cmstage	2.2e-06	0.00045
SNRPE	cmstage	2.2e-06	0.00045
KRT28	cmstage	2.2e-06	0.00045
RNU1-4	cmstage	2.3e-06	0.00045
MIR302F	cmstage	2.3e-06	0.00045
PTH	cmstage	2.3e-06	0.00045
SNORD65B	cmstage	2.3e-06	0.00045
MIR618	cmstage	2.3e-06	0.00045
TRH	cmstage	2.3e-06	0.00045
MIR5011	cmstage	2.3e-06	0.00045
SNORD113-5	cmstage	2.3e-06	0.00045
MIR34B	cmstage	2.3e-06	0.00045
CDC6	cmstage	2.4e-06	0.00046
FGF20	cmstage	2.4e-06	0.00046
DBX1	cmstage	2.4e-06	0.00047
TRIM48	cmstage	2.4e-06	0.00046
LY6G6F-LY6G6D	cmstage	2.5e-06	0.00048
FGF4	cmstage	2.7e-06	0.00051
OTOR	cmstage	2.7e-06	0.0005
LCN15	cmstage	2.9e-06	0.00054
MIR4307HG	cmstage	2.9e-06	0.00054
ANO3	cmstage	3e-06	0.00054
GRM6	cmstage	3e-06	0.00055
UGT1A3	cmstage	3.1e-06	0.00055
COX6C	cmstage	3.1e-06	0.00055
LINC02204	cmstage	3.1e-06	0.00055
ALLC	cmstage	3.1e-06	0.00055
PRSS1	cmstage	3.2e-06	0.00055
MS4A12	cmstage	3.2e-06	0.00055
MIR3202-1	cmstage	3.2e-06	0.00055
MIR663AHG	cmstage	3.2e-06	0.00055
LOC101928881	cmstage	3.2e-06	0.00055
MRPL33	cmstage	3.3e-06	0.00056
DUSP12	cmstage	3.4e-06	0.00058
CNDP1	cmstage	3.6e-06	0.0006
MOS	cmstage	3.7e-06	0.00061
SPTA1	cmstage	3.8e-06	0.00063
MT4	cmstage	3.8e-06	0.00062
LINC00867	cmstage	3.9e-06	0.00063
LINC01711	cmstage	3.9e-06	0.00063
ATP6V1G3	cmstage	4e-06	0.00064
AKR1B15	cmstage	4.1e-06	0.00065
RAB13	cmstage	4.1e-06	0.00065
LINC02418	cmstage	4.2e-06	0.00065
KRTAP10-8	cmstage	4.2e-06	0.00065
SSX2	cmstage	4.2e-06	0.00065
LINC01048	cmstage	4.4e-06	0.00068
COA6	cmstage	4.5e-06	0.00068
NOTUM	cmstage	4.5e-06	0.00069
MRPS18C	cmstage	4.6e-06	0.00069
OR1N1	cmstage	4.8e-06	0.00071
OR4D2	cmstage	4.8e-06	0.00071
OTOP1	cmstage	4.8e-06	0.00071
SRP14	cmstage	4.8e-06	0.00071
TSPYL6	cmstage	4.9e-06	0.00071
MYH7B	cmstage	4.9e-06	0.00071
MIR17HG	cmstage	4.9e-06	0.00071
LINC00261	cmstage	5.2e-06	0.00075
OTOS	cmstage	5.2e-06	0.00074
ACTL7B	cmstage	5.5e-06	0.00078
KRT39	cmstage	5.5e-06	0.00077
USP17L10	cmstage	5.6e-06	0.00079
TEX29	cmstage	5.8e-06	0.0008
ADAMTS19	cmstage	5.8e-06	0.00081
GRM8	cmstage	5.9e-06	0.00081
ERICH3-AS1	cmstage	6.1e-06	0.00084
LINC02502	cmstage	6.4e-06	0.00087
PSPH	cmstage	6.5e-06	0.00087
CGB5	cmstage	6.5e-06	0.00087
FAM9B	cmstage	6.7e-06	0.0009
PSLNR	cmstage	6.9e-06	0.00091
LINC01443	cmstage	6.9e-06	0.00091
TAS2R1	cmstage	7.2e-06	0.00094
CABYR	cmstage	7.2e-06	0.00094
TMEFF2	cmstage	7.3e-06	0.00095
PAH	cmstage	7.4e-06	0.00096
ZCCHC12	cmstage	7.6e-06	0.00097
LOC101929217	cmstage	7.6e-06	0.00097
MITD1	cmstage	7.7e-06	0.00098
VCY	cmstage	7.7e-06	0.00098
OLFM3	cmstage	8.5e-06	0.0011
LTO1	cmstage	8.6e-06	0.0011
ALPI	cmstage	8.7e-06	0.0011
TDGF1	cmstage	8.7e-06	0.0011
ZAR1L	cmstage	9e-06	0.0011
PUM1	cmstage	9.2e-06	0.0011
RPS27A	cmstage	9.3e-06	0.0011
RFPL1	cmstage	1e-05	0.0012
CA8	cmstage	1.1e-05	0.0013
CPLX2	cmstage	1.1e-05	0.0013
TTPA	cmstage	1.1e-05	0.0013
MRGPRF-AS1	cmstage	1.1e-05	0.0013
HDC	cmstage	1.1e-05	0.0013
TM2D2	cmstage	1.2e-05	0.0014
LINC02563	cmstage	1.2e-05	0.0014
VEPH1	cmstage	1.2e-05	0.0014
THBS3	cmstage	1.2e-05	0.0014
MIR4504	cmstage	1.3e-05	0.0015
S100A3	cmstage	1.3e-05	0.0015
DNM2	cmstage	1.3e-05	0.0015
XAGE5	cmstage	1.5e-05	0.0017
JAKMIP3	cmstage	1.5e-05	0.0017
FKBP3	cmstage	1.5e-05	0.0017
SLIRP	cmstage	1.5e-05	0.0017
DKK4	cmstage	1.6e-05	0.0018
LYPD8	cmstage	1.6e-05	0.0017
VDAC3	cmstage	1.6e-05	0.0017
MANSC4	cmstage	1.6e-05	0.0017
DEFB108B	cmstage	1.6e-05	0.0017
CRH	cmstage	1.7e-05	0.0018
DNAJC5G	cmstage	1.8e-05	0.002
MIR154	cmstage	1.8e-05	0.002
FAM225B	cmstage	1.8e-05	0.0019
SNORD115-33	cmstage	1.8e-05	0.0019
NKD1	cmstage	2e-05	0.0021
GSTM4	cmstage	2e-05	0.0021
HCN1	cmstage	2e-05	0.0021
LSM5	cmstage	2e-05	0.0021
RIIAD1	cmstage	2.1e-05	0.0021
LINC01121	cmstage	2.1e-05	0.0022
LYZL2	cmstage	2.2e-05	0.0023
LACTB2	cmstage	2.2e-05	0.0023
FLJ22447	cmstage	2.3e-05	0.0024
FAM177A1	cmstage	2.4e-05	0.0024
GAGE13	cmstage	2.4e-05	0.0024
MIR548XHG	cmstage	2.4e-05	0.0024
HOXB5	cmstage	2.4e-05	0.0025
DPEP2NB	cmstage	2.4e-05	0.0024
MSX1	cmstage	2.8e-05	0.0028
AK6	cmstage	2.9e-05	0.0029
MIR3689C	cmstage	2.9e-05	0.0029
IKBKG	cmstage	2.9e-05	0.0029
DDX53	cmstage	3e-05	0.003
LCN12	cmstage	3e-05	0.0029
HEATR5A-DT	cmstage	3.1e-05	0.003
THUMPD2	cmstage	3.1e-05	0.003
GGCT	cmstage	3.2e-05	0.0031
ERC1	cmstage	3.3e-05	0.0032
LINC00896	cmstage	3.4e-05	0.0033
SMIM10	cmstage	3.6e-05	0.0034
NAT2	cmstage	3.6e-05	0.0034
CADPS	cmstage	3.7e-05	0.0035
RPL26	cmstage	3.7e-05	0.0035
LINC01505	cmstage	3.8e-05	0.0035
TMEM19	cmstage	4e-05	0.0038
VCY1B	cmstage	4.1e-05	0.0038
RN7SL3	cmstage	4.1e-05	0.0038
ME1	cmstage	4.1e-05	0.0038
GDPD4	cmstage	4.4e-05	0.004
NELL1	cmstage	4.4e-05	0.004
CLDN20	cmstage	4.4e-05	0.004
MIR3682	cmstage	4.6e-05	0.0042
HPD	cmstage	4.7e-05	0.0042
MIR549A	cmstage	4.7e-05	0.0042
MPP4	cmstage	4.7e-05	0.0042
VPS29	cmstage	4.7e-05	0.0042
TOMM7	cmstage	4.8e-05	0.0043
LOC107984016	cmstage	4.9e-05	0.0044
FAM225A	cmstage	5e-05	0.0045
CA12	cmstage	5.2e-05	0.0046
CA4	cmstage	5.2e-05	0.0046
BOLA3	cmstage	5.3e-05	0.0046
LY6L	cmstage	5.4e-05	0.0047
TMCC1-DT	cmstage	5.5e-05	0.0048
CNTNAP4	cmstage	5.5e-05	0.0048
LINC02104	cmstage	5.6e-05	0.0049
KRTAP10-3	cmstage	5.9e-05	0.0051
FGF8	cmstage	5.9e-05	0.0051
LINC01198	cmstage	5.9e-05	0.0051
AHNAK	cmstage	6.1e-05	0.0052
LOC100130111	cmstage	6.6e-05	0.0057
MAGOH	cmstage	6.8e-05	0.0058
UGT3A2	cmstage	7.1e-05	0.006
LOC100506474	cmstage	7.3e-05	0.0061
HHIPL1	cmstage	7.3e-05	0.0061
NAT8L	cmstage	7.4e-05	0.0062
DIRAS3	cmstage	7.4e-05	0.0061
ADAMTS16	cmstage	7.6e-05	0.0063
DGUOK	cmstage	7.7e-05	0.0064
ZNF705E	cmstage	7.7e-05	0.0063
ZMAT2	cmstage	7.8e-05	0.0064
KRTAP1-3	cmstage	8e-05	0.0065
TEKT4	cmstage	8e-05	0.0065
KCNJ9	cmstage	8e-05	0.0065
GCAWKR	cmstage	8.3e-05	0.0067
RPL26L1	cmstage	8.4e-05	0.0067
CARTPT	cmstage	8.4e-05	0.0068
QRFPR	cmstage	8.6e-05	0.0069
GCKR	cmstage	8.7e-05	0.0069
SP5	cmstage	8.7e-05	0.0069
FGF13-AS1	cmstage	8.9e-05	0.0071
RPS27L	cmstage	9.3e-05	0.0073
FHIP1A	cmstage	9.7e-05	0.0077
LOC101928882	cmstage	9.9e-05	0.0078
MIR5591	cmstage	0.0001	0.0079
RARS2	cmstage	0.0001	0.0078
DDHD2	cmstage	0.0001	0.0078
LINC00200	cmstage	0.0001	0.0078
OR10Z1	cmstage	0.0001	0.0078
HINT1	cmstage	0.0001	0.0079
LINC00456	cmstage	0.0001	0.0078
SSBP1	cmstage	0.0001	0.008

## Sheet: Supplementary Table S2D
	patient	barcode	sample_submitter_id	definition	OS.time	OS	Gender	race	Smoking	Stage	type	Age	OS.1	anatomic_organ_subdivision	clinical_M	clinical_N	clinical_T	hoxc6_tpm	viral_load	HPV	merged_ids	hpv_corrected	HOXC6expression
1	TCGA-4P-AA8J	TCGA-4P-AA8J-01A-11R-A39I-07	TCGA-4P-AA8J-01A	Tumor	102	0	M	BLACK OR AFRICAN AMERICAN	NA	Stage IV	HNSC	66	0	OC	M0	N2	T4	7.849	1.16507	Negative	TCGA.4P.AA8J.01	Negative OC	high
2	TCGA-BA-4074	TCGA-BA-4074-01A-01R-1436-07	TCGA-BA-4074-01A	Tumor	462	1	M	WHITE	Smoker	Stage IV	HNSC	69	1	OC	M0	N2	T3	1.9957	0.769612	Negative	TCGA.BA.4074.01	Negative OC	high
3	TCGA-BA-4075	TCGA-BA-4075-01A-01R-1436-07	TCGA-BA-4075-01A	Tumor	283	1	M	BLACK OR AFRICAN AMERICAN	Smoker	Stage IV	HNSC	49	1	OC	M0	N1	T4	1.6191	0.437487	Negative	TCGA.BA.4075.01	Negative OC	high
4	TCGA-BA-4076	TCGA-BA-4076-01A-01R-1436-07	TCGA-BA-4076-01A	Tumor	415	1	M	WHITE	Smoker	Stage IV	HNSC	39	1	Larynx	M0	N2	T3	2.7972	0.77537	Negative	TCGA.BA.4076.01	Negative Larynx	high
5	TCGA-BA-4077	TCGA-BA-4077-01B-01R-1436-07	TCGA-BA-4077-01B	Tumor	1134	1	F	WHITE	Reformed(â‰¤15 years) or unknown	Stage IV	HNSC	45	1	OP	M0	N3	T4	3.4309	203.278	Positive	TCGA.BA.4077.01	Positive OP	high
6	TCGA-BA-4078	TCGA-BA-4078-01A-01R-1436-07	TCGA-BA-4078-01A	Tumor	276	1	M	WHITE	Reformed(â‰¤15 years) or unknown	Stage IV	HNSC	83	1	Larynx	M0	N2	T2	11.6816	0.956195	Negative	TCGA.BA.4078.01	Negative Larynx	high
7	TCGA-BA-5149	TCGA-BA-5149-01A-01R-1514-07	TCGA-BA-5149-01A	Tumor	806	1	M	WHITE	Smoker	Stage IV	HNSC	47	1	OC	M0	N2	T3	0.663	2.48058	Negative	TCGA.BA.5149.01	Negative OC	low
8	TCGA-BA-5151	TCGA-BA-5151-01A-01R-1436-07	TCGA-BA-5151-01A	Tumor	722	0	M	WHITE	Reformed(>15 years)	Stage IV	HNSC	72	0	OC	M0	N0	T4	0.9558	0.964914	Negative	TCGA.BA.5151.01	Negative OC	low
9	TCGA-BA-5152	TCGA-BA-5152-01A-02R-1873-07	TCGA-BA-5152-01A	Tumor	1288	0	M	WHITE	Non-smoker	Stage IV	HNSC	56	0	OC	M0	N0	T4	0.6194	0.727335	Negative	TCGA.BA.5152.01	Negative OC	low
10	TCGA-BA-5153	TCGA-BA-5153-01A-01R-1436-07	TCGA-BA-5153-01A	Tumor	1762	1	M	WHITE	Non-smoker	Stage III	HNSC	51	1	OP	M0	N1	T2	8.3857	297.591	Positive	TCGA.BA.5153.01	Positive OP	high
11	TCGA-BA-5555	TCGA-BA-5555-01A-01R-1514-07	TCGA-BA-5555-01A	Tumor	520	0	M	BLACK OR AFRICAN AMERICAN	Reformed(â‰¤15 years) or unknown	Stage IV	HNSC	54	0	Larynx	M0	N2	T2	0.5912	2.12345	Negative	TCGA.BA.5555.01	Negative Larynx	low
12	TCGA-BA-5556	TCGA-BA-5556-01A-01R-1514-07	TCGA-BA-5556-01A	Tumor	725	0	F	WHITE	Reformed(â‰¤15 years) or unknown	Stage II	HNSC	58	0	OC	M0	N0	T2	0.3853	1.85954	Negative	TCGA.BA.5556.01	Negative OC	low
13	TCGA-BA-5557	TCGA-BA-5557-01A-01R-1514-07	TCGA-BA-5557-01A	Tumor	623	0	F	NA	Non-smoker	Stage IV	HNSC	41	0	OC	M0	N2	T2	0.3119	1.89038	Negative	TCGA.BA.5557.01	Negative OC	low
14	TCGA-BA-5558	TCGA-BA-5558-01A-01R-1514-07	TCGA-BA-5558-01A	Tumor	1995	0	M	WHITE	Non-smoker	Stage IV	HNSC	65	0	OC	M0	N1	T4	0.8851	2.53547	Negative	TCGA.BA.5558.01	Negative OC	low
15	TCGA-BA-5559	TCGA-BA-5559-01A-01R-1514-07	TCGA-BA-5559-01A	Tumor	2000	0	M	WHITE	Non-smoker	Stage IV	HNSC	71	0	OP	M0	N2	T3	16.155	144.281	Positive	TCGA.BA.5559.01	Positive OP	high
16	TCGA-BA-6868	TCGA-BA-6868-01B-12R-1915-07	TCGA-BA-6868-01B	Tumor	472	1	M	BLACK OR AFRICAN AMERICAN	Reformed(â‰¤15 years) or unknown	Stage IV	HNSC	53	1	Larynx	M0	N3	T3	7.1903	0.778614	Negative	TCGA.BA.6868.01	Negative Larynx	high
17	TCGA-BA-6869	TCGA-BA-6869-01A-11R-1873-07	TCGA-BA-6869-01A	Tumor	644	0	M	WHITE	Smoker	Stage III	HNSC	62	0	Larynx	M0	N0	T3	0.6772	1.31994	Negative	TCGA.BA.6869.01	Negative Larynx	low
18	TCGA-BA-6870	TCGA-BA-6870-01A-11R-1873-07	TCGA-BA-6870-01A	Tumor	451	1	F	BLACK OR AFRICAN AMERICAN	Smoker	Stage IV	HNSC	60	1	Larynx	M1	N2	T3	2.1373	0.913045	Negative	TCGA.BA.6870.01	Negative Larynx	high
19	TCGA-BA-6871	TCGA-BA-6871-01A-11R-1873-07	TCGA-BA-6871-01A	Tumor	108	1	M	WHITE	Reformed(â‰¤15 years) or unknown	Stage IV	HNSC	75	1	OP	M0	N2	T3	8.7316	1.1766	Negative	TCGA.BA.6871.01	Negative OP	high
20	TCGA-BA-6872	TCGA-BA-6872-01A-11R-1873-07	TCGA-BA-6872-01A	Tumor	384	1	M	WHITE	Smoker	Stage IV	HNSC	47	1	OC	M0	N2	T3	2.079	0.958018	Negative	TCGA.BA.6872.01	Negative OC	high
21	TCGA-BA-6873	TCGA-BA-6873-01A-11R-1873-07	TCGA-BA-6873-01A	Tumor	122	0	M	WHITE	Smoker	Stage IV	HNSC	28	0	OC	M0	N2	T2	3.0558	0.925283	Negative	TCGA.BA.6873.01	Negative OC	high
22	TCGA-BA-7269	TCGA-BA-7269-01A-11R-2016-07	TCGA-BA-7269-01A	Tumor	1273	0	M	WHITE	Smoker	Stage III	HNSC	61	0	OC	M0	N1	T2	2.8395	2.89318	Negative	TCGA.BA.7269.01	Negative OC	high
23	TCGA-BA-A4IF	TCGA-BA-A4IF-01A-11R-A266-07	TCGA-BA-A4IF-01A	Tumor	895	0	M	WHITE	Reformed(â‰¤15 years) or unknown	Stage IV	HNSC	59	0	OP	M0	N0	T4	1.6115	1.71225	Negative	TCGA.BA.A4IF.01	Negative OP	low
24	TCGA-BA-A4IG	TCGA-BA-A4IG-01A-11R-A266-07	TCGA-BA-A4IG-01A	Tumor	855	0	M	WHITE	Reformed(>15 years)	Stage IV	HNSC	77	0	OP	M0	N2	T2	0.0577	401.94	Positive	TCGA.BA.A4IG.01	Positive OP	low
25	TCGA-BA-A4IH	TCGA-BA-A4IH-01A-11R-A266-07	TCGA-BA-A4IH-01A	Tumor	622	0	M	WHITE	Reformed(â‰¤15 years) or unknown	Stage IV	HNSC	57	0	OP	M0	N2	T2	17.2458	302.051	Positive	TCGA.BA.A4IH.01	Positive OP	high
26	TCGA-BA-A4II	TCGA-BA-A4II-01A-11R-A266-07	TCGA-BA-A4II-01A	Tumor	918	0	M	WHITE	Reformed(â‰¤15 years) or unknown	Stage I	HNSC	46	0	OP	M0	N0	T1	1.1881	0.981867	Negative	TCGA.BA.A4II.01	Negative OP	low
27	TCGA-BA-A6D8	TCGA-BA-A6D8-01A-31R-A31N-07	TCGA-BA-A6D8-01A	Tumor	850	0	M	BLACK OR AFRICAN AMERICAN	Reformed(â‰¤15 years) or unknown	Stage IV	HNSC	59	0	OC	M0	N2	T4	1.0193	0.740382	Negative	TCGA.BA.A6D8.01	Negative OC	low
28	TCGA-BA-A6DA	TCGA-BA-A6DA-01A-31R-A31N-07	TCGA-BA-A6DA-01A	Tumor	351	0	F	WHITE	Smoker	Stage IV	HNSC	41	0	Larynx	M0	N2	T4	1.3448	2.79595	Negative	TCGA.BA.A6DA.01	Negative Larynx	low
29	TCGA-BA-A6DB	TCGA-BA-A6DB-01A-11R-A30B-07	TCGA-BA-A6DB-01A	Tumor	216	0	F	WHITE	Non-smoker	Stage II	HNSC	24	0	OC	M0	N0	T2	0.5753	0.722528	Negative	TCGA.BA.A6DB.01	Negative OC	low
30	TCGA-BA-A6DD	TCGA-BA-A6DD-01A-12R-A31N-07	TCGA-BA-A6DD-01A	Tumor	173	1	M	BLACK OR AFRICAN AMERICAN	Smoker	Stage IV	HNSC	44	1	OC	M0	N2	T4	1.1204	0.63614	Negative	TCGA.BA.A6DD.01	Negative OC	low
31	TCGA-BA-A6DE	TCGA-BA-A6DE-01A-22R-A31N-07	TCGA-BA-A6DE-01A	Tumor	440	0	F	WHITE	Smoker	Stage III	HNSC	70	0	OC	M0	N0	T3	0.5845	0.752316	Negative	TCGA.BA.A6DE.01	Negative OC	low
32	TCGA-BA-A6DG	TCGA-BA-A6DG-01A-21R-A30B-07	TCGA-BA-A6DG-01A	Tumor	69	1	M	WHITE	Reformed(>15 years)	Stage IV	HNSC	49	1	OC	M0	N2	T4	1.8119	1.1918	Negative	TCGA.BA.A6DG.01	Negative OC	high
33	TCGA-BA-A6DI	TCGA-BA-A6DI-01A-11R-A30B-07	TCGA-BA-A6DI-01A	Tumor	336	1	M	BLACK OR AFRICAN AMERICAN	Smoker	Stage III	HNSC	62	1	Larynx	M0	N0	T3	0.4789	1.45167	Negative	TCGA.BA.A6DI.01	Negative Larynx	low
34	TCGA-BA-A6DJ	TCGA-BA-A6DJ-01A-11R-A30B-07	TCGA-BA-A6DJ-01A	Tumor	407	1	M	ASIAN	Reformed(â‰¤15 years) or unknown	Stage IV	HNSC	62	1	OC	M0	N2	T4	2.4531	1.318	Negative	TCGA.BA.A6DJ.01	Negative OC	high
35	TCGA-BA-A6DL	TCGA-BA-A6DL-01A-21R-A30B-07	TCGA-BA-A6DL-01A	Tumor	623	0	M	WHITE	Smoker	Stage III	HNSC	59	0	OP	M0	N0	T3	0.7704	0.766234	Negative	TCGA.BA.A6DL.01	Negative OP	low
36	TCGA-BA-A8YP	TCGA-BA-A8YP-01A-11R-A39I-07	TCGA-BA-A8YP-01A	Tumor	499	0	M	BLACK OR AFRICAN AMERICAN	Smoker	Stage IV	HNSC	50	0	OP	M0	N3	T4	2.5743	0.98431	Negative	TCGA.BA.A8YP.01	Negative OP	high
37	TCGA-BB-4217	TCGA-BB-4217-01A-11R-2081-07	TCGA-BB-4217-01A	Tumor	187	0	M	BLACK OR AFRICAN AMERICAN	Smoker	Stage IV	HNSC	68	0	Larynx	M0	N2	T4	1.356	2.13895	Negative	TCGA.BB.4217.01	Negative Larynx	low
38	TCGA-BB-4223	TCGA-BB-4223-01A-01R-1436-07	TCGA-BB-4223-01A	Tumor	2000	0	M	WHITE	Non-smoker	Stage IV	HNSC	48	0	OP	M0	N2	T3	12.1612	115.365	Positive	TCGA.BB.4223.01	Positive OP	high
39	TCGA-BB-4224	TCGA-BB-4224-01A-01R-1436-07	TCGA-BB-4224-01A	Tumor	278	0	M	WHITE	Non-smoker	Stage III	HNSC	52	0	OC	M0	N0	T3	2.4238	1.30053	Negative	TCGA.BB.4224.01	Negative OC	high
40	TCGA-BB-4225	TCGA-BB-4225-01A-01R-1436-07	TCGA-BB-4225-01A	Tumor	146	0	M	WHITE	Reformed(â‰¤15 years) or unknown	Stage IV	HNSC	73	0	OP	M0	N2	T3	14.708	983.55	Positive	TCGA.BB.4225.01	Positive OP	high
41	TCGA-BB-4227	TCGA-BB-4227-01A-01R-1873-07	TCGA-BB-4227-01A	Tumor	134	0	M	WHITE	Reformed(>15 years)	Stage IV	HNSC	66	0	Hypopharynx	M0	N2	T4	1.1151	0.986791	Negative	TCGA.BB.4227.01	Negative Hypopharynx	low
42	TCGA-BB-4228	TCGA-BB-4228-01A-01R-1436-07	TCGA-BB-4228-01A	Tumor	559	0	M	WHITE	Smoker	Stage II	HNSC	50	0	OP	M0	N0	T2	9.2365	292.397	Positive	TCGA.BB.4228.01	Positive OP	high
43	TCGA-BB-7861	TCGA-BB-7861-01A-11R-2232-07	TCGA-BB-7861-01A	Tumor	682	0	M	WHITE	Smoker	Stage III	HNSC	56	0	OP	M0	N1	TX	5.1924	74.5169	Positive	TCGA.BB.7861.01	Positive OP	high
44	TCGA-BB-7862	TCGA-BB-7862-01A-21R-2232-07	TCGA-BB-7862-01A	Tumor	1117	0	M	WHITE	Reformed(â‰¤15 years) or unknown	Stage IV	HNSC	67	0	Larynx	M0	N2	T2	8.6347	2.69367	Negative	TCGA.BB.7862.01	Negative Larynx	high
45	TCGA-BB-7863	TCGA-BB-7863-01A-11R-2232-07	TCGA-BB-7863-01A	Tumor	1025	0	F	WHITE	Non-smoker	Stage III	HNSC	43	0	OC	M0	N0	T3	0.3051	2.92059	Negative	TCGA.BB.7863.01	Negative OC	low
46	TCGA-BB-7864	TCGA-BB-7864-01A-11R-2232-07	TCGA-BB-7864-01A	Tumor	1527	0	M	WHITE	Reformed(â‰¤15 years) or unknown	Stage IV	HNSC	61	0	Larynx	M0	N2	T3	0.101	154.006	Positive	TCGA.BB.7864.01	Positive Larynx	low
47	TCGA-BB-7866	TCGA-BB-7866-01A-11R-2232-07	TCGA-BB-7866-01A	Tumor	1368	0	M	WHITE	Reformed(â‰¤15 years) or unknown	Stage III	HNSC	40	0	OP	M0	N1	T3	6.6509	563.642	Positive	TCGA.BB.7866.01	Positive OP	high
48	TCGA-BB-7870	TCGA-BB-7870-01A-11R-2232-07	TCGA-BB-7870-01A	Tumor	2000	0	M	WHITE	Smoker	Stage IV	HNSC	58	0	Larynx	M0	N2	T3	0.6067	2.44734	Negative	TCGA.BB.7870.01	Negative Larynx	low
49	TCGA-BB-7871	TCGA-BB-7871-01A-11R-2232-07	TCGA-BB-7871-01A	Tumor	750	0	F	WHITE	Smoker	Stage IV	HNSC	64	0	OP	M0	N2	T4	12.4903	2.42397	Negative	TCGA.BB.7871.01	Negative OP	high
50	TCGA-BB-7872	TCGA-BB-7872-01A-11R-2232-07	TCGA-BB-7872-01A	Tumor	1168	0	M	ASIAN	Non-smoker	Stage IV	HNSC	63	0	OC	M0	N2	T2	3.7089	0.987561	Negative	TCGA.BB.7872.01	Negative OC	high
51	TCGA-BB-8596	TCGA-BB-8596-01A-11R-2403-07	TCGA-BB-8596-01A	Tumor	2000	0	F	WHITE	Reformed(â‰¤15 years) or unknown	Stage IV	HNSC	69	0	Hypopharynx	M0	N1	T4	1.5007	1.40016	Negative	TCGA.BB.8596.01	Negative Hypopharynx	low
52	TCGA-BB-8601	TCGA-BB-8601-01A-11R-2403-07	TCGA-BB-8601-01A	Tumor	624	0	M	BLACK OR AFRICAN AMERICAN	Reformed(â‰¤15 years) or unknown	Stage II	HNSC	84	0	OC	M0	N0	T2	0.3663	1.27047	Negative	TCGA.BB.8601.01	Negative OC	low
53	TCGA-BB-A5HU	TCGA-BB-A5HU-01A-11R-A28V-07	TCGA-BB-A5HU-01A	Tumor	782	0	M	WHITE	Non-smoker	Stage IV	HNSC	47	0	OC	M0	N2	T4	1.8275	1.0898	Negative	TCGA.BB.A5HU.01	Negative OC	high
54	TCGA-BB-A5HY	TCGA-BB-A5HY-01A-11R-A28V-07	TCGA-BB-A5HY-01A	Tumor	321	1	M	WHITE	Smoker	Stage IV	HNSC	64	1	Hypopharynx	M0	N2	T3	5.9043	0.792309	Negative	TCGA.BB.A5HY.01	Negative Hypopharynx	high
55	TCGA-BB-A5HZ	TCGA-BB-A5HZ-01A-21R-A28V-07	TCGA-BB-A5HZ-01A	Tumor	827	0	M	WHITE	Non-smoker	Stage IV	HNSC	65	0	OC	M0	N1	T4	0.3531	1.98489	Negative	TCGA.BB.A5HZ.01	Negative OC	low
56	TCGA-BB-A6UM	TCGA-BB-A6UM-01A-12R-A34R-07	TCGA-BB-A6UM-01A	Tumor	393	0	M	WHITE	Reformed(â‰¤15 years) or unknown	Stage III	HNSC	52	0	OP	MX	N2	T2	0.6396	46.9814	Positive	TCGA.BB.A6UM.01	Positive OP	low
57	TCGA-BB-A6UO	TCGA-BB-A6UO-01A-12R-A34R-07	TCGA-BB-A6UO-01A	Tumor	268	1	F	WHITE	Smoker	Stage IV	HNSC	61	1	OC	MX	N2	T3	1.2581	1.27744	Negative	TCGA.BB.A6UO.01	Negative OC	low
58	TCGA-C9-A47Z	TCGA-C9-A47Z-01A-11R-A24H-07	TCGA-C9-A47Z-01A	Tumor	191	1	F	ASIAN	Non-smoker	Stage III	HNSC	72	1	OC	M0	N1	T2	1.2636	1.50857	Negative	TCGA.C9.A47Z.01	Negative OC	low
59	TCGA-C9-A480	TCGA-C9-A480-01A-12R-A24H-07	TCGA-C9-A480-01A	Tumor	386	0	F	ASIAN	Non-smoker	Stage III	HNSC	45	0	OC	M0	N0	T3	2.482	1.32294	Negative	TCGA.C9.A480.01	Negative OC	high
60	TCGA-CN-4722	TCGA-CN-4722-01A-01R-1436-07	TCGA-CN-4722-01A	Tumor	1483	0	F	WHITE	Smoker	Stage II	HNSC	61	0	Larynx	M0	N0	T2	0.2743	1.05253	Negative	TCGA.CN.4722.01	Negative Larynx	low
61	TCGA-CN-4723	TCGA-CN-4723-01A-01R-1436-07	TCGA-CN-4723-01A	Tumor	1699	0	M	WHITE	Reformed(â‰¤15 years) or unknown	Stage IV	HNSC	67	0	Larynx	M0	N0	T4	5.4048	1.55202	Negative	TCGA.CN.4723.01	Negative Larynx	high
62	TCGA-CN-4725	TCGA-CN-4725-01A-01R-1436-07	TCGA-CN-4725-01A	Tumor	1157	0	M	WHITE	Non-smoker	Stage II	HNSC	60	0	OC	M0	N0	T2	0.9342	1.45808	Negative	TCGA.CN.4725.01	Negative OC	low
63	TCGA-CN-4726	TCGA-CN-4726-01A-01R-1436-07	TCGA-CN-4726-01A	Tumor	142	1	M	WHITE	Smoker	Stage IV	HNSC	68	1	OC	M0	N2	T3	0.4512	0.578317	Negative	TCGA.CN.4726.01	Negative OC	low
64	TCGA-CN-4727	TCGA-CN-4727-01A-01R-1436-07	TCGA-CN-4727-01A	Tumor	1560	0	M	WHITE	Reformed(â‰¤15 years) or unknown	Stage IV	HNSC	56	0	Larynx	M0	N0	T4	0.2034	0.885135	Negative	TCGA.CN.4727.01	Negative Larynx	low
65	TCGA-CN-4728	TCGA-CN-4728-01A-01R-1436-07	TCGA-CN-4728-01A	Tumor	1724	0	M	WHITE	Smoker	Stage IV	HNSC	56	0	OC	M0	N2	T2	2.2432	1.33466	Negative	TCGA.CN.4728.01	Negative OC	high
66	TCGA-CN-4729	TCGA-CN-4729-01A-01R-1436-07	TCGA-CN-4729-01A	Tumor	392	0	M	WHITE	Reformed(â‰¤15 years) or unknown	Stage IV	HNSC	73	0	OC	M0	N0	T4	0.8943	0.912036	Negative	TCGA.CN.4729.01	Negative OC	low
67	TCGA-CN-4730	TCGA-CN-4730-01A-01R-1436-07	TCGA-CN-4730-01A	Tumor	817	0	M	WHITE	Smoker	Stage IV	HNSC	62	0	OC	M0	N2	T4	0.1471	1.51528	Negative	TCGA.CN.4730.01	Negative OC	low
68	TCGA-CN-4731	TCGA-CN-4731-01A-01R-1436-07	TCGA-CN-4731-01A	Tumor	998	1	F	WHITE	Reformed(â‰¤15 years) or unknown	Stage IV	HNSC	63	1	OC	M0	N2	T4	0.8523	1.24171	Negative	TCGA.CN.4731.01	Negative OC	low
69	TCGA-CN-4733	TCGA-CN-4733-01A-02R-1873-07	TCGA-CN-4733-01A	Tumor	1586	0	M	WHITE	Non-smoker	Stage I	HNSC	61	0	OC	M0	N0	T1	0.2441	0.703706	Negative	TCGA.CN.4733.01	Negative OC	low
70	TCGA-CN-4734	TCGA-CN-4734-01A-01R-1436-07	TCGA-CN-4734-01A	Tumor	1690	0	M	WHITE	Reformed(â‰¤15 years) or unknown	Stage II	HNSC	70	0	OC	M0	N0	T2	1.1546	1.32996	Negative	TCGA.CN.4734.01	Negative OC	low
71	TCGA-CN-4735	TCGA-CN-4735-01A-01R-1436-07	TCGA-CN-4735-01A	Tumor	1737	0	M	WHITE	Smoker	Stage IV	HNSC	52	0	Larynx	M0	N2	T3	16.4136	0.824643	Negative	TCGA.CN.4735.01	Negative Larynx	high
72	TCGA-CN-4736	TCGA-CN-4736-01A-01R-1436-07	TCGA-CN-4736-01A	Tumor	395	1	F	WHITE	Reformed(â‰¤15 years) or unknown	Stage II	HNSC	70	1	OC	M0	N0	T2	0.6442	1.05198	Negative	TCGA.CN.4736.01	Negative OC	low
73	TCGA-CN-4737	TCGA-CN-4737-01A-01R-1436-07	TCGA-CN-4737-01A	Tumor	625	0	M	WHITE	Non-smoker	Stage II	HNSC	19	0	OC	M0	N0	T2	3.4202	1.65153	Negative	TCGA.CN.4737.01	Negative OC	high
74	TCGA-CN-4738	TCGA-CN-4738-01A-02R-1514-07	TCGA-CN-4738-01A	Tumor	436	1	M	WHITE	Smoker	Stage IV	HNSC	53	1	Larynx	M0	N0	T4	0.3164	2.04637	Negative	TCGA.CN.4738.01	Negative Larynx	low
75	TCGA-CN-4739	TCGA-CN-4739-01A-02R-1514-07	TCGA-CN-4739-01A	Tumor	1394	1	M	WHITE	Reformed(â‰¤15 years) or unknown	Stage IV	HNSC	71	1	Larynx	M0	N0	T4	0.3807	2.10152	Negative	TCGA.CN.4739.01	Negative Larynx	low
76	TCGA-CN-4740	TCGA-CN-4740-01A-01R-1436-07	TCGA-CN-4740-01A	Tumor	839	1	F	WHITE	Reformed(â‰¤15 years) or unknown	Stage IV	HNSC	79	1	OC	M0	N0	T4	0.6319	1.23824	Negative	TCGA.CN.4740.01	Negative OC	low
77	TCGA-CN-4741	TCGA-CN-4741-01A-01R-1436-07	TCGA-CN-4741-01A	Tumor	2000	0	M	WHITE	Reformed(â‰¤15 years) or unknown	Stage IV	HNSC	75	0	OC	M0	N0	T4	2.7963	248.97	Positive	TCGA.CN.4741.01	Positive OC	high
78	TCGA-CN-4742	TCGA-CN-4742-01A-02R-1514-07	TCGA-CN-4742-01A	Tumor	397	1	F	WHITE	Smoker	Stage IV	HNSC	48	1	OC	M0	N1	T4	1.0876	1.77123	Negative	TCGA.CN.4742.01	Negative OC	low
79	TCGA-CN-5355	TCGA-CN-5355-01A-01R-1436-07	TCGA-CN-5355-01A	Tumor	1278	0	M	BLACK OR AFRICAN AMERICAN	Smoker	Stage IV	HNSC	64	0	Larynx	M0	N0	T4	1.6177	1.32596	Negative	TCGA.CN.5355.01	Negative Larynx	low
80	TCGA-CN-5356	TCGA-CN-5356-01A-01R-1436-07	TCGA-CN-5356-01A	Tumor	1409	0	M	WHITE	Smoker	Stage III	HNSC	56	0	Larynx	M0	N0	T3	0.8388	1.23277	Negative	TCGA.CN.5356.01	Negative Larynx	low
81	TCGA-CN-5358	TCGA-CN-5358-01A-01R-1514-07	TCGA-CN-5358-01A	Tumor	261	1	M	WHITE	Reformed(â‰¤15 years) or unknown	Stage III	HNSC	60	1	OC	M0	N1	T2	0.3542	1.73978	Negative	TCGA.CN.5358.01	Negative OC	low
82	TCGA-CN-5359	TCGA-CN-5359-01A-01R-1436-07	TCGA-CN-5359-01A	Tumor	377	1	M	WHITE	Smoker	Stage IV	HNSC	59	1	OC	M0	N1	T4	0.661	1.20275	Negative	TCGA.CN.5359.01	Negative OC	low
83	TCGA-CN-5360	TCGA-CN-5360-01A-01R-1436-07	TCGA-CN-5360-01A	Tumor	2000	0	M	WHITE	Smoker	Stage IV	HNSC	68	0	Larynx	M0	N0	T4	3.1966	0.996703	Negative	TCGA.CN.5360.01	Negative Larynx	high
84	TCGA-CN-5361	TCGA-CN-5361-01A-01R-1436-07	TCGA-CN-5361-01A	Tumor	2000	0	M	WHITE	Smoker	Stage IV	HNSC	80	0	Larynx	NA	NX	TX	5.8321	1.06035	Negative	TCGA.CN.5361.01	Negative Larynx	high
85	TCGA-CN-5363	TCGA-CN-5363-01A-01R-1436-07	TCGA-CN-5363-01A	Tumor	253	1	M	BLACK OR AFRICAN AMERICAN	Smoker	Stage IV	HNSC	48	1	Larynx	M0	N3	T4	1.8642	0.549808	Negative	TCGA.CN.5363.01	Negative Larynx	high
86	TCGA-CN-5364	TCGA-CN-5364-01A-01R-1436-07	TCGA-CN-5364-01A	Tumor	493	1	M	WHITE	Smoker	Stage IV	HNSC	55	1	OC	M0	N2	T4	3.0795	0.879966	Negative	TCGA.CN.5364.01	Negative OC	high
87	TCGA-CN-5365	TCGA-CN-5365-01A-01R-1436-07	TCGA-CN-5365-01A	Tumor	351	1	M	WHITE	Smoker	Stage IV	HNSC	38	1	OP	M1	N2	T1	0.3512	1.82039	Negative	TCGA.CN.5365.01	Negative OP	low
88	TCGA-CN-5366	TCGA-CN-5366-01A-01R-1436-07	TCGA-CN-5366-01A	Tumor	360	1	M	WHITE	Smoker	Stage IV	HNSC	51	1	Hypopharynx	M0	N2	T4	2.2254	1.15777	Negative	TCGA.CN.5366.01	Negative Hypopharynx	high
89	TCGA-CN-5367	TCGA-CN-5367-01A-01R-1436-07	TCGA-CN-5367-01A	Tumor	352	1	F	WHITE	Reformed(â‰¤15 years) or unknown	Stage IV	HNSC	60	1	OC	M0	N0	T4	2.4343	1.49325	Negative	TCGA.CN.5367.01	Negative OC	high
90	TCGA-CN-5369	TCGA-CN-5369-01A-01R-1436-07	TCGA-CN-5369-01A	Tumor	380	1	F	WHITE	Smoker	Stage IV	HNSC	90	1	OC	M0	N1	T4	1.2324	1.30091	Negative	TCGA.CN.5369.01	Negative OC	low
91	TCGA-CN-5370	TCGA-CN-5370-01A-01R-2016-07	TCGA-CN-5370-01A	Tumor	259	1	M	WHITE	Reformed(â‰¤15 years) or unknown	Stage II	HNSC	78	1	OC	M0	N0	T2	0.6768	1.35901	Negative	TCGA.CN.5370.01	Negative OC	low
92	TCGA-CN-5373	TCGA-CN-5373-01A-01R-1436-07	TCGA-CN-5373-01A	Tumor	1584	0	F	WHITE	Reformed(â‰¤15 years) or unknown	Stage II	HNSC	55	0	OC	M0	N0	T2	1.4397	1.31189	Negative	TCGA.CN.5373.01	Negative OC	low
93	TCGA-CN-5374	TCGA-CN-5374-01A-01R-1436-07	TCGA-CN-5374-01A	Tumor	1732	1	F	WHITE	Smoker	Stage IV	HNSC	56	1	OP	M0	N2	T2	0.0777	122.217	Positive	TCGA.CN.5374.01	Positive OP	low
94	TCGA-CN-6010	TCGA-CN-6010-01A-11R-1686-07	TCGA-CN-6010-01A	Tumor	1523	0	M	WHITE	Smoker	Stage IV	HNSC	53	0	Larynx	M0	N0	T4	2.2261	2.47942	Negative	TCGA.CN.6010.01	Negative Larynx	high
95	TCGA-CN-6011	TCGA-CN-6011-01A-11R-1686-07	TCGA-CN-6011-01A	Tumor	933	0	M	WHITE	Reformed(â‰¤15 years) or unknown	Stage IV	HNSC	57	0	OC	M0	N0	T4	8.3884	1.41036	Negative	TCGA.CN.6011.01	Negative OC	high
96	TCGA-CN-6012	TCGA-CN-6012-01A-11R-1686-07	TCGA-CN-6012-01A	Tumor	1460	0	M	WHITE	Smoker	Stage III	HNSC	66	0	Larynx	M0	N1	T3	2.896	0.991028	Negative	TCGA.CN.6012.01	Negative Larynx	high
97	TCGA-CN-6013	TCGA-CN-6013-01A-11R-1686-07	TCGA-CN-6013-01A	Tumor	727	1	M	WHITE	Non-smoker	Stage IV	HNSC	56	1	OC	M0	N2	T4	0.9147	1.09692	Negative	TCGA.CN.6013.01	Negative OC	low
98	TCGA-CN-6016	TCGA-CN-6016-01A-11R-1686-07	TCGA-CN-6016-01A	Tumor	1443	0	M	WHITE	Smoker	Stage IV	HNSC	64	0	OC	M0	N1	T4	1.504	0.617332	Negative	TCGA.CN.6016.01	Negative OC	low
99	TCGA-CN-6017	TCGA-CN-6017-01A-11R-1686-07	TCGA-CN-6017-01A	Tumor	853	1	M	WHITE	Reformed(>15 years)	Stage III	HNSC	55	1	OC	M0	N1	T2	0.1598	0.615463	Negative	TCGA.CN.6017.01	Negative OC	low
100	TCGA-CN-6018	TCGA-CN-6018-01A-11R-1686-07	TCGA-CN-6018-01A	Tumor	580	1	F	WHITE	Non-smoker	Stage IV	HNSC	85	1	OC	M0	N2	T4	3.1938	0.503067	Negative	TCGA.CN.6018.01	Negative OC	high
101	TCGA-CN-6019	TCGA-CN-6019-01A-11R-1686-07	TCGA-CN-6019-01A	Tumor	1038	0	M	WHITE	Reformed(â‰¤15 years) or unknown	Stage IV	HNSC	61	0	OC	M0	N0	T4	1.6988	0.899376	Negative	TCGA.CN.6019.01	Negative OC	high
102	TCGA-CN-6020	TCGA-CN-6020-01A-11R-1686-07	TCGA-CN-6020-01A	Tumor	205	1	M	BLACK OR AFRICAN AMERICAN	Smoker	Stage IV	HNSC	58	1	OC	M0	N2	T3	0.8835	2.65842	Negative	TCGA.CN.6020.01	Negative OC	low
103	TCGA-CN-6021	TCGA-CN-6021-01A-11R-1686-07	TCGA-CN-6021-01A	Tumor	276	1	F	WHITE	Reformed(â‰¤15 years) or unknown	Stage III	HNSC	63	1	Larynx	M0	N0	T3	1.1185	0.58426	Negative	TCGA.CN.6021.01	Negative Larynx	low
104	TCGA-CN-6022	TCGA-CN-6022-01A-21R-1686-07	TCGA-CN-6022-01A	Tumor	281	1	M	WHITE	Smoker	Stage IV	HNSC	49	1	Larynx	M0	N1	T4	1.8705	0.984707	Negative	TCGA.CN.6022.01	Negative Larynx	high
105	TCGA-CN-6023	TCGA-CN-6023-01A-11R-1686-07	TCGA-CN-6023-01A	Tumor	1584	0	M	WHITE	Reformed(>15 years)	Stage IV	HNSC	73	0	Larynx	M0	N0	T4	11.4039	0.686232	Negative	TCGA.CN.6023.01	Negative Larynx	high
106	TCGA-CN-6024	TCGA-CN-6024-01A-11R-1686-07	TCGA-CN-6024-01A	Tumor	337	1	M	WHITE	Smoker	Stage IV	HNSC	66	1	OC	M0	N2	T4	2.5269	0.885276	Negative	TCGA.CN.6024.01	Negative OC	high
107	TCGA-CN-6988	TCGA-CN-6988-01A-11R-1915-07	TCGA-CN-6988-01A	Tumor	318	0	M	WHITE	Reformed(â‰¤15 years) or unknown	Stage IV	HNSC	47	0	Larynx	M0	N2	T4	0.1122	1.30002	Negative	TCGA.CN.6988.01	Negative Larynx	low
108	TCGA-CN-6989	TCGA-CN-6989-01A-11R-1915-07	TCGA-CN-6989-01A	Tumor	980	1	M	WHITE	Smoker	Stage IV	HNSC	64	1	Larynx	M0	N2	T3	2.6796	0.667936	Negative	TCGA.CN.6989.01	Negative Larynx	high
109	TCGA-CN-6992	TCGA-CN-6992-01A-11R-1915-07	TCGA-CN-6992-01A	Tumor	1066	0	M	WHITE	Smoker	Stage IV	HNSC	61	0	Larynx	M0	N1	T4	1.211	0.996471	Negative	TCGA.CN.6992.01	Negative Larynx	low
110	TCGA-CN-6994	TCGA-CN-6994-01A-11R-1915-07	TCGA-CN-6994-01A	Tumor	1183	0	M	WHITE	Reformed(>15 years)	Stage IV	HNSC	67	0	OC	M0	N2	T4	4.8427	2.14454	Negative	TCGA.CN.6994.01	Negative OC	high
111	TCGA-CN-6995	TCGA-CN-6995-01A-31R-2016-07	TCGA-CN-6995-01A	Tumor	112	1	M	WHITE	Smoker	Stage IV	HNSC	78	1	OC	M0	N1	T4	0.8501	0.889404	Negative	TCGA.CN.6995.01	Negative OC	low
112	TCGA-CN-6996	TCGA-CN-6996-01A-11R-1915-07	TCGA-CN-6996-01A	Tumor	530	1	F	WHITE	Non-smoker	Stage IV	HNSC	58	1	OC	M0	N2	T3	1.4116	1.23283	Negative	TCGA.CN.6996.01	Negative OC	low
113	TCGA-CN-6997	TCGA-CN-6997-01A-11R-2016-07	TCGA-CN-6997-01A	Tumor	988	1	M	WHITE	Reformed(â‰¤15 years) or unknown	Stage IV	HNSC	66	1	Larynx	M0	N2	T4	6.7967	1.80825	Negative	TCGA.CN.6997.01	Negative Larynx	high
114	TCGA-CN-6998	TCGA-CN-6998-01A-23R-2016-07	TCGA-CN-6998-01A	Tumor	357	1	M	WHITE	Smoker	Stage IV	HNSC	53	1	OC	M0	N1	T4	0.4731	2.2715	Negative	TCGA.CN.6998.01	Negative OC	low
115	TCGA-CN-A497	TCGA-CN-A497-01A-11R-A24H-07	TCGA-CN-A497-01A	Tumor	1065	0	M	NA	Reformed(â‰¤15 years) or unknown	Stage IV	HNSC	63	0	Larynx	M0	N2	T2	0.1376	0.844342	Negative	TCGA.CN.A497.01	Negative Larynx	low
116	TCGA-CN-A498	TCGA-CN-A498-01A-11R-A24H-07	TCGA-CN-A498-01A	Tumor	773	1	F	WHITE	Reformed(â‰¤15 years) or unknown	Stage II	HNSC	61	1	OP	M0	N0	T2	2.9548	0.568457	Negative	TCGA.CN.A498.01	Negative OP	high
117	TCGA-CN-A499	TCGA-CN-A499-01A-11R-A24H-07	TCGA-CN-A499-01A	Tumor	717	0	F	WHITE	Non-smoker	Stage I	HNSC	60	0	OP	M0	N0	T1	2.6094	645.111	Positive	TCGA.CN.A499.01	Positive OP	high
118	TCGA-CN-A49A	TCGA-CN-A49A-01A-11R-A24H-07	TCGA-CN-A49A-01A	Tumor	526	1	M	WHITE	Non-smoker	Stage IV	HNSC	60	1	OC	M0	N0	T4	6.3758	1.42672	Negative	TCGA.CN.A49A.01	Negative OC	high
119	TCGA-CN-A49B	TCGA-CN-A49B-01A-31R-A24H-07	TCGA-CN-A49B-01A	Tumor	904	0	M	WHITE	Reformed(â‰¤15 years) or unknown	Stage III	HNSC	71	0	Larynx	M0	N1	T3	3.2819	0.832059	Negative	TCGA.CN.A49B.01	Negative Larynx	high
120	TCGA-CN-A49C	TCGA-CN-A49C-01A-11R-A24H-07	TCGA-CN-A49C-01A	Tumor	645	0	M	WHITE	Reformed(>15 years)	Stage IV	HNSC	67	0	OP	M0	N2	T4	2.5552	81.375	Positive	TCGA.CN.A49C.01	Positive OP	high
121	TCGA-CN-A63T	TCGA-CN-A63T-01A-11R-A28V-07	TCGA-CN-A63T-01A	Tumor	225	0	M	WHITE	Smoker	Stage IV	HNSC	60	0	Larynx	M0	N2	T3	2.1983	1.33296	Negative	TCGA.CN.A63T.01	Negative Larynx	high
122	TCGA-CN-A63U	TCGA-CN-A63U-01A-11R-A30B-07	TCGA-CN-A63U-01A	Tumor	964	0	M	WHITE	Reformed(â‰¤15 years) or unknown	Stage III	HNSC	50	0	Larynx	M0	N0	T3	0.1748	1.16683	Negative	TCGA.CN.A63U.01	Negative Larynx	low
123	TCGA-CN-A63V	TCGA-CN-A63V-01A-11R-A466-07	TCGA-CN-A63V-01A	Tumor	679	0	M	WHITE	Smoker	Stage IV	HNSC	59	0	OC	M0	N0	T4	1.0876	1.0904	Negative	TCGA.CN.A63V.01	Negative OC	low
124	TCGA-CN-A63W	TCGA-CN-A63W-01A-11R-A30B-07	TCGA-CN-A63W-01A	Tumor	377	1	F	WHITE	Reformed(â‰¤15 years) or unknown	Stage IV	HNSC	48	1	Larynx	M0	N2	T4	2.1308	1.46517	Negative	TCGA.CN.A63W.01	Negative Larynx	high
125	TCGA-CN-A641	TCGA-CN-A641-01A-11R-A30B-07	TCGA-CN-A641-01A	Tumor	367	0	M	WHITE	Smoker	Stage IV	HNSC	47	0	Larynx	M0	N2	T4	1.4135	1.29118	Negative	TCGA.CN.A641.01	Negative Larynx	low
126	TCGA-CN-A642	TCGA-CN-A642-01A-12R-A30B-07	TCGA-CN-A642-01A	Tumor	82	1	M	WHITE	Reformed(â‰¤15 years) or unknown	Stage IV	HNSC	57	1	OC	M0	N2	T3	5.9651	1.39597	Negative	TCGA.CN.A642.01	Negative OC	high
127	TCGA-CN-A6UY	TCGA-CN-A6UY-01A-12R-A34R-07	TCGA-CN-A6UY-01A	Tumor	713	0	M	WHITE	Reformed(â‰¤15 years) or unknown	Stage IV	HNSC	57	0	OP	M0	N2	T3	19.4676	182.566	Positive	TCGA.CN.A6UY.01	Positive OP	high
128	TCGA-CN-A6V1	TCGA-CN-A6V1-01A-12R-A34R-07	TCGA-CN-A6V1-01A	Tumor	603	0	M	WHITE	Non-smoker	Stage IV	HNSC	59	0	OP	M0	N2	T2	2.7306	3.5782	Negative	TCGA.CN.A6V1.01	Negative OP	high
129	TCGA-CN-A6V3	TCGA-CN-A6V3-01A-12R-A34R-07	TCGA-CN-A6V3-01A	Tumor	742	0	M	WHITE	Reformed(â‰¤15 years) or unknown	Stage IV	HNSC	61	0	Larynx	M0	N2	T3	1.3669	0.365203	Negative	TCGA.CN.A6V3.01	Negative Larynx	low
130	TCGA-CN-A6V6	TCGA-CN-A6V6-01A-12R-A34R-07	TCGA-CN-A6V6-01A	Tumor	635	0	M	WHITE	Reformed(â‰¤15 years) or unknown	Stage IV	HNSC	59	0	OP	M0	N2	T2	3.1276	84.4323	Positive	TCGA.CN.A6V6.01	Positive OP	high
131	TCGA-CN-A6V7	TCGA-CN-A6V7-01A-12R-A34R-07	TCGA-CN-A6V7-01A	Tumor	594	0	M	WHITE	Non-smoker	Stage IV	HNSC	40	0	OP	M0	N2	T2	0.6249	75.1524	Positive	TCGA.CN.A6V7.01	Positive OP	low
132	TCGA-CQ-5323	TCGA-CQ-5323-01A-01R-1686-07	TCGA-CQ-5323-01A	Tumor	1466	0	M	WHITE	Reformed(>15 years)	Stage III	HNSC	82	0	OC	M0	N0	T3	1.6914	60.8707	Positive	TCGA.CQ.5323.01	Positive OC	high
133	TCGA-CQ-5324	TCGA-CQ-5324-01A-01R-1686-07	TCGA-CQ-5324-01A	Tumor	1593	0	M	WHITE	Reformed(â‰¤15 years) or unknown	Stage IV	HNSC	59	0	OC	M0	N2	T3	1.2638	0.822991	Negative	TCGA.CQ.5324.01	Negative OC	low
134	TCGA-CQ-5325	TCGA-CQ-5325-01A-01R-1686-07	TCGA-CQ-5325-01A	Tumor	654	1	M	WHITE	Reformed(â‰¤15 years) or unknown	Stage I	HNSC	65	1	OC	M0	N0	T1	0.2912	0.831345	Negative	TCGA.CQ.5325.01	Negative OC	low
135	TCGA-CQ-5326	TCGA-CQ-5326-01A-01R-1873-07	TCGA-CQ-5326-01A	Tumor	89	1	M	WHITE	Reformed(â‰¤15 years) or unknown	Stage IV	HNSC	67	1	OC	M0	N2	T4	0.7531	0.746259	Negative	TCGA.CQ.5326.01	Negative OC	low
136	TCGA-CQ-5327	TCGA-CQ-5327-01A-01R-1686-07	TCGA-CQ-5327-01A	Tumor	1660	0	F	ASIAN	Non-smoker	Stage IV	HNSC	61	0	OC	M0	N2	T3	1.2249	0.398469	Negative	TCGA.CQ.5327.01	Negative OC	low
137	TCGA-CQ-5329	TCGA-CQ-5329-01A-01R-1686-07	TCGA-CQ-5329-01A	Tumor	2000	0	F	WHITE	Non-smoker	Stage III	HNSC	46	0	OC	M0	N1	T3	1.3209	0.518017	Negative	TCGA.CQ.5329.01	Negative OC	low
138	TCGA-CQ-5330	TCGA-CQ-5330-01A-01R-1686-07	TCGA-CQ-5330-01A	Tumor	1897	0	F	WHITE	Reformed(>15 years)	Stage III	HNSC	69	0	OC	M0	N1	T3	0.6749	0.989674	Negative	TCGA.CQ.5330.01	Negative OC	low
139	TCGA-CQ-5331	TCGA-CQ-5331-01A-02R-1873-07	TCGA-CQ-5331-01A	Tumor	1399	0	F	WHITE	Reformed(>15 years)	Stage IV	HNSC	73	0	OC	M0	N0	T4	0.5341	0.743765	Negative	TCGA.CQ.5331.01	Negative OC	low
140	TCGA-CQ-5332	TCGA-CQ-5332-01A-01R-1686-07	TCGA-CQ-5332-01A	Tumor	317	1	M	WHITE	Reformed(â‰¤15 years) or unknown	Stage III	HNSC	87	1	OC	M0	N0	T3	2.6786	1.01105	Negative	TCGA.CQ.5332.01	Negative OC	high
141	TCGA-CQ-5333	TCGA-CQ-5333-01A-01R-2403-07	TCGA-CQ-5333-01A	Tumor	341	1	M	WHITE	Reformed(>15 years)	Stage I	HNSC	74	1	OC	M0	N0	T1	1.3003	1.36506	Negative	TCGA.CQ.5333.01	Negative OC	low
142	TCGA-CQ-5334	TCGA-CQ-5334-01A-01R-1686-07	TCGA-CQ-5334-01A	Tumor	129	1	M	WHITE	Reformed(>15 years)	Stage IV	HNSC	87	1	OC	M0	N2	T4	0.8792	0.970716	Negative	TCGA.CQ.5334.01	Negative OC	low
143	TCGA-CQ-6218	TCGA-CQ-6218-01A-11R-1915-07	TCGA-CQ-6218-01A	Tumor	1253	0	F	WHITE	Reformed(â‰¤15 years) or unknown	Stage III	HNSC	52	0	OC	M0	N0	T3	0.8497	0.845709	Negative	TCGA.CQ.6218.01	Negative OC	low
144	TCGA-CQ-6219	TCGA-CQ-6219-01A-11R-1915-07	TCGA-CQ-6219-01A	Tumor	479	1	F	WHITE	Smoker	Stage IV	HNSC	50	1	OC	M0	N2	T3	1.3297	1.03289	Negative	TCGA.CQ.6219.01	Negative OC	low
145	TCGA-CQ-6220	TCGA-CQ-6220-01A-11R-1915-07	TCGA-CQ-6220-01A	Tumor	985	1	M	WHITE	Non-smoker	Stage III	HNSC	69	1	OC	M0	N1	T2	1.1345	1.38691	Negative	TCGA.CQ.6220.01	Negative OC	low
146	TCGA-CQ-6221	TCGA-CQ-6221-01A-11R-2081-07	TCGA-CQ-6221-01A	Tumor	1000	0	M	WHITE	Reformed(>15 years)	Stage II	HNSC	79	0	OC	M0	N0	T2	8.6667	1.29134	Negative	TCGA.CQ.6221.01	Negative OC	high
147	TCGA-CQ-6222	TCGA-CQ-6222-01A-11R-1915-07	TCGA-CQ-6222-01A	Tumor	2000	0	M	WHITE	Reformed(>15 years)	Stage IV	HNSC	63	0	OC	M0	N2	T3	0.4931	0.887696	Negative	TCGA.CQ.6222.01	Negative OC	low
148	TCGA-CQ-6223	TCGA-CQ-6223-01A-11R-1915-07	TCGA-CQ-6223-01A	Tumor	1428	0	M	WHITE	Reformed(>15 years)	Stage IV	HNSC	69	0	OC	M0	N0	T4	1.709	0.841341	Negative	TCGA.CQ.6223.01	Negative OC	high
149	TCGA-CQ-6224	TCGA-CQ-6224-01A-11R-1915-07	TCGA-CQ-6224-01A	Tumor	1721	0	M	WHITE	Reformed(â‰¤15 years) or unknown	Stage II	HNSC	52	0	OC	M0	N0	T2	1.499	0.763423	Negative	TCGA.CQ.6224.01	Negative OC	low
150	TCGA-CQ-6225	TCGA-CQ-6225-01A-11R-1915-07	TCGA-CQ-6225-01A	Tumor	403	1	M	WHITE	Reformed(â‰¤15 years) or unknown	Stage II	HNSC	65	1	OC	M0	N0	T2	2.9955	1.25858	Negative	TCGA.CQ.6225.01	Negative OC	high
151	TCGA-CQ-6227	TCGA-CQ-6227-01A-11R-1915-07	TCGA-CQ-6227-01A	Tumor	129	1	M	WHITE	Reformed(>15 years)	Stage III	HNSC	77	1	OC	M0	N1	T3	1.7452	1.29992	Negative	TCGA.CQ.6227.01	Negative OC	high
152	TCGA-CQ-6228	TCGA-CQ-6228-01A-11R-1915-07	TCGA-CQ-6228-01A	Tumor	456	1	F	WHITE	Smoker	Stage III	HNSC	71	1	OC	M0	N1	T2	1.8502	0.69753	Negative	TCGA.CQ.6228.01	Negative OC	high
153	TCGA-CQ-6229	TCGA-CQ-6229-01A-11R-1915-07	TCGA-CQ-6229-01A	Tumor	1179	0	M	WHITE	Non-smoker	Stage III	HNSC	61	0	OC	M0	N1	T2	1.2504	1.65739	Negative	TCGA.CQ.6229.01	Negative OC	low
154	TCGA-CQ-7063	TCGA-CQ-7063-01A-11R-2403-07	TCGA-CQ-7063-01A	Tumor	2000	0	F	WHITE	Reformed(>15 years)	Stage I	HNSC	59	0	OC	NA	NA	NA	0.9048	1.44995	Negative	TCGA.CQ.7063.01	Negative OC	low
155	TCGA-CQ-7065	TCGA-CQ-7065-01A-11R-2081-07	TCGA-CQ-7065-01A	Tumor	1628	0	M	ASIAN	Non-smoker	Stage II	HNSC	40	0	OC	M0	N0	T2	2.0497	2.11863	Negative	TCGA.CQ.7065.01	Negative OC	high
156	TCGA-CQ-7067	TCGA-CQ-7067-01A-11R-2232-07	TCGA-CQ-7067-01A	Tumor	509	0	F	WHITE	NA	Stage I	HNSC	75	0	OC	M0	N0	T1	2.0391	2.30796	Negative	TCGA.CQ.7067.01	Negative OC	high
157	TCGA-CQ-7068	TCGA-CQ-7068-01A-11R-2081-07	TCGA-CQ-7068-01A	Tumor	1309	0	F	WHITE	Non-smoker	Stage II	HNSC	80	0	OC	M0	N0	T2	2.2621	1.8956	Negative	TCGA.CQ.7068.01	Negative OC	high
158	TCGA-CQ-7069	TCGA-CQ-7069-01A-11R-2403-07	TCGA-CQ-7069-01A	Tumor	1274	0	F	WHITE	Non-smoker	Stage II	HNSC	77	0	OC	M0	N0	T2	0.8653	1.26853	Negative	TCGA.CQ.7069.01	Negative OC	low
159	TCGA-CQ-7071	TCGA-CQ-7071-01A-12R-A30B-07	TCGA-CQ-7071-01A	Tumor	1311	0	F	WHITE	Non-smoker	Stage IV	HNSC	76	0	OC	M0	N1	T4	1.1313	0.74165	Negative	TCGA.CQ.7071.01	Negative OC	low
160	TCGA-CQ-7072	TCGA-CQ-7072-01A-21R-A30B-07	TCGA-CQ-7072-01A	Tumor	2000	0	M	WHITE	Smoker	Stage IV	HNSC	51	0	OC	M0	N0	T4	6.1647	1.14102	Negative	TCGA.CQ.7072.01	Negative OC	high
161	TCGA-CQ-A4C6	TCGA-CQ-A4C6-01A-11R-A24Z-07	TCGA-CQ-A4C6-01A	Tumor	1353	0	M	ASIAN	Reformed(â‰¤15 years) or unknown	Stage II	HNSC	63	0	OC	M0	N0	T2	1.6865	0.677305	Negative	TCGA.CQ.A4C6.01	Negative OC	high
162	TCGA-CQ-A4C7	TCGA-CQ-A4C7-01A-11R-A24Z-07	TCGA-CQ-A4C7-01A	Tumor	353	1	M	WHITE	Reformed(>15 years)	Stage II	HNSC	88	1	OC	M0	N0	T2	2.4763	0.906514	Negative	TCGA.CQ.A4C7.01	Negative OC	high
163	TCGA-CQ-A4C9	TCGA-CQ-A4C9-01A-11R-A24Z-07	TCGA-CQ-A4C9-01A	Tumor	707	0	M	NA	Smoker	Stage III	HNSC	56	0	OC	MX	NX	TX	1.1422	0.773965	Negative	TCGA.CQ.A4C9.01	Negative OC	low
164	TCGA-CQ-A4CB	TCGA-CQ-A4CB-01A-11R-A24Z-07	TCGA-CQ-A4CB-01A	Tumor	893	0	M	NA	Smoker	Stage II	HNSC	59	0	OC	M0	N0	T2	1.8571	0.831516	Negative	TCGA.CQ.A4CB.01	Negative OC	high
165	TCGA-CQ-A4CD	TCGA-CQ-A4CD-01A-21R-A24Z-07	TCGA-CQ-A4CD-01A	Tumor	1022	0	M	WHITE	Non-smoker	Stage IV	HNSC	69	0	OC	M0	N0	T4	3.5421	1.36217	Negative	TCGA.CQ.A4CD.01	Negative OC	high
166	TCGA-CQ-A4CE	TCGA-CQ-A4CE-01A-11R-A266-07	TCGA-CQ-A4CE-01A	Tumor	897	0	F	NA	Non-smoker	Stage II	HNSC	76	0	OC	M0	N0	T2	0.6148	0.83474	Negative	TCGA.CQ.A4CE.01	Negative OC	low
167	TCGA-CQ-A4CG	TCGA-CQ-A4CG-01A-11R-A266-07	TCGA-CQ-A4CG-01A	Tumor	430	1	F	WHITE	Reformed(â‰¤15 years) or unknown	Stage II	HNSC	78	1	OC	M0	N0	T2	1.914	1.19139	Negative	TCGA.CQ.A4CG.01	Negative OC	high
168	TCGA-CQ-A4CH	TCGA-CQ-A4CH-01A-11R-A266-07	TCGA-CQ-A4CH-01A	Tumor	379	1	M	ASIAN	Non-smoker	Stage IV	HNSC	58	1	OC	M0	N2	T4	2.5499	1.00706	Negative	TCGA.CQ.A4CH.01	Negative OC	high
169	TCGA-CQ-A4CI	TCGA-CQ-A4CI-01A-11R-A266-07	TCGA-CQ-A4CI-01A	Tumor	950	0	M	WHITE	Reformed(â‰¤15 years) or unknown	Stage III	HNSC	73	0	OC	MX	NX	TX	6.6101	0.895629	Negative	TCGA.CQ.A4CI.01	Negative OC	high
170	TCGA-CR-5243	TCGA-CR-5243-01A-01R-1514-07	TCGA-CR-5243-01A	Tumor	2000	0	M	WHITE	Non-smoker	Stage IV	HNSC	51	0	OP	M0	N2	T3	10.8408	223.354	Positive	TCGA.CR.5243.01	Positive OP	high
171	TCGA-CR-5247	TCGA-CR-5247-01A-01R-2016-07	TCGA-CR-5247-01A	Tumor	358	0	M	BLACK OR AFRICAN AMERICAN	Smoker	Stage III	HNSC	48	0	OP	M0	N1	T3	1.7734	1.15866	Negative	TCGA.CR.5247.01	Negative OP	high
172	TCGA-CR-5248	TCGA-CR-5248-01A-01R-2016-07	TCGA-CR-5248-01A	Tumor	1663	0	M	WHITE	Smoker	Stage IV	HNSC	53	0	OP	M0	N2	T4	3.1366	137.615	Positive	TCGA.CR.5248.01	Positive OP	high
173	TCGA-CR-5249	TCGA-CR-5249-01A-01R-1514-07	TCGA-CR-5249-01A	Tumor	1152	0	F	WHITE	Non-smoker	Stage II	HNSC	35	0	OP	M0	N0	T2	4.1101	240.87	Positive	TCGA.CR.5249.01	Positive OP	high
174	TCGA-CR-5250	TCGA-CR-5250-01A-01R-1514-07	TCGA-CR-5250-01A	Tumor	799	0	M	WHITE	Smoker	Stage II	HNSC	71	0	OP	M0	N0	T2	11.3802	233.673	Positive	TCGA.CR.5250.01	Positive OP	high
175	TCGA-CR-6467	TCGA-CR-6467-01A-11R-1873-07	TCGA-CR-6467-01A	Tumor	1777	0	M	WHITE	Reformed(â‰¤15 years) or unknown	Stage IV	HNSC	59	0	OP	M0	N2	T2	4.6779	418.983	Positive	TCGA.CR.6467.01	Positive OP	high
176	TCGA-CR-6470	TCGA-CR-6470-01A-11R-1873-07	TCGA-CR-6470-01A	Tumor	1521	0	M	WHITE	Non-smoker	Stage IV	HNSC	38	0	OP	M0	N2	T1	2.6191	128.097	Positive	TCGA.CR.6470.01	Positive OP	high
177	TCGA-CR-6471	TCGA-CR-6471-01A-11R-1873-07	TCGA-CR-6471-01A	Tumor	1202	1	M	WHITE	Smoker	Stage IV	HNSC	58	1	OC	M0	N0	T4	1.8176	944.944	Positive	TCGA.CR.6471.01	Positive OC	high
178	TCGA-CR-6472	TCGA-CR-6472-01A-11R-1873-07	TCGA-CR-6472-01A	Tumor	1050	0	M	WHITE	Non-smoker	Stage IV	HNSC	59	0	OP	M0	N3	T2	2.0397	148.785	Positive	TCGA.CR.6472.01	Positive OP	high
179	TCGA-CR-6473	TCGA-CR-6473-01A-11R-1873-07	TCGA-CR-6473-01A	Tumor	1125	0	M	WHITE	Reformed(â‰¤15 years) or unknown	Stage IV	HNSC	68	0	Hypopharynx	M0	N2	T3	7.9252	59.3563	Positive	TCGA.CR.6473.01	Positive Hypopharynx	high
180	TCGA-CR-6474	TCGA-CR-6474-01A-11R-1873-07	TCGA-CR-6474-01A	Tumor	564	1	M	WHITE	Smoker	Stage IV	HNSC	51	1	Larynx	M0	N2	T3	1.7705	1.29771	Negative	TCGA.CR.6474.01	Negative Larynx	high
181	TCGA-CR-6477	TCGA-CR-6477-01A-11R-1873-07	TCGA-CR-6477-01A	Tumor	514	0	F	WHITE	Reformed(>15 years)	Stage IV	HNSC	56	0	OP	M0	N2	T3	1.0784	1.35736	Negative	TCGA.CR.6477.01	Negative OP	low
182	TCGA-CR-6478	TCGA-CR-6478-01A-11R-1873-07	TCGA-CR-6478-01A	Tumor	183	1	F	WHITE	Reformed(â‰¤15 years) or unknown	Stage IV	HNSC	66	1	OP	M0	N2	T3	2.6339	0.794151	Negative	TCGA.CR.6478.01	Negative OP	high
183	TCGA-CR-6480	TCGA-CR-6480-01A-11R-1873-07	TCGA-CR-6480-01A	Tumor	362	0	M	WHITE	Non-smoker	Stage IV	HNSC	53	0	OP	M0	N2	T2	1.2002	261.858	Positive	TCGA.CR.6480.01	Positive OP	low
184	TCGA-CR-6481	TCGA-CR-6481-01A-11R-1873-07	TCGA-CR-6481-01A	Tumor	311	0	M	WHITE	Non-smoker	Stage IV	HNSC	47	0	OP	M0	N2	T2	0.8598	105.186	Positive	TCGA.CR.6481.01	Positive OP	low
185	TCGA-CR-6482	TCGA-CR-6482-01A-11R-1873-07	TCGA-CR-6482-01A	Tumor	345	0	M	BLACK OR AFRICAN AMERICAN	Reformed(â‰¤15 years) or unknown	Stage IV	HNSC	62	0	OP	M0	N2	T2	4.3386	93.7657	Positive	TCGA.CR.6482.01	Positive OP	high
186	TCGA-CR-6484	TCGA-CR-6484-01A-11R-1873-07	TCGA-CR-6484-01A	Tumor	354	0	F	ASIAN	Non-smoker	Stage IV	HNSC	67	0	OC	M0	N0	T4	0.5641	1.00303	Negative	TCGA.CR.6484.01	Negative OC	low
187	TCGA-CR-6487	TCGA-CR-6487-01A-11R-1873-07	TCGA-CR-6487-01A	Tumor	234	0	M	WHITE	Reformed(â‰¤15 years) or unknown	Stage II	HNSC	50	0	OP	M0	N0	T2	1.6292	97.9252	Positive	TCGA.CR.6487.01	Positive OP	high
188	TCGA-CR-6488	TCGA-CR-6488-01A-12R-2081-07	TCGA-CR-6488-01A	Tumor	379	0	F	WHITE	Non-smoker	Stage II	HNSC	68	0	OC	M0	N0	T2	1.7149	1.91879	Negative	TCGA.CR.6488.01	Negative OC	high
189	TCGA-CR-6491	TCGA-CR-6491-01A-11R-1873-07	TCGA-CR-6491-01A	Tumor	693	0	M	BLACK OR AFRICAN AMERICAN	Smoker	Stage IV	HNSC	60	0	OC	M0	NX	T4	1.6876	1.25105	Negative	TCGA.CR.6491.01	Negative OC	high
190	TCGA-CR-6492	TCGA-CR-6492-01A-12R-2081-07	TCGA-CR-6492-01A	Tumor	479	0	M	WHITE	Smoker	Stage IV	HNSC	78	0	OC	M0	N1	T4	1.4354	1.48167	Negative	TCGA.CR.6492.01	Negative OC	low
191	TCGA-CR-6493	TCGA-CR-6493-01A-11R-1873-07	TCGA-CR-6493-01A	Tumor	282	1	M	BLACK OR AFRICAN AMERICAN	Reformed(>15 years)	Stage IV	HNSC	69	1	OC	M0	N2	T3	1.5855	0.63346	Negative	TCGA.CR.6493.01	Negative OC	low
192	TCGA-CR-7364	TCGA-CR-7364-01A-11R-2016-07	TCGA-CR-7364-01A	Tumor	1435	0	M	WHITE	Smoker	Stage III	HNSC	66	0	Larynx	M0	N0	T3	0.2092	1.51078	Negative	TCGA.CR.7364.01	Negative Larynx	low
193	TCGA-CR-7365	TCGA-CR-7365-01A-11R-2016-07	TCGA-CR-7365-01A	Tumor	1191	0	M	WHITE	Smoker	Stage IV	HNSC	60	0	OC	M0	N2	T4	1.0088	1.56943	Negative	TCGA.CR.7365.01	Negative OC	low
194	TCGA-CR-7367	TCGA-CR-7367-01A-11R-2016-07	TCGA-CR-7367-01A	Tumor	1440	0	M	WHITE	Smoker	Stage IV	HNSC	52	0	OC	M0	N3	T4	0.5517	0.967086	Negative	TCGA.CR.7367.01	Negative OC	low
195	TCGA-CR-7368	TCGA-CR-7368-01A-11R-2132-07	TCGA-CR-7368-01A	Tumor	1245	0	M	WHITE	Reformed(â‰¤15 years) or unknown	Stage IV	HNSC	54	0	OC	M0	N0	T4	0.9096	249.966	Positive	TCGA.CR.7368.01	Positive OC	low
196	TCGA-CR-7369	TCGA-CR-7369-01A-11R-2132-07	TCGA-CR-7369-01A	Tumor	1090	1	M	WHITE	Smoker	Stage IV	HNSC	59	1	OC	M0	N0	T4	0.9434	90.6298	Positive	TCGA.CR.7369.01	Positive OC	low
197	TCGA-CR-7370	TCGA-CR-7370-01A-11R-2132-07	TCGA-CR-7370-01A	Tumor	105	0	F	WHITE	Reformed(â‰¤15 years) or unknown	Stage II	HNSC	72	0	Larynx	M0	N0	T2	5.0497	1.53907	Negative	TCGA.CR.7370.01	Negative Larynx	high
198	TCGA-CR-7371	TCGA-CR-7371-01A-11R-2016-07	TCGA-CR-7371-01A	Tumor	94	1	F	WHITE	Smoker	Stage III	HNSC	45	1	Larynx	M0	N0	T3	2.3098	0.919261	Negative	TCGA.CR.7371.01	Negative Larynx	high
199	TCGA-CR-7372	TCGA-CR-7372-01A-11R-2016-07	TCGA-CR-7372-01A	Tumor	759	0	M	WHITE	Non-smoker	Stage II	HNSC	45	0	OC	M0	N0	T2	0.8774	1.31681	Negative	TCGA.CR.7372.01	Negative OC	low
200	TCGA-CR-7373	TCGA-CR-7373-01A-11R-2016-07	TCGA-CR-7373-01A	Tumor	889	0	M	WHITE	Reformed(>15 years)	Stage IV	HNSC	66	0	OC	M0	N2	T4	1.5583	1.40542	Negative	TCGA.CR.7373.01	Negative OC	low
201	TCGA-CR-7374	TCGA-CR-7374-01A-11R-2016-07	TCGA-CR-7374-01A	Tumor	30	0	F	WHITE	Smoker	Stage II	HNSC	67	0	Larynx	M0	N0	T2	4.1528	1.01798	Negative	TCGA.CR.7374.01	Negative Larynx	high
202	TCGA-CR-7376	TCGA-CR-7376-01A-11R-2132-07	TCGA-CR-7376-01A	Tumor	972	0	M	WHITE	Reformed(>15 years)	Stage II	HNSC	83	0	OC	M0	N0	T2	0.7316	1.07475	Negative	TCGA.CR.7376.01	Negative OC	low
203	TCGA-CR-7377	TCGA-CR-7377-01A-11R-2016-07	TCGA-CR-7377-01A	Tumor	279	1	M	WHITE	Smoker	Stage IV	HNSC	58	1	OC	M0	N1	T4	0.6881	1.35661	Negative	TCGA.CR.7377.01	Negative OC	low
204	TCGA-CR-7379	TCGA-CR-7379-01A-11R-2016-07	TCGA-CR-7379-01A	Tumor	1036	0	F	WHITE	Reformed(>15 years)	Stage IV	HNSC	78	0	OC	M0	N2	T4	0.9175	1.26949	Negative	TCGA.CR.7379.01	Negative OC	low
205	TCGA-CR-7380	TCGA-CR-7380-01A-11R-2016-07	TCGA-CR-7380-01A	Tumor	606	1	M	WHITE	Non-smoker	Stage III	HNSC	58	1	OC	M0	N0	T3	1.0735	1.81322	Negative	TCGA.CR.7380.01	Negative OC	low
206	TCGA-CR-7382	TCGA-CR-7382-01A-11R-2132-07	TCGA-CR-7382-01A	Tumor	796	0	M	WHITE	Non-smoker	Stage IV	HNSC	49	0	OC	M0	N2	T2	3.4174	1.45545	Negative	TCGA.CR.7382.01	Negative OC	high
207	TCGA-CR-7383	TCGA-CR-7383-01A-11R-2132-07	TCGA-CR-7383-01A	Tumor	521	1	F	WHITE	Smoker	Stage I	HNSC	79	1	OP	M0	N0	T1	1.7765	1.33903	Negative	TCGA.CR.7383.01	Negative OP	high
208	TCGA-CR-7385	TCGA-CR-7385-01A-11R-2016-07	TCGA-CR-7385-01A	Tumor	997	0	M	WHITE	Reformed(>15 years)	Stage IV	HNSC	42	0	OP	M0	N2	T2	0.2464	418.135	Positive	TCGA.CR.7385.01	Positive OP	low
209	TCGA-CR-7386	TCGA-CR-7386-01A-11R-2016-07	TCGA-CR-7386-01A	Tumor	1430	0	M	WHITE	Reformed(>15 years)	Stage IV	HNSC	69	0	OC	M0	N1	T4	2.1033	1.10179	Negative	TCGA.CR.7386.01	Negative OC	high
210	TCGA-CR-7388	TCGA-CR-7388-01A-11R-2016-07	TCGA-CR-7388-01A	Tumor	823	1	F	WHITE	Smoker	Stage IV	HNSC	70	1	Larynx	M0	N2	T2	2.006	1.73464	Negative	TCGA.CR.7388.01	Negative Larynx	high
211	TCGA-CR-7389	TCGA-CR-7389-01A-11R-2016-07	TCGA-CR-7389-01A	Tumor	392	0	M	BLACK OR AFRICAN AMERICAN	Smoker	Stage III	HNSC	55	0	Larynx	M0	N1	T2	0.6371	0.939779	Negative	TCGA.CR.7389.01	Negative Larynx	low
212	TCGA-CR-7390	TCGA-CR-7390-01A-11R-2016-07	TCGA-CR-7390-01A	Tumor	1508	0	M	WHITE	Smoker	Stage III	HNSC	67	0	OC	M0	N0	T3	0.8124	1.34015	Negative	TCGA.CR.7390.01	Negative OC	low
213	TCGA-CR-7391	TCGA-CR-7391-01A-11R-2016-07	TCGA-CR-7391-01A	Tumor	913	0	F	WHITE	Reformed(>15 years)	Stage I	HNSC	36	0	OC	M0	N0	T1	0.3672	0.951701	Negative	TCGA.CR.7391.01	Negative OC	low
214	TCGA-CR-7392	TCGA-CR-7392-01A-11R-2016-07	TCGA-CR-7392-01A	Tumor	1425	0	F	WHITE	Reformed(>15 years)	Stage IV	HNSC	67	0	OC	M0	N2	T3	1.2602	0.972387	Negative	TCGA.CR.7392.01	Negative OC	low
215	TCGA-CR-7393	TCGA-CR-7393-01A-11R-2016-07	TCGA-CR-7393-01A	Tumor	993	0	M	WHITE	Non-smoker	Stage I	HNSC	26	0	OC	M0	N0	T1	0.3102	2.45958	Negative	TCGA.CR.7393.01	Negative OC	low
216	TCGA-CR-7394	TCGA-CR-7394-01A-11R-2016-07	TCGA-CR-7394-01A	Tumor	1346	0	M	WHITE	Smoker	Stage IV	HNSC	70	0	OC	M0	N2	T3	0.4537	1.38242	Negative	TCGA.CR.7394.01	Negative OC	low
217	TCGA-CR-7395	TCGA-CR-7395-01A-11R-2016-07	TCGA-CR-7395-01A	Tumor	930	0	F	WHITE	Reformed(>15 years)	Stage II	HNSC	80	0	OC	M0	N0	T2	0.4039	2.59392	Negative	TCGA.CR.7395.01	Negative OC	low
218	TCGA-CR-7397	TCGA-CR-7397-01A-11R-2016-07	TCGA-CR-7397-01A	Tumor	754	0	M	WHITE	Reformed(â‰¤15 years) or unknown	Stage IV	HNSC	44	0	OC	M0	N2	T3	0.2066	1.38603	Negative	TCGA.CR.7397.01	Negative OC	low
219	TCGA-CR-7398	TCGA-CR-7398-01A-11R-2016-07	TCGA-CR-7398-01A	Tumor	156	0	F	WHITE	Smoker	Stage II	HNSC	53	0	Larynx	M0	N0	T2	7.2911	1.46151	Negative	TCGA.CR.7398.01	Negative Larynx	high
220	TCGA-CR-7399	TCGA-CR-7399-01A-11R-2016-07	TCGA-CR-7399-01A	Tumor	181	0	F	WHITE	Smoker	Stage IV	HNSC	60	0	Larynx	M0	N2	T4	1.9164	0.849317	Negative	TCGA.CR.7399.01	Negative Larynx	high
221	TCGA-CR-7401	TCGA-CR-7401-01A-11R-2016-07	TCGA-CR-7401-01A	Tumor	1077	0	M	WHITE	Reformed(â‰¤15 years) or unknown	Stage I	HNSC	64	0	OC	M0	N0	T1	0.7226	0.918855	Negative	TCGA.CR.7401.01	Negative OC	low
222	TCGA-CR-7402	TCGA-CR-7402-01A-11R-2016-07	TCGA-CR-7402-01A	Tumor	911	0	M	WHITE	Smoker	Stage III	HNSC	68	0	Larynx	M0	N0	T3	5.3203	0.805944	Negative	TCGA.CR.7402.01	Negative Larynx	high
223	TCGA-CR-7404	TCGA-CR-7404-01A-11R-2132-07	TCGA-CR-7404-01A	Tumor	1472	0	M	WHITE	Non-smoker	Stage IV	HNSC	53	0	OP	M0	N2	T3	1.1123	185.578	Positive	TCGA.CR.7404.01	Positive OP	low
224	TCGA-CV-5430	TCGA-CV-5430-01A-02R-1686-07	TCGA-CV-5430-01A	Tumor	2000	0	M	WHITE	Reformed(>15 years)	Stage IV	HNSC	61	0	Larynx	M0	N2	T4	2.7334	0.755663	Negative	TCGA.CV.5430.01	Negative Larynx	high
225	TCGA-CV-5431	TCGA-CV-5431-01A-01R-1514-07	TCGA-CV-5431-01A	Tumor	522	1	M	WHITE	Reformed(â‰¤15 years) or unknown	Stage IV	HNSC	73	1	Larynx	M0	N2	T3	4.4708	1.96676	Negative	TCGA.CV.5431.01	Negative Larynx	high
226	TCGA-CV-5432	TCGA-CV-5432-01A-02R-1686-07	TCGA-CV-5432-01A	Tumor	2000	0	M	WHITE	Reformed(â‰¤15 years) or unknown	Stage III	HNSC	68	0	Larynx	M0	N0	T3	2.362	0.859905	Negative	TCGA.CV.5432.01	Negative Larynx	high
227	TCGA-CV-5434	TCGA-CV-5434-01A-01R-1686-07	TCGA-CV-5434-01A	Tumor	2000	0	M	BLACK OR AFRICAN AMERICAN	Reformed(>15 years)	Stage IV	HNSC	60	0	Larynx	M0	N1	T4	3.3249	1.11091	Negative	TCGA.CV.5434.01	Negative Larynx	high
228	TCGA-CV-5435	TCGA-CV-5435-01A-01R-1686-07	TCGA-CV-5435-01A	Tumor	2000	0	M	WHITE	Reformed(â‰¤15 years) or unknown	Stage IV	HNSC	57	0	Larynx	M0	N0	T4	2.1834	1.8945	Negative	TCGA.CV.5435.01	Negative Larynx	high
229	TCGA-CV-5436	TCGA-CV-5436-01A-01R-1514-07	TCGA-CV-5436-01A	Tumor	584	1	M	NA	Smoker	Stage IV	HNSC	65	1	OC	M0	N2	T3	4.7299	2.12298	Negative	TCGA.CV.5436.01	Negative OC	high
230	TCGA-CV-5439	TCGA-CV-5439-01A-01R-1686-07	TCGA-CV-5439-01A	Tumor	546	1	M	WHITE	Smoker	Stage II	HNSC	62	1	OP	M0	N0	T2	1.3939	0.672408	Negative	TCGA.CV.5439.01	Negative OP	low
231	TCGA-CV-5440	TCGA-CV-5440-01A-01R-1514-07	TCGA-CV-5440-01A	Tumor	2000	0	M	WHITE	Smoker	Stage IV	HNSC	52	0	Larynx	M0	N2	T4	2.8564	1.50353	Negative	TCGA.CV.5440.01	Negative Larynx	high
232	TCGA-CV-5441	TCGA-CV-5441-01A-01R-1514-07	TCGA-CV-5441-01A	Tumor	2000	0	M	WHITE	Reformed(â‰¤15 years) or unknown	Stage IV	HNSC	58	0	Larynx	M0	N1	T4	0.1999	1.91411	Negative	TCGA.CV.5441.01	Negative Larynx	low
233	TCGA-CV-5442	TCGA-CV-5442-01A-01R-1514-07	TCGA-CV-5442-01A	Tumor	2000	0	F	WHITE	Reformed(â‰¤15 years) or unknown	Stage IV	HNSC	76	0	OC	M0	N2	T4	1.8543	45.6633	Positive	TCGA.CV.5442.01	Positive OC	high
234	TCGA-CV-5443	TCGA-CV-5443-01A-01R-1514-07	TCGA-CV-5443-01A	Tumor	2000	0	M	BLACK OR AFRICAN AMERICAN	Smoker	Stage III	HNSC	63	0	Larynx	M0	N1	T3	8.4756	184.137	Positive	TCGA.CV.5443.01	Positive Larynx	high
235	TCGA-CV-5444	TCGA-CV-5444-01A-02R-1514-07	TCGA-CV-5444-01A	Tumor	2000	0	M	BLACK OR AFRICAN AMERICAN	Reformed(â‰¤15 years) or unknown	Stage IV	HNSC	64	0	Larynx	M0	N0	T4	3.4117	1.66148	Negative	TCGA.CV.5444.01	Negative Larynx	high
236	TCGA-CV-5966	TCGA-CV-5966-01A-11R-1686-07	TCGA-CV-5966-01A	Tumor	545	1	F	WHITE	Reformed(â‰¤15 years) or unknown	Stage IV	HNSC	63	1	OC	M0	N1	T4	1.3998	0.931948	Negative	TCGA.CV.5966.01	Negative OC	low
237	TCGA-CV-5970	TCGA-CV-5970-01A-11R-1686-07	TCGA-CV-5970-01A	Tumor	406	1	M	WHITE	Reformed(â‰¤15 years) or unknown	Stage IV	HNSC	59	1	OC	M0	N2	T4	1.0863	0.761528	Negative	TCGA.CV.5970.01	Negative OC	low
238	TCGA-CV-5971	TCGA-CV-5971-01A-11R-1686-07	TCGA-CV-5971-01A	Tumor	701	0	M	WHITE	Smoker	Stage IV	HNSC	60	0	OC	M0	N2	T2	0.4259	23.4343	Positive	TCGA.CV.5971.01	Positive OC	low
239	TCGA-CV-5973	TCGA-CV-5973-01A-11R-1686-07	TCGA-CV-5973-01A	Tumor	2000	0	F	WHITE	Non-smoker	Stage III	HNSC	62	0	OC	M0	N0	T3	2.3266	0.876136	Negative	TCGA.CV.5973.01	Negative OC	high
240	TCGA-CV-5976	TCGA-CV-5976-01A-11R-1686-07	TCGA-CV-5976-01A	Tumor	1478	0	M	WHITE	Reformed(â‰¤15 years) or unknown	Stage III	HNSC	50	0	OC	M0	N1	T3	1.3053	0.641137	Negative	TCGA.CV.5976.01	Negative OC	low
241	TCGA-CV-5977	TCGA-CV-5977-01A-11R-1686-07	TCGA-CV-5977-01A	Tumor	1840	0	M	WHITE	Reformed(â‰¤15 years) or unknown	Stage III	HNSC	66	0	OC	M0	N1	T3	0.7798	1.10106	Negative	TCGA.CV.5977.01	Negative OC	low
242	TCGA-CV-5978	TCGA-CV-5978-01A-11R-1686-07	TCGA-CV-5978-01A	Tumor	215	1	F	BLACK OR AFRICAN AMERICAN	Smoker	Stage IV	HNSC	53	1	Larynx	M0	N3	T4	2.6111	1.85125	Negative	TCGA.CV.5978.01	Negative Larynx	high
243	TCGA-CV-5979	TCGA-CV-5979-01A-11R-1686-07	TCGA-CV-5979-01A	Tumor	1315	0	M	WHITE	Non-smoker	Stage III	HNSC	26	0	OC	M0	N1	T3	0.4176	0.583308	Negative	TCGA.CV.5979.01	Negative OC	low
244	TCGA-CV-6003	TCGA-CV-6003-01A-11R-1686-07	TCGA-CV-6003-01A	Tumor	1665	0	F	WHITE	Non-smoker	Stage II	HNSC	50	0	OC	M0	N0	T2	1.7808	0.793335	Negative	TCGA.CV.6003.01	Negative OC	high
245	TCGA-CV-6433	TCGA-CV-6433-01A-11R-1686-07	TCGA-CV-6433-01A	Tumor	641	0	M	WHITE	Smoker	Stage II	HNSC	57	0	OC	M0	N0	T2	7.2428	257.685	Positive	TCGA.CV.6433.01	Positive OC	high
246	TCGA-CV-6436	TCGA-CV-6436-01A-11R-1686-07	TCGA-CV-6436-01A	Tumor	1899	0	M	WHITE	Reformed(>15 years)	Stage III	HNSC	62	0	OC	M0	N0	T3	0.8846	2.02103	Negative	TCGA.CV.6436.01	Negative OC	low
247	TCGA-CV-6441	TCGA-CV-6441-01A-11R-1686-07	TCGA-CV-6441-01A	Tumor	292	1	M	WHITE	Reformed(â‰¤15 years) or unknown	Stage III	HNSC	60	1	OC	M0	N0	T3	3.9072	0.40719	Negative	TCGA.CV.6441.01	Negative OC	high
249	TCGA-CV-6933	TCGA-CV-6933-01A-11R-1915-07	TCGA-CV-6933-01A	Tumor	2000	0	M	WHITE	Reformed(â‰¤15 years) or unknown	Stage IV	HNSC	53	0	OC	M0	N0	T4	1.9825	1.11149	Negative	TCGA.CV.6933.01	Negative OC	high
250	TCGA-CV-6934	TCGA-CV-6934-01A-11R-1915-07	TCGA-CV-6934-01A	Tumor	65	1	F	WHITE	Smoker	Stage IV	HNSC	66	1	OC	M0	N2	T3	1.9852	0.765038	Negative	TCGA.CV.6934.01	Negative OC	high
253	TCGA-CV-6935	TCGA-CV-6935-01A-11R-1915-07	TCGA-CV-6935-01A	Tumor	295	1	M	WHITE	Smoker	Stage III	HNSC	67	1	Larynx	M0	N0	T3	1.4008	1.49731	Negative	TCGA.CV.6935.01	Negative Larynx	low
254	TCGA-CV-6936	TCGA-CV-6936-01A-11R-1915-07	TCGA-CV-6936-01A	Tumor	166	1	M	WHITE	Smoker	Stage IV	HNSC	68	1	OC	M0	N2	T4	2.6621	1.45891	Negative	TCGA.CV.6936.01	Negative OC	high
256	TCGA-CV-6937	TCGA-CV-6937-01A-11R-2016-07	TCGA-CV-6937-01A	Tumor	624	1	M	WHITE	Reformed(â‰¤15 years) or unknown	Stage II	HNSC	71	1	OC	M0	N0	T2	5.7752	1.7893	Negative	TCGA.CV.6937.01	Negative OC	high
257	TCGA-CV-6938	TCGA-CV-6938-01A-11R-1915-07	TCGA-CV-6938-01A	Tumor	144	1	M	WHITE	Reformed(>15 years)	Stage II	HNSC	87	1	OC	M0	N0	T2	0.8903	0.206658	Negative	TCGA.CV.6938.01	Negative OC	low
260	TCGA-CV-6939	TCGA-CV-6939-01A-11R-1915-07	TCGA-CV-6939-01A	Tumor	666	1	M	WHITE	Non-smoker	Stage IV	HNSC	60	1	OC	M0	N1	T4	5.7331	111.051	Positive	TCGA.CV.6939.01	Positive OC	high
261	TCGA-CV-6940	TCGA-CV-6940-01A-11R-1915-07	TCGA-CV-6940-01A	Tumor	804	1	F	WHITE	Smoker	Stage I	HNSC	80	1	OC	M0	N0	T1	3.0068	0.867821	Negative	TCGA.CV.6940.01	Negative OC	high
262	TCGA-CV-6941	TCGA-CV-6941-01A-11R-1915-07	TCGA-CV-6941-01A	Tumor	342	1	M	WHITE	Smoker	Stage III	HNSC	51	1	OC	M0	N0	T3	3.8502	1.32563	Negative	TCGA.CV.6941.01	Negative OC	high
263	TCGA-CV-6942	TCGA-CV-6942-01A-21R-2016-07	TCGA-CV-6942-01A	Tumor	2000	0	F	WHITE	Non-smoker	Stage II	HNSC	73	0	OC	M0	N0	T2	0.8417	2.33487	Negative	TCGA.CV.6942.01	Negative OC	low
265	TCGA-CV-6943	TCGA-CV-6943-01A-11R-1915-07	TCGA-CV-6943-01A	Tumor	602	1	M	WHITE	Reformed(>15 years)	Stage III	HNSC	74	1	OP	M0	N0	T3	0.5297	1.01188	Negative	TCGA.CV.6943.01	Negative OP	low
266	TCGA-CV-6945	TCGA-CV-6945-01A-11R-1915-07	TCGA-CV-6945-01A	Tumor	366	1	M	WHITE	Smoker	Stage IV	HNSC	41	1	OC	M0	N2	T4	2.095	2.45973	Negative	TCGA.CV.6945.01	Negative OC	high
267	TCGA-CV-6948	TCGA-CV-6948-01A-11R-1915-07	TCGA-CV-6948-01A	Tumor	1289	1	F	WHITE	NA	Stage IV	HNSC	79	1	OC	M0	N0	T4	6.8449	2.07599	Negative	TCGA.CV.6948.01	Negative OC	high
268	TCGA-CV-6950	TCGA-CV-6950-01A-11R-1915-07	TCGA-CV-6950-01A	Tumor	459	1	M	WHITE	Reformed(â‰¤15 years) or unknown	Stage IV	HNSC	64	1	OP	M0	N2	T3	1.9881	0.70536	Negative	TCGA.CV.6950.01	Negative OP	high
269	TCGA-CV-6951	TCGA-CV-6951-01A-11R-1915-07	TCGA-CV-6951-01A	Tumor	915	1	M	WHITE	Reformed(â‰¤15 years) or unknown	Stage IV	HNSC	57	1	OC	M0	N2	T4	2.7313	1.32856	Negative	TCGA.CV.6951.01	Negative OC	high
270	TCGA-CV-6952	TCGA-CV-6952-01A-11R-1915-07	TCGA-CV-6952-01A	Tumor	185	1	F	WHITE	Reformed(â‰¤15 years) or unknown	Stage III	HNSC	65	1	OC	M0	N0	T3	0.3928	2.15733	Negative	TCGA.CV.6952.01	Negative OC	low
271	TCGA-CV-6953	TCGA-CV-6953-01A-11R-1915-07	TCGA-CV-6953-01A	Tumor	1641	1	F	WHITE	Non-smoker	Stage III	HNSC	80	1	OC	M0	N0	T3	0.4229	1.73601	Negative	TCGA.CV.6953.01	Negative OC	low
272	TCGA-CV-6954	TCGA-CV-6954-01A-11R-1915-07	TCGA-CV-6954-01A	Tumor	2000	0	M	BLACK OR AFRICAN AMERICAN	Reformed(>15 years)	Stage IV	HNSC	59	0	OC	M0	N1	T4	0.5503	1.30251	Negative	TCGA.CV.6954.01	Negative OC	low
274	TCGA-CV-6955	TCGA-CV-6955-01A-11R-2016-07	TCGA-CV-6955-01A	Tumor	334	1	F	WHITE	Non-smoker	Stage II	HNSC	74	1	OC	M0	N0	T2	0.468	1.70095	Negative	TCGA.CV.6955.01	Negative OC	low
275	TCGA-CV-6956	TCGA-CV-6956-01A-21R-2016-07	TCGA-CV-6956-01A	Tumor	217	1	M	WHITE	Smoker	Stage IV	HNSC	67	1	OC	M0	N2	T4	1.4294	2.5718	Negative	TCGA.CV.6956.01	Negative OC	low
278	TCGA-CV-6959	TCGA-CV-6959-01A-11R-1915-07	TCGA-CV-6959-01A	Tumor	256	1	M	WHITE	Non-smoker	Stage III	HNSC	48	1	OC	M0	N1	T3	0.8324	0.961952	Negative	TCGA.CV.6959.01	Negative OC	low
279	TCGA-CV-6960	TCGA-CV-6960-01A-41R-2016-07	TCGA-CV-6960-01A	Tumor	862	1	M	BLACK OR AFRICAN AMERICAN	Reformed(â‰¤15 years) or unknown	Stage III	HNSC	49	1	OC	M0	N0	T3	1.6295	1.25884	Negative	TCGA.CV.6960.01	Negative OC	high
281	TCGA-CV-6961	TCGA-CV-6961-01A-21R-1915-07	TCGA-CV-6961-01A	Tumor	76	1	M	WHITE	Reformed(â‰¤15 years) or unknown	Stage II	HNSC	61	1	OC	M0	N0	T2	4.9557	140.855	Positive	TCGA.CV.6961.01	Positive OC	high
284	TCGA-CV-6962	TCGA-CV-6962-01A-11R-1915-07	TCGA-CV-6962-01A	Tumor	126	1	M	WHITE	Reformed(â‰¤15 years) or unknown	Stage III	HNSC	65	1	Larynx	M0	N0	T3	0.9238	0.767469	Negative	TCGA.CV.6962.01	Negative Larynx	low
285	TCGA-CV-7089	TCGA-CV-7089-01A-11R-2016-07	TCGA-CV-7089-01A	Tumor	1972	1	M	WHITE	Reformed(â‰¤15 years) or unknown	Stage IV	HNSC	74	1	Larynx	M0	N2	T4	0.5895	1.21153	Negative	TCGA.CV.7089.01	Negative Larynx	low
286	TCGA-CV-7090	TCGA-CV-7090-01A-11R-2016-07	TCGA-CV-7090-01A	Tumor	2000	0	M	WHITE	NA	Stage II	HNSC	39	0	OC	M0	N0	T2	1.3166	1.36477	Negative	TCGA.CV.7090.01	Negative OC	low
287	TCGA-CV-7091	TCGA-CV-7091-01A-11R-2016-07	TCGA-CV-7091-01A	Tumor	2000	0	M	WHITE	Reformed(â‰¤15 years) or unknown	Stage I	HNSC	54	0	OC	M0	N0	T1	0.8154	1.16498	Negative	TCGA.CV.7091.01	Negative OC	low
289	TCGA-CV-7095	TCGA-CV-7095-01A-21R-2016-07	TCGA-CV-7095-01A	Tumor	572	1	F	NA	Reformed(>15 years)	Stage IV	HNSC	87	1	OC	M0	N2	T1	1.4825	1.97058	Negative	TCGA.CV.7095.01	Negative OC	low
290	TCGA-CV-7097	TCGA-CV-7097-01A-11R-2016-07	TCGA-CV-7097-01A	Tumor	385	1	M	WHITE	Reformed(â‰¤15 years) or unknown	Stage III	HNSC	53	1	OC	M0	N0	T3	1.057	1.67964	Negative	TCGA.CV.7097.01	Negative OC	low
292	TCGA-CV-7099	TCGA-CV-7099-01A-41R-2016-07	TCGA-CV-7099-01A	Tumor	243	1	F	WHITE	Reformed(>15 years)	Stage II	HNSC	85	1	OC	M0	N0	T2	1.5223	2.775	Negative	TCGA.CV.7099.01	Negative OC	low
293	TCGA-CV-7100	TCGA-CV-7100-01A-11R-2016-07	TCGA-CV-7100-01A	Tumor	274	1	M	WHITE	Reformed(>15 years)	Stage II	HNSC	66	1	OC	M0	N0	T2	0.8904	289.207	Positive	TCGA.CV.7100.01	Positive OC	low
295	TCGA-CV-7101	TCGA-CV-7101-01A-11R-2016-07	TCGA-CV-7101-01A	Tumor	160	1	M	WHITE	Smoker	Stage II	HNSC	80	1	Larynx	M0	N0	T2	2.2066	1.09695	Negative	TCGA.CV.7101.01	Negative Larynx	high
296	TCGA-CV-7102	TCGA-CV-7102-01A-11R-2016-07	TCGA-CV-7102-01A	Tumor	56	1	F	WHITE	Reformed(â‰¤15 years) or unknown	Stage III	HNSC	76	1	OC	M0	N1	T3	3.1114	1.00157	Negative	TCGA.CV.7102.01	Negative OC	high
298	TCGA-CV-7103	TCGA-CV-7103-01A-21R-2016-07	TCGA-CV-7103-01A	Tumor	1591	1	M	WHITE	Smoker	Stage II	HNSC	49	1	OC	M0	N0	T2	0.8677	1.10882	Negative	TCGA.CV.7103.01	Negative OC	low
299	TCGA-CV-7104	TCGA-CV-7104-01A-11R-2016-07	TCGA-CV-7104-01A	Tumor	393	1	F	WHITE	Non-smoker	Stage IV	HNSC	61	1	OC	M0	N2	T2	0.3836	2.15379	Negative	TCGA.CV.7104.01	Negative OC	low
301	TCGA-CV-7177	TCGA-CV-7177-01A-11R-2016-07	TCGA-CV-7177-01A	Tumor	663	1	F	WHITE	NA	Stage I	HNSC	82	1	Larynx	M0	N0	T1	1.0664	2.02376	Negative	TCGA.CV.7177.01	Negative Larynx	low
303	TCGA-CV-7178	TCGA-CV-7178-01A-21R-2016-07	TCGA-CV-7178-01A	Tumor	2000	0	F	WHITE	Reformed(>15 years)	Stage IV	HNSC	64	0	OC	M0	N1	T4	1.5849	1.51532	Negative	TCGA.CV.7178.01	Negative OC	low
304	TCGA-CV-7180	TCGA-CV-7180-01A-11R-2016-07	TCGA-CV-7180-01A	Tumor	327	1	M	WHITE	Reformed(>15 years)	Stage II	HNSC	34	1	OC	M0	N0	T2	0.951	2.03986	Negative	TCGA.CV.7180.01	Negative OC	low
306	TCGA-CV-7183	TCGA-CV-7183-01A-11R-2016-07	TCGA-CV-7183-01A	Tumor	2000	0	M	WHITE	Reformed(>15 years)	Stage II	HNSC	53	0	OC	M0	N0	T2	0.4998	1.23353	Negative	TCGA.CV.7183.01	Negative OC	low
308	TCGA-CV-7235	TCGA-CV-7235-01A-11R-2016-07	TCGA-CV-7235-01A	Tumor	2000	0	M	WHITE	Reformed(>15 years)	Stage III	HNSC	67	0	OC	M0	N0	T3	0.9635	1.21761	Negative	TCGA.CV.7235.01	Negative OC	low
309	TCGA-CV-7236	TCGA-CV-7236-01A-11R-2016-07	TCGA-CV-7236-01A	Tumor	144	1	F	WHITE	NA	Stage IV	HNSC	77	1	OC	M0	N2	T2	1.5652	1.33383	Negative	TCGA.CV.7236.01	Negative OC	low
310	TCGA-CV-7238	TCGA-CV-7238-01A-11R-2016-07	TCGA-CV-7238-01A	Tumor	2000	0	F	WHITE	Non-smoker	Stage II	HNSC	69	0	OC	M0	N0	T2	1.0379	1.33462	Negative	TCGA.CV.7238.01	Negative OC	low
313	TCGA-CV-7242	TCGA-CV-7242-01A-11R-2016-07	TCGA-CV-7242-01A	Tumor	1095	0	F	WHITE	Reformed(>15 years)	Stage III	HNSC	60	0	Larynx	M0	N0	T3	4.8064	1.93971	Negative	TCGA.CV.7242.01	Negative Larynx	high
314	TCGA-CV-7243	TCGA-CV-7243-01A-11R-2016-07	TCGA-CV-7243-01A	Tumor	954	0	M	WHITE	Non-smoker	Stage II	HNSC	50	0	OC	M0	N0	T2	1.7175	2.02384	Negative	TCGA.CV.7243.01	Negative OC	high
315	TCGA-CV-7245	TCGA-CV-7245-01A-11R-2016-07	TCGA-CV-7245-01A	Tumor	797	0	M	WHITE	Reformed(â‰¤15 years) or unknown	Stage III	HNSC	62	0	Larynx	M0	N0	T3	1.3818	1.36687	Negative	TCGA.CV.7245.01	Negative Larynx	low
317	TCGA-CV-7247	TCGA-CV-7247-01A-11R-2016-07	TCGA-CV-7247-01A	Tumor	577	1	M	WHITE	Non-smoker	Stage II	HNSC	55	1	Larynx	M0	N0	T2	2.744	1.48741	Negative	TCGA.CV.7247.01	Negative Larynx	high
318	TCGA-CV-7248	TCGA-CV-7248-01A-11R-2016-07	TCGA-CV-7248-01A	Tumor	521	1	F	BLACK OR AFRICAN AMERICAN	Smoker	Stage IV	HNSC	63	1	Larynx	M0	N2	T4	2.7806	1.49965	Negative	TCGA.CV.7248.01	Negative Larynx	high
319	TCGA-CV-7250	TCGA-CV-7250-01A-11R-2016-07	TCGA-CV-7250-01A	Tumor	2000	0	M	WHITE	Reformed(>15 years)	Stage III	HNSC	64	0	Larynx	M0	N0	T3	1.6632	1.2289	Negative	TCGA.CV.7250.01	Negative Larynx	high
321	TCGA-CV-7252	TCGA-CV-7252-01A-11R-2016-07	TCGA-CV-7252-01A	Tumor	151	1	F	BLACK OR AFRICAN AMERICAN	Non-smoker	Stage III	HNSC	62	1	OC	M0	N0	T3	0.8858	1.18861	Negative	TCGA.CV.7252.01	Negative OC	low
323	TCGA-CV-7253	TCGA-CV-7253-01A-11R-2016-07	TCGA-CV-7253-01A	Tumor	361	1	M	BLACK OR AFRICAN AMERICAN	NA	Stage II	HNSC	58	1	OC	M0	N0	T2	0.4612	0.947439	Negative	TCGA.CV.7253.01	Negative OC	low
324	TCGA-CV-7254	TCGA-CV-7254-01A-11R-2016-07	TCGA-CV-7254-01A	Tumor	1459	1	M	WHITE	Reformed(â‰¤15 years) or unknown	Stage II	HNSC	55	1	OC	M0	N0	T2	1.4915	0.829002	Negative	TCGA.CV.7254.01	Negative OC	low
325	TCGA-CV-7255	TCGA-CV-7255-01A-11R-2016-07	TCGA-CV-7255-01A	Tumor	64	1	F	WHITE	Non-smoker	Stage II	HNSC	32	1	OC	M0	N0	T2	0.4872	1.76811	Negative	TCGA.CV.7255.01	Negative OC	low
328	TCGA-CV-7261	TCGA-CV-7261-01A-11R-2016-07	TCGA-CV-7261-01A	Tumor	1512	0	M	WHITE	Smoker	Stage III	HNSC	57	0	Larynx	M0	N0	T3	1.5949	1.39281	Negative	TCGA.CV.7261.01	Negative Larynx	low
329	TCGA-CV-7263	TCGA-CV-7263-01A-11R-2016-07	TCGA-CV-7263-01A	Tumor	560	1	M	BLACK OR AFRICAN AMERICAN	Reformed(>15 years)	Stage II	HNSC	64	1	OC	M0	NX	T2	0.5301	1.39983	Negative	TCGA.CV.7263.01	Negative OC	low
330	TCGA-CV-7406	TCGA-CV-7406-01A-11R-2081-07	TCGA-CV-7406-01A	Tumor	1748	1	M	WHITE	Reformed(â‰¤15 years) or unknown	Stage II	HNSC	49	1	OP	M0	N0	T2	3.372	26.1747	Positive	TCGA.CV.7406.01	Positive OP	high
332	TCGA-CV-7407	TCGA-CV-7407-01A-11R-2081-07	TCGA-CV-7407-01A	Tumor	1081	1	F	WHITE	Non-smoker	Stage II	HNSC	67	1	OC	M0	N0	T2	3.0891	1.34237	Negative	TCGA.CV.7407.01	Negative OC	high
333	TCGA-CV-7409	TCGA-CV-7409-01A-31R-2232-07	TCGA-CV-7409-01A	Tumor	543	1	M	BLACK OR AFRICAN AMERICAN	NA	Stage IV	HNSC	43	1	OC	M0	N3	T4	3.313	2.02236	Negative	TCGA.CV.7409.01	Negative OC	high
334	TCGA-CV-7410	TCGA-CV-7410-01A-21R-2081-07	TCGA-CV-7410-01A	Tumor	2000	0	M	WHITE	Reformed(>15 years)	Stage II	HNSC	61	0	Larynx	M0	N0	T2	2.2581	2.06712	Negative	TCGA.CV.7410.01	Negative Larynx	high
335	TCGA-CV-7411	TCGA-CV-7411-01A-11R-2081-07	TCGA-CV-7411-01A	Tumor	2000	0	F	WHITE	Smoker	Stage IV	HNSC	64	0	OC	M0	N0	T4	0.9732	1.13897	Negative	TCGA.CV.7411.01	Negative OC	low
336	TCGA-CV-7413	TCGA-CV-7413-01A-11R-2081-07	TCGA-CV-7413-01A	Tumor	294	1	F	WHITE	NA	Stage II	HNSC	74	1	OC	M0	N0	T2	2.4403	1.60563	Negative	TCGA.CV.7413.01	Negative OC	high
337	TCGA-CV-7414	TCGA-CV-7414-01A-11R-2081-07	TCGA-CV-7414-01A	Tumor	14	1	M	WHITE	Reformed(>15 years)	Stage III	HNSC	78	1	OC	M0	N1	T3	4.1763	1.43156	Negative	TCGA.CV.7414.01	Negative OC	high
338	TCGA-CV-7415	TCGA-CV-7415-01A-11R-2081-07	TCGA-CV-7415-01A	Tumor	695	1	M	WHITE	NA	Stage III	HNSC	60	1	Larynx	M0	N0	T3	4.8412	1.96126	Negative	TCGA.CV.7415.01	Negative Larynx	high
340	TCGA-CV-7416	TCGA-CV-7416-01A-11R-2081-07	TCGA-CV-7416-01A	Tumor	763	1	F	WHITE	Non-smoker	Stage IV	HNSC	29	1	OC	M0	N0	T4	3.3455	1.25464	Negative	TCGA.CV.7416.01	Negative OC	high
341	TCGA-CV-7418	TCGA-CV-7418-01A-11R-2081-07	TCGA-CV-7418-01A	Tumor	789	1	M	BLACK OR AFRICAN AMERICAN	Reformed(â‰¤15 years) or unknown	Stage IV	HNSC	62	1	Larynx	M0	N0	T4	3.3932	2.06715	Negative	TCGA.CV.7418.01	Negative Larynx	high
342	TCGA-CV-7421	TCGA-CV-7421-01A-11R-2081-07	TCGA-CV-7421-01A	Tumor	2	1	M	WHITE	Reformed(>15 years)	Stage IV	HNSC	76	1	Larynx	M0	N0	T4	1.3596	1.19857	Negative	TCGA.CV.7421.01	Negative Larynx	low
343	TCGA-CV-7422	TCGA-CV-7422-01A-21R-2081-07	TCGA-CV-7422-01A	Tumor	1037	1	F	WHITE	Reformed(â‰¤15 years) or unknown	Stage IV	HNSC	60	1	Larynx	M0	N1	T4	2.0843	1.40814	Negative	TCGA.CV.7422.01	Negative Larynx	high
345	TCGA-CV-7423	TCGA-CV-7423-01A-11R-2081-07	TCGA-CV-7423-01A	Tumor	2000	0	M	WHITE	Reformed(>15 years)	Stage II	HNSC	65	0	OC	M0	N0	T2	0.9634	1.66172	Negative	TCGA.CV.7423.01	Negative OC	low
347	TCGA-CV-7424	TCGA-CV-7424-01A-11R-2081-07	TCGA-CV-7424-01A	Tumor	453	1	M	ASIAN	Reformed(â‰¤15 years) or unknown	Stage IV	HNSC	67	1	Larynx	M0	N2	T4	1.7666	1.77002	Negative	TCGA.CV.7424.01	Negative Larynx	high
348	TCGA-CV-7425	TCGA-CV-7425-01A-11R-2081-07	TCGA-CV-7425-01A	Tumor	1718	1	F	WHITE	Non-smoker	Stage III	HNSC	77	1	OC	M0	N0	T3	0.8325	1.21612	Negative	TCGA.CV.7425.01	Negative OC	low
350	TCGA-CV-7427	TCGA-CV-7427-01A-11R-2081-07	TCGA-CV-7427-01A	Tumor	2000	0	F	WHITE	Reformed(>15 years)	Stage II	HNSC	73	0	OC	M0	N0	T2	0.5504	0.923162	Negative	TCGA.CV.7427.01	Negative OC	low
351	TCGA-CV-7428	TCGA-CV-7428-01A-11R-2132-07	TCGA-CV-7428-01A	Tumor	1671	1	M	WHITE	Smoker	Stage IV	HNSC	47	1	OC	M0	N2	T4	3.0039	1.24189	Negative	TCGA.CV.7428.01	Negative OC	high
352	TCGA-CV-7429	TCGA-CV-7429-01A-11R-2132-07	TCGA-CV-7429-01A	Tumor	107	1	M	WHITE	Reformed(â‰¤15 years) or unknown	Stage III	HNSC	55	1	OC	M0	N0	T3	6.8179	1.02477	Negative	TCGA.CV.7429.01	Negative OC	high
353	TCGA-CV-7430	TCGA-CV-7430-01A-11R-2132-07	TCGA-CV-7430-01A	Tumor	495	1	M	WHITE	Reformed(â‰¤15 years) or unknown	Stage III	HNSC	56	1	Larynx	M0	N0	T3	2.1559	1.2731	Negative	TCGA.CV.7430.01	Negative Larynx	high
354	TCGA-CV-7432	TCGA-CV-7432-01A-11R-2132-07	TCGA-CV-7432-01A	Tumor	2000	0	M	WHITE	Reformed(â‰¤15 years) or unknown	Stage III	HNSC	79	0	OC	M0	N1	T2	1.228	1.28814	Negative	TCGA.CV.7432.01	Negative OC	low
356	TCGA-CV-7433	TCGA-CV-7433-01A-11R-2132-07	TCGA-CV-7433-01A	Tumor	601	1	M	WHITE	Smoker	Stage IV	HNSC	49	1	Larynx	M0	N1	T4	1.4025	2.12543	Negative	TCGA.CV.7433.01	Negative Larynx	low
358	TCGA-CV-7434	TCGA-CV-7434-01A-11R-2132-07	TCGA-CV-7434-01A	Tumor	218	1	M	WHITE	Reformed(â‰¤15 years) or unknown	Stage III	HNSC	64	1	OC	M0	N0	T3	2.9769	2.01876	Negative	TCGA.CV.7434.01	Negative OC	high
359	TCGA-CV-7435	TCGA-CV-7435-01A-11R-2132-07	TCGA-CV-7435-01A	Tumor	2000	0	F	WHITE	Smoker	Stage IV	HNSC	57	0	OC	M0	N1	T4	1.0567	1.1161	Negative	TCGA.CV.7435.01	Negative OC	low
360	TCGA-CV-7437	TCGA-CV-7437-01A-21R-2132-07	TCGA-CV-7437-01A	Tumor	506	1	M	NA	Non-smoker	Stage II	HNSC	77	1	Larynx	M0	N0	T2	8.6681	1.64666	Negative	TCGA.CV.7437.01	Negative Larynx	high
363	TCGA-CV-7438	TCGA-CV-7438-01A-21R-2132-07	TCGA-CV-7438-01A	Tumor	194	1	F	WHITE	Non-smoker	Stage II	HNSC	87	1	OC	M0	N0	T2	2.1143	0.843742	Negative	TCGA.CV.7438.01	Negative OC	high
364	TCGA-CV-7440	TCGA-CV-7440-01A-11R-2132-07	TCGA-CV-7440-01A	Tumor	675	1	M	WHITE	Smoker	Stage II	HNSC	38	1	Larynx	M0	N0	T2	2.4595	0.722712	Negative	TCGA.CV.7440.01	Negative Larynx	high
366	TCGA-CV-7446	TCGA-CV-7446-01A-11R-2232-07	TCGA-CV-7446-01A	Tumor	1093	1	M	WHITE	Smoker	Stage II	HNSC	66	1	OC	M0	N0	T2	9.7182	1.37919	Negative	TCGA.CV.7446.01	Negative OC	high
367	TCGA-CV-7568	TCGA-CV-7568-01A-11R-2232-07	TCGA-CV-7568-01A	Tumor	927	1	F	WHITE	Reformed(â‰¤15 years) or unknown	Stage IV	HNSC	48	1	OC	M0	N0	T4	5.2699	2.83082	Negative	TCGA.CV.7568.01	Negative OC	high
368	TCGA-CV-A45O	TCGA-CV-A45O-01A-21R-A24H-07	TCGA-CV-A45O-01A	Tumor	851	0	M	WHITE	Reformed(>15 years)	Stage III	HNSC	57	0	OC	M0	N0	T3	0.2173	0.8808	Negative	TCGA.CV.A45O.01	Negative OC	low
369	TCGA-CV-A45P	TCGA-CV-A45P-01A-11R-A24H-07	TCGA-CV-A45P-01A	Tumor	639	0	F	WHITE	Non-smoker	Stage II	HNSC	82	0	OC	M0	N0	T2	0.6151	1.12434	Negative	TCGA.CV.A45P.01	Negative OC	low
370	TCGA-CV-A45Q	TCGA-CV-A45Q-01A-11R-A24H-07	TCGA-CV-A45Q-01A	Tumor	2000	0	F	WHITE	Reformed(>15 years)	Stage IV	HNSC	69	0	OC	M0	N1	T4	0.0142	4.58319	Negative	TCGA.CV.A45Q.01	Negative OC	low
371	TCGA-CV-A45R	TCGA-CV-A45R-01A-11R-A24H-07	TCGA-CV-A45R-01A	Tumor	2000	0	M	WHITE	Reformed(â‰¤15 years) or unknown	Stage III	HNSC	46	0	OC	M0	N1	T3	0.7002	0.731021	Negative	TCGA.CV.A45R.01	Negative OC	low
372	TCGA-CV-A45T	TCGA-CV-A45T-01A-11R-A24H-07	TCGA-CV-A45T-01A	Tumor	2000	0	F	WHITE	Reformed(â‰¤15 years) or unknown	Stage II	HNSC	64	0	OC	M0	N0	T2	0.8645	0.803466	Negative	TCGA.CV.A45T.01	Negative OC	low
373	TCGA-CV-A45U	TCGA-CV-A45U-01A-12R-A24H-07	TCGA-CV-A45U-01A	Tumor	1079	1	M	WHITE	Smoker	Stage IV	HNSC	59	1	OC	M0	N0	T4	7.9346	0.731504	Negative	TCGA.CV.A45U.01	Negative OC	high
374	TCGA-CV-A45V	TCGA-CV-A45V-01A-21R-A24Z-07	TCGA-CV-A45V-01A	Tumor	32	1	F	WHITE	Non-smoker	Stage IV	HNSC	87	1	OC	M0	N0	T4	1.2489	0.784997	Negative	TCGA.CV.A45V.01	Negative OC	low
375	TCGA-CV-A45W	TCGA-CV-A45W-01A-11R-A24Z-07	TCGA-CV-A45W-01A	Tumor	1398	1	M	WHITE	Smoker	Stage III	HNSC	75	1	Larynx	M0	N0	T3	1.1548	0.452077	Negative	TCGA.CV.A45W.01	Negative Larynx	low
376	TCGA-CV-A45X	TCGA-CV-A45X-01A-21R-A24Z-07	TCGA-CV-A45X-01A	Tumor	198	1	M	WHITE	Smoker	Stage IV	HNSC	47	1	OC	M0	N1	T4	1.2048	1.05636	Negative	TCGA.CV.A45X.01	Negative OC	low
377	TCGA-CV-A45Y	TCGA-CV-A45Y-01A-11R-A24Z-07	TCGA-CV-A45Y-01A	Tumor	2000	0	M	AMERICAN INDIAN OR ALASKA NATIVE	Reformed(â‰¤15 years) or unknown	Stage IV	HNSC	61	0	Larynx	M0	N0	T4	1.8059	0.88031	Negative	TCGA.CV.A45Y.01	Negative Larynx	high
378	TCGA-CV-A45Z	TCGA-CV-A45Z-01A-21R-A24Z-07	TCGA-CV-A45Z-01A	Tumor	1466	1	M	WHITE	Smoker	Stage II	HNSC	75	1	Larynx	M0	N0	T2	2.3895	0.839442	Negative	TCGA.CV.A45Z.01	Negative Larynx	high
379	TCGA-CV-A460	TCGA-CV-A460-01A-21R-A24Z-07	TCGA-CV-A460-01A	Tumor	1838	1	M	WHITE	Reformed(>15 years)	Stage IV	HNSC	72	1	Larynx	M0	N2	T3	8.8349	0.681489	Negative	TCGA.CV.A460.01	Negative Larynx	high
380	TCGA-CV-A461	TCGA-CV-A461-01A-41R-A266-07	TCGA-CV-A461-01A	Tumor	2000	0	M	WHITE	Smoker	Stage III	HNSC	65	0	Larynx	M0	N0	T3	6.601	0.717927	Negative	TCGA.CV.A461.01	Negative Larynx	high
381	TCGA-CV-A463	TCGA-CV-A463-01A-11R-A266-07	TCGA-CV-A463-01A	Tumor	23	1	F	WHITE	Non-smoker	Stage IV	HNSC	82	1	OC	M0	N0	T4	1.4	1.36389	Negative	TCGA.CV.A463.01	Negative OC	low
382	TCGA-CV-A464	TCGA-CV-A464-01A-11R-A266-07	TCGA-CV-A464-01A	Tumor	1722	0	M	WHITE	Reformed(â‰¤15 years) or unknown	Stage IV	HNSC	48	0	OC	M0	N0	T4	1.638	1.08364	Negative	TCGA.CV.A464.01	Negative OC	high
383	TCGA-CV-A465	TCGA-CV-A465-01A-11R-A266-07	TCGA-CV-A465-01A	Tumor	215	1	M	WHITE	Non-smoker	Stage II	HNSC	24	1	OC	M0	N0	T2	1.1197	1.48223	Negative	TCGA.CV.A465.01	Negative OC	low
384	TCGA-CV-A468	TCGA-CV-A468-01A-11R-A266-07	TCGA-CV-A468-01A	Tumor	464	1	M	NA	Smoker	Stage III	HNSC	42	1	OC	M0	N2	T3	1.7258	1.14369	Negative	TCGA.CV.A468.01	Negative OC	high
385	TCGA-CV-A6JD	TCGA-CV-A6JD-01A-11R-A31N-07	TCGA-CV-A6JD-01A	Tumor	182	1	F	WHITE	Reformed(>15 years)	Stage IV	HNSC	82	1	OC	M0	N0	T4	2.6655	0.605807	Negative	TCGA.CV.A6JD.01	Negative OC	high
386	TCGA-CV-A6JE	TCGA-CV-A6JE-01A-11R-A31N-07	TCGA-CV-A6JE-01A	Tumor	1075	0	M	WHITE	Reformed(â‰¤15 years) or unknown	Stage II	HNSC	78	0	OC	M0	N0	T2	1.6457	2.77455	Negative	TCGA.CV.A6JE.01	Negative OC	high
387	TCGA-CV-A6JM	TCGA-CV-A6JM-01A-11R-A31N-07	TCGA-CV-A6JM-01A	Tumor	194	1	M	WHITE	Non-smoker	Stage IV	HNSC	85	1	Hypopharynx	M0	N0	T4	0.852	4.26711	Negative	TCGA.CV.A6JM.01	Negative Hypopharynx	low
388	TCGA-CV-A6JN	TCGA-CV-A6JN-01A-11R-A31N-07	TCGA-CV-A6JN-01A	Tumor	906	0	M	WHITE	Smoker	Stage II	HNSC	53	0	OC	M0	N0	T2	0.3139	1.91724	Negative	TCGA.CV.A6JN.01	Negative OC	low
389	TCGA-CV-A6JO	TCGA-CV-A6JO-01B-11R-A34R-07	TCGA-CV-A6JO-01B	Tumor	197	1	M	WHITE	Reformed(â‰¤15 years) or unknown	Stage IV	HNSC	69	1	OC	M0	N2	T4	1.0231	1.23796	Negative	TCGA.CV.A6JO.01	Negative OC	low
390	TCGA-CV-A6JT	TCGA-CV-A6JT-01A-11R-A31N-07	TCGA-CV-A6JT-01A	Tumor	852	0	M	WHITE	Non-smoker	Stage II	HNSC	65	0	OC	M0	N0	T2	1.0377	1.73903	Negative	TCGA.CV.A6JT.01	Negative OC	low
391	TCGA-CV-A6JU	TCGA-CV-A6JU-01A-11R-A31N-07	TCGA-CV-A6JU-01A	Tumor	110	0	F	WHITE	Smoker	Stage IV	HNSC	61	0	OC	M0	N0	T4	0.1819	1.61516	Negative	TCGA.CV.A6JU.01	Negative OC	low
392	TCGA-CV-A6JY	TCGA-CV-A6JY-01A-11R-A31N-07	TCGA-CV-A6JY-01A	Tumor	646	0	M	WHITE	Smoker	Stage IV	HNSC	69	0	OC	M0	N0	T4	0.7426	0.528027	Negative	TCGA.CV.A6JY.01	Negative OC	low
393	TCGA-CV-A6JZ	TCGA-CV-A6JZ-01A-11R-A31N-07	TCGA-CV-A6JZ-01A	Tumor	714	0	M	WHITE	Smoker	Stage IV	HNSC	68	0	OC	M0	N0	T4	1.2016	0.666261	Negative	TCGA.CV.A6JZ.01	Negative OC	low
394	TCGA-CV-A6K0	TCGA-CV-A6K0-01B-21R-A31N-07	TCGA-CV-A6K0-01B	Tumor	606	0	M	WHITE	Non-smoker	Stage II	HNSC	58	0	OC	M0	N0	T2	1.2237	0.824272	Negative	TCGA.CV.A6K0.01	Negative OC	low
395	TCGA-CV-A6K1	TCGA-CV-A6K1-01A-11R-A31N-07	TCGA-CV-A6K1-01A	Tumor	685	0	M	WHITE	Reformed(â‰¤15 years) or unknown	Stage IV	HNSC	65	0	Larynx	M0	N0	T4	1.11	1.14111	Negative	TCGA.CV.A6K1.01	Negative Larynx	low
396	TCGA-CV-A6K2	TCGA-CV-A6K2-01A-11R-A31N-07	TCGA-CV-A6K2-01A	Tumor	317	1	M	WHITE	Reformed(>15 years)	Stage II	HNSC	79	1	OC	M0	N0	T2	2.4212	1.16116	Negative	TCGA.CV.A6K2.01	Negative OC	high
397	TCGA-CX-7082	TCGA-CX-7082-01A-11R-2016-07	TCGA-CX-7082-01A	Tumor	11	1	M	WHITE	Reformed(â‰¤15 years) or unknown	Stage II	HNSC	82	1	OC	M0	N0	T2	4.8675	1.33228	Negative	TCGA.CX.7082.01	Negative OC	high
398	TCGA-CX-7085	TCGA-CX-7085-01A-21R-2016-07	TCGA-CX-7085-01A	Tumor	321	0	F	WHITE	Reformed(>15 years)	Stage III	HNSC	77	0	OC	M0	N0	T3	0.2655	1.28307	Negative	TCGA.CX.7085.01	Negative OC	low
399	TCGA-CX-7086	TCGA-CX-7086-01A-11R-2081-07	TCGA-CX-7086-01A	Tumor	573	0	M	BLACK OR AFRICAN AMERICAN	Smoker	Stage IV	HNSC	53	0	OC	M0	N2	T4	0.7967	1.26512	Negative	TCGA.CX.7086.01	Negative OC	low
400	TCGA-CX-7219	TCGA-CX-7219-01A-11R-2016-07	TCGA-CX-7219-01A	Tumor	1045	0	M	BLACK OR AFRICAN AMERICAN	Smoker	Stage IV	HNSC	47	0	OC	M0	N2	T4	0.624	1.35946	Negative	TCGA.CX.7219.01	Negative OC	low
401	TCGA-CX-A4AQ	TCGA-CX-A4AQ-01A-11R-A24Z-07	TCGA-CX-A4AQ-01A	Tumor	1555	0	M	WHITE	Reformed(â‰¤15 years) or unknown	Stage IV	HNSC	56	0	OC	M0	N2	T1	18.0539	0.727279	Negative	TCGA.CX.A4AQ.01	Negative OC	high
402	TCGA-D6-6515	TCGA-D6-6515-01A-21R-1873-07	TCGA-D6-6515-01A	Tumor	403	1	F	WHITE	Non-smoker	Stage II	HNSC	82	1	OC	M0	N0	T2	2.2567	0.672766	Negative	TCGA.D6.6515.01	Negative OC	high
403	TCGA-D6-6516	TCGA-D6-6516-01A-11R-1873-07	TCGA-D6-6516-01A	Tumor	773	0	M	WHITE	Reformed(â‰¤15 years) or unknown	Stage III	HNSC	69	0	OC	M0	N1	T1	1.2213	1.28844	Negative	TCGA.D6.6516.01	Negative OC	low
404	TCGA-D6-6517	TCGA-D6-6517-01A-11R-1873-07	TCGA-D6-6517-01A	Tumor	292	0	M	WHITE	Reformed(â‰¤15 years) or unknown	Stage III	HNSC	59	0	Larynx	M0	N0	T3	0.7921	0.886789	Negative	TCGA.D6.6517.01	Negative Larynx	low
405	TCGA-D6-6823	TCGA-D6-6823-01A-11R-1915-07	TCGA-D6-6823-01A	Tumor	701	0	M	WHITE	Smoker	Stage III	HNSC	50	0	OC	M0	N1	T3	1.5275	1.22032	Negative	TCGA.D6.6823.01	Negative OC	low
406	TCGA-D6-6824	TCGA-D6-6824-01A-11R-1915-07	TCGA-D6-6824-01A	Tumor	77	0	M	WHITE	Smoker	Stage IV	HNSC	61	0	Larynx	M0	N1	T4	0.5896	1.46732	Negative	TCGA.D6.6824.01	Negative Larynx	low
407	TCGA-D6-6825	TCGA-D6-6825-01A-21R-1915-07	TCGA-D6-6825-01A	Tumor	491	0	M	WHITE	Reformed(â‰¤15 years) or unknown	Stage III	HNSC	73	0	OC	M0	N0	T3	0.4118	1.61307	Negative	TCGA.D6.6825.01	Negative OC	low
408	TCGA-D6-6826	TCGA-D6-6826-01A-11R-1915-07	TCGA-D6-6826-01A	Tumor	348	1	F	WHITE	Non-smoker	Stage IV	HNSC	64	1	Larynx	M0	N2	T4	4.4404	1.21766	Negative	TCGA.D6.6826.01	Negative Larynx	high
409	TCGA-D6-6827	TCGA-D6-6827-01A-11R-1915-07	TCGA-D6-6827-01A	Tumor	568	0	F	WHITE	Smoker	Stage III	HNSC	55	0	OC	M0	N1	T1	10.8866	0.781098	Negative	TCGA.D6.6827.01	Negative OC	high
410	TCGA-D6-8568	TCGA-D6-8568-01A-11R-2403-07	TCGA-D6-8568-01A	Tumor	759	0	M	WHITE	Smoker	Stage II	HNSC	62	0	Larynx	M0	N0	T2	0.6404	1.21818	Negative	TCGA.D6.8568.01	Negative Larynx	low
411	TCGA-D6-8569	TCGA-D6-8569-01A-11R-2403-07	TCGA-D6-8569-01A	Tumor	770	0	M	WHITE	Reformed(â‰¤15 years) or unknown	Stage II	HNSC	52	0	OC	M0	N0	T2	1.7781	1.23424	Negative	TCGA.D6.8569.01	Negative OC	high
412	TCGA-D6-A4Z9	TCGA-D6-A4Z9-01A-11R-A24Z-07	TCGA-D6-A4Z9-01A	Tumor	539	0	M	WHITE	Reformed(>15 years)	Stage IV	HNSC	59	0	OC	M0	N2	T2	0.9196	1.05925	Negative	TCGA.D6.A4Z9.01	Negative OC	low
413	TCGA-D6-A4ZB	TCGA-D6-A4ZB-01A-11R-A24Z-07	TCGA-D6-A4ZB-01A	Tumor	376	0	M	WHITE	Smoker	Stage III	HNSC	61	0	OC	M0	N0	T3	3.5599	0.960506	Negative	TCGA.D6.A4ZB.01	Negative OC	high
414	TCGA-D6-A6EK	TCGA-D6-A6EK-01A-11R-A31N-07	TCGA-D6-A6EK-01A	Tumor	875	0	M	WHITE	Reformed(â‰¤15 years) or unknown	Stage IV	HNSC	67	0	Larynx	M0	N1	T4	0.1122	1.14044	Negative	TCGA.D6.A6EK.01	Negative Larynx	low
415	TCGA-D6-A6EM	TCGA-D6-A6EM-01A-21R-A31N-07	TCGA-D6-A6EM-01A	Tumor	232	0	F	WHITE	Non-smoker	Stage III	HNSC	65	0	OC	M0	N1	T2	0.6733	0.750616	Negative	TCGA.D6.A6EM.01	Negative OC	low
416	TCGA-D6-A6EN	TCGA-D6-A6EN-01A-11R-A31N-07	TCGA-D6-A6EN-01A	Tumor	687	0	M	WHITE	Reformed(â‰¤15 years) or unknown	Stage III	HNSC	71	0	OC	M0	N0	T3	0.7185	1.36813	Negative	TCGA.D6.A6EN.01	Negative OC	low
417	TCGA-D6-A6EO	TCGA-D6-A6EO-01A-11R-A31N-07	TCGA-D6-A6EO-01A	Tumor	759	0	M	WHITE	Reformed(â‰¤15 years) or unknown	Stage IV	HNSC	44	0	OC	M0	N0	T4	0.0775	0.454251	Negative	TCGA.D6.A6EO.01	Negative OC	low
418	TCGA-D6-A6EP	TCGA-D6-A6EP-01A-11R-A31N-07	TCGA-D6-A6EP-01A	Tumor	424	0	M	WHITE	Reformed(>15 years)	Stage III	HNSC	62	0	Hypopharynx	M0	N0	T3	1.9894	0.526771	Negative	TCGA.D6.A6EP.01	Negative Hypopharynx	high
419	TCGA-D6-A6EQ	TCGA-D6-A6EQ-01A-11R-A31N-07	TCGA-D6-A6EQ-01A	Tumor	368	0	M	WHITE	Non-smoker	Stage IV	HNSC	57	0	Larynx	M0	N1	T4	0.8893	0.830443	Negative	TCGA.D6.A6EQ.01	Negative Larynx	low
420	TCGA-D6-A6ES	TCGA-D6-A6ES-01A-12R-A31N-07	TCGA-D6-A6ES-01A	Tumor	389	0	M	WHITE	NA	Stage IV	HNSC	50	0	Larynx	M0	N1	T4	0.155	4.41356	Negative	TCGA.D6.A6ES.01	Negative Larynx	low
421	TCGA-D6-A74Q	TCGA-D6-A74Q-01A-11R-A34R-07	TCGA-D6-A74Q-01A	Tumor	710	0	M	WHITE	Reformed(â‰¤15 years) or unknown	Stage IV	HNSC	67	0	Larynx	M0	N0	T4	3.4454	1.02766	Negative	TCGA.D6.A74Q.01	Negative Larynx	high
422	TCGA-DQ-5624	TCGA-DQ-5624-01A-01R-1873-07	TCGA-DQ-5624-01A	Tumor	1778	0	F	WHITE	Non-smoker	Stage IV	HNSC	43	0	OC	M0	N1	T4	1.8199	1.25871	Negative	TCGA.DQ.5624.01	Negative OC	high
423	TCGA-DQ-5625	TCGA-DQ-5625-01A-01R-1873-07	TCGA-DQ-5625-01A	Tumor	1133	1	F	WHITE	Smoker	Stage II	HNSC	52	1	OC	M0	N0	T2	0.4206	0.785933	Negative	TCGA.DQ.5625.01	Negative OC	low
424	TCGA-DQ-5629	TCGA-DQ-5629-01A-01R-1873-07	TCGA-DQ-5629-01A	Tumor	941	1	M	WHITE	Reformed(â‰¤15 years) or unknown	Stage IV	HNSC	64	1	Larynx	M0	N2	T4	2.6511	0.950322	Negative	TCGA.DQ.5629.01	Negative Larynx	high
425	TCGA-DQ-5630	TCGA-DQ-5630-01A-01R-1873-07	TCGA-DQ-5630-01A	Tumor	1030	0	M	WHITE	Reformed(>15 years)	Stage III	HNSC	73	0	OC	M0	N1	T3	1.2112	0.687204	Negative	TCGA.DQ.5630.01	Negative OC	low
426	TCGA-DQ-5631	TCGA-DQ-5631-01A-01R-1873-07	TCGA-DQ-5631-01A	Tumor	548	1	M	WHITE	Reformed(â‰¤15 years) or unknown	Stage IV	HNSC	52	1	OC	M0	N2	T3	4.8701	1.26697	Negative	TCGA.DQ.5631.01	Negative OC	high
427	TCGA-DQ-7588	TCGA-DQ-7588-01A-11R-2081-07	TCGA-DQ-7588-01A	Tumor	427	1	M	WHITE	Reformed(â‰¤15 years) or unknown	Stage III	HNSC	66	1	OC	M0	N1	T2	0.9732	1.36555	Negative	TCGA.DQ.7588.01	Negative OC	low
428	TCGA-DQ-7589	TCGA-DQ-7589-01A-11R-2232-07	TCGA-DQ-7589-01A	Tumor	1409	0	M	WHITE	Reformed(â‰¤15 years) or unknown	Stage IV	HNSC	70	0	Larynx	M1	N2	T2	2.0085	2.82835	Negative	TCGA.DQ.7589.01	Negative Larynx	high
429	TCGA-DQ-7590	TCGA-DQ-7590-01A-11R-2232-07	TCGA-DQ-7590-01A	Tumor	1413	0	M	WHITE	Reformed(>15 years)	Stage IV	HNSC	51	0	OP	M0	N2	T1	11.5157	171.261	Positive	TCGA.DQ.7590.01	Positive OP	high
430	TCGA-DQ-7591	TCGA-DQ-7591-01A-11R-2081-07	TCGA-DQ-7591-01A	Tumor	622	0	M	WHITE	Reformed(>15 years)	Stage IV	HNSC	62	0	OP	M0	N2	T4	11.2413	367.521	Positive	TCGA.DQ.7591.01	Positive OP	high
431	TCGA-DQ-7592	TCGA-DQ-7592-01A-11R-2081-07	TCGA-DQ-7592-01A	Tumor	1143	0	M	AMERICAN INDIAN OR ALASKA NATIVE	Smoker	Stage IV	HNSC	57	0	OC	M0	N2	T4	2.2452	1.66115	Negative	TCGA.DQ.7592.01	Negative OC	high
432	TCGA-DQ-7593	TCGA-DQ-7593-01A-11R-2232-07	TCGA-DQ-7593-01A	Tumor	1224	0	M	WHITE	Smoker	Stage IV	HNSC	58	0	OP	M0	N1	T4	7.5607	168.93	Positive	TCGA.DQ.7593.01	Positive OP	high
433	TCGA-DQ-7594	TCGA-DQ-7594-01A-11R-2232-07	TCGA-DQ-7594-01A	Tumor	1218	0	M	WHITE	Non-smoker	Stage IV	HNSC	47	0	OP	M0	N3	T4	1.4998	149.837	Positive	TCGA.DQ.7594.01	Positive OP	low
434	TCGA-DQ-7595	TCGA-DQ-7595-01A-11R-2232-07	TCGA-DQ-7595-01A	Tumor	1190	0	M	WHITE	Smoker	Stage II	HNSC	53	0	Larynx	M0	N0	T2	0.0502	2.01741	Negative	TCGA.DQ.7595.01	Negative Larynx	low
435	TCGA-DQ-7596	TCGA-DQ-7596-01A-11R-2232-07	TCGA-DQ-7596-01A	Tumor	1265	0	M	WHITE	Non-smoker	Stage IV	HNSC	48	0	OP	M0	N2	T2	0.9295	318.771	Positive	TCGA.DQ.7596.01	Positive OP	low
436	TCGA-F7-7848	TCGA-F7-7848-01A-11R-2132-07	TCGA-F7-7848-01A	Tumor	1131	0	M	WHITE	Smoker	Stage IV	HNSC	47	0	Larynx	M0	N1	T4	0.783	1.13762	Negative	TCGA.F7.7848.01	Negative Larynx	low
437	TCGA-F7-8298	TCGA-F7-8298-01A-11R-2403-07	TCGA-F7-8298-01A	Tumor	995	0	M	WHITE	Reformed(>15 years)	Stage I	HNSC	58	0	Larynx	M0	N0	T1	3.4711	1.55229	Negative	TCGA.F7.8298.01	Negative Larynx	high
438	TCGA-F7-8489	TCGA-F7-8489-01A-31R-2403-07	TCGA-F7-8489-01A	Tumor	658	0	M	WHITE	Smoker	Stage II	HNSC	48	0	OC	M0	N0	T2	1.3743	1.40653	Negative	TCGA.F7.8489.01	Negative OC	low
439	TCGA-F7-A50G	TCGA-F7-A50G-01A-11R-A266-07	TCGA-F7-A50G-01A	Tumor	616	0	M	WHITE	Smoker	Stage III	HNSC	66	0	OC	NA	NA	NA	2.3903	0.722178	Negative	TCGA.F7.A50G.01	Negative OC	high
440	TCGA-F7-A50I	TCGA-F7-A50I-01A-11R-A28V-07	TCGA-F7-A50I-01A	Tumor	92	0	M	WHITE	Smoker	Stage IV	HNSC	72	0	Larynx	NA	NA	NA	1.465	1.24658	Negative	TCGA.F7.A50I.01	Negative Larynx	low
441	TCGA-F7-A50J	TCGA-F7-A50J-01A-21R-A28V-07	TCGA-F7-A50J-01A	Tumor	947	0	F	WHITE	Reformed(â‰¤15 years) or unknown	Stage III	HNSC	67	0	OC	NA	NA	NA	1.2002	1.33929	Negative	TCGA.F7.A50J.01	Negative OC	low
442	TCGA-F7-A61S	TCGA-F7-A61S-01A-11R-A28V-07	TCGA-F7-A61S-01A	Tumor	576	0	M	WHITE	Reformed(â‰¤15 years) or unknown	Stage III	HNSC	62	0	OC	MX	NX	TX	1.1596	1.1266	Negative	TCGA.F7.A61S.01	Negative OC	low
443	TCGA-F7-A61V	TCGA-F7-A61V-01A-11R-A28V-07	TCGA-F7-A61V-01A	Tumor	759	0	M	WHITE	Smoker	Stage II	HNSC	54	0	OP	MX	NX	TX	0.5204	1.1378	Negative	TCGA.F7.A61V.01	Negative OP	low
444	TCGA-F7-A61W	TCGA-F7-A61W-01A-11R-A28V-07	TCGA-F7-A61W-01A	Tumor	14	0	M	ASIAN	Smoker	Stage IV	HNSC	51	0	OC	MX	NX	TX	1.9083	0.617708	Negative	TCGA.F7.A61W.01	Negative OC	high
445	TCGA-F7-A620	TCGA-F7-A620-01A-11R-A28V-07	TCGA-F7-A620-01A	Tumor	543	0	M	WHITE	Smoker	Stage III	HNSC	47	0	OP	MX	NX	TX	0.7723	1.34066	Negative	TCGA.F7.A620.01	Negative OP	low
446	TCGA-F7-A622	TCGA-F7-A622-01A-11R-A28V-07	TCGA-F7-A622-01A	Tumor	359	1	M	WHITE	Non-smoker	Stage III	HNSC	75	1	Larynx	MX	NX	TX	3.9361	1.44988	Negative	TCGA.F7.A622.01	Negative Larynx	high
447	TCGA-F7-A623	TCGA-F7-A623-01A-11R-A28V-07	TCGA-F7-A623-01A	Tumor	616	0	M	WHITE	Smoker	Stage IV	HNSC	70	0	Larynx	MX	NX	TX	5.9012	1.21072	Negative	TCGA.F7.A623.01	Negative Larynx	high
448	TCGA-F7-A624	TCGA-F7-A624-01A-22R-A30B-07	TCGA-F7-A624-01A	Tumor	378	0	M	WHITE	Non-smoker	Stage II	HNSC	73	0	OC	MX	NX	TX	6.7289	0.522348	Negative	TCGA.F7.A624.01	Negative OC	high
449	TCGA-H7-7774	TCGA-H7-7774-01A-21R-2081-07	TCGA-H7-7774-01A	Tumor	407	0	F	WHITE	Reformed(â‰¤15 years) or unknown	Stage III	HNSC	75	0	OC	M0	N0	T3	0.6854	1.10548	Negative	TCGA.H7.7774.01	Negative OC	low
450	TCGA-H7-8501	TCGA-H7-8501-01A-11R-2403-07	TCGA-H7-8501-01A	Tumor	461	0	M	WHITE	Smoker	Stage IV	HNSC	54	0	OC	M0	N2	T4	1.0258	1.14556	Negative	TCGA.H7.8501.01	Negative OC	low
451	TCGA-H7-8502	TCGA-H7-8502-01A-11R-2403-07	TCGA-H7-8502-01A	Tumor	458	0	M	WHITE	Smoker	Stage IV	HNSC	50	0	OC	M0	N2	T4	2.958	2.08245	Negative	TCGA.H7.8502.01	Negative OC	high
452	TCGA-H7-A6C4	TCGA-H7-A6C4-01A-11R-A30B-07	TCGA-H7-A6C4-01A	Tumor	414	0	F	WHITE	Smoker	Stage III	HNSC	35	0	OC	M0	N1	T3	0.5562	1.07167	Negative	TCGA.H7.A6C4.01	Negative OC	low
455	TCGA-H7-A76A	TCGA-H7-A76A-01A-51R-A34R-07	TCGA-H7-A76A-01A	Tumor	637	0	M	WHITE	Reformed(â‰¤15 years) or unknown	Stage IV	HNSC	57	0	OP	M0	N2	T2	7.015	155.391	Positive	TCGA.H7.A76A.01	Positive OP	high
456	TCGA-HD-7229	TCGA-HD-7229-01A-11R-2016-07	TCGA-HD-7229-01A	Tumor	1027	0	M	WHITE	Reformed(>15 years)	Stage IV	HNSC	60	0	Larynx	M0	NX	T4	2.133	1.10853	Negative	TCGA.HD.7229.01	Negative Larynx	high
457	TCGA-HD-7753	TCGA-HD-7753-01A-11R-2081-07	TCGA-HD-7753-01A	Tumor	866	0	M	BLACK OR AFRICAN AMERICAN	Smoker	Stage II	HNSC	62	0	OP	M0	N0	T2	2.2752	1.71264	Negative	TCGA.HD.7753.01	Negative OP	high
458	TCGA-HD-7754	TCGA-HD-7754-01A-11R-2081-07	TCGA-HD-7754-01A	Tumor	783	0	M	WHITE	Reformed(â‰¤15 years) or unknown	Stage IV	HNSC	69	0	OP	M0	N2	T2	0.047	106.289	Positive	TCGA.HD.7754.01	Positive OP	low
459	TCGA-HD-7831	TCGA-HD-7831-01A-11R-2132-07	TCGA-HD-7831-01A	Tumor	667	0	M	WHITE	Non-smoker	Stage III	HNSC	74	0	OC	M0	N0	T3	1.6507	0.999465	Negative	TCGA.HD.7831.01	Negative OC	high
460	TCGA-HD-7832	TCGA-HD-7832-01A-11R-2132-07	TCGA-HD-7832-01A	Tumor	836	0	M	WHITE	Smoker	Stage IV	HNSC	52	0	OC	M0	N2	T4	1.3386	123.719	Positive	TCGA.HD.7832.01	Positive OC	low
461	TCGA-HD-7917	TCGA-HD-7917-01A-11R-2232-07	TCGA-HD-7917-01A	Tumor	836	1	M	WHITE	Smoker	Stage II	HNSC	62	1	OC	M0	N0	T2	1.0583	4.02953	Negative	TCGA.HD.7917.01	Negative OC	low
462	TCGA-HD-8224	TCGA-HD-8224-01A-11R-2403-07	TCGA-HD-8224-01A	Tumor	446	1	M	WHITE	Non-smoker	Stage III	HNSC	63	1	OP	M0	N0	T3	0.1922	1.26562	Negative	TCGA.HD.8224.01	Negative OP	low
463	TCGA-HD-8314	TCGA-HD-8314-01A-11R-2403-07	TCGA-HD-8314-01A	Tumor	670	0	M	WHITE	Non-smoker	Stage III	HNSC	58	0	OP	M0	N1	T1	0.0262	57.2487	Positive	TCGA.HD.8314.01	Positive OP	low
464	TCGA-HD-8634	TCGA-HD-8634-01A-11R-2403-07	TCGA-HD-8634-01A	Tumor	385	1	F	WHITE	Smoker	Stage I	HNSC	51	1	OC	M0	NX	T1	0.2594	1.6763	Negative	TCGA.HD.8634.01	Negative OC	low
465	TCGA-HD-8635	TCGA-HD-8635-01A-11R-2403-07	TCGA-HD-8635-01A	Tumor	695	0	F	WHITE	Smoker	Stage III	HNSC	61	0	OC	M0	N1	T1	2.3788	1.34985	Negative	TCGA.HD.8635.01	Negative OC	high
467	TCGA-HD-A4C1	TCGA-HD-A4C1-01A-11R-A24H-07	TCGA-HD-A4C1-01A	Tumor	11	0	F	BLACK OR AFRICAN AMERICAN	Non-smoker	Stage IV	HNSC	41	0	OC	M0	N2	T3	1.1721	0.830972	Negative	TCGA.HD.A4C1.01	Negative OC	low
468	TCGA-HD-A633	TCGA-HD-A633-01A-11R-A28V-07	TCGA-HD-A633-01A	Tumor	421	0	M	WHITE	Non-smoker	Stage IV	HNSC	74	0	OC	M0	N0	T4	0.7945	1.33242	Negative	TCGA.HD.A633.01	Negative OC	low
469	TCGA-HD-A634	TCGA-HD-A634-01A-11R-A28V-07	TCGA-HD-A634-01A	Tumor	130	1	M	WHITE	Smoker	Stage III	HNSC	56	1	OP	M0	N1	T3	6.5311	844.259	Positive	TCGA.HD.A634.01	Positive OP	high
471	TCGA-HD-A6HZ	TCGA-HD-A6HZ-01A-12R-A31N-07	TCGA-HD-A6HZ-01A	Tumor	111	0	F	WHITE	Non-smoker	Stage II	HNSC	79	0	OC	M0	N0	T2	1.8507	0.763379	Negative	TCGA.HD.A6HZ.01	Negative OC	high
472	TCGA-HD-A6I0	TCGA-HD-A6I0-01A-11R-A31N-07	TCGA-HD-A6I0-01A	Tumor	210	0	M	WHITE	Reformed(>15 years)	Stage III	HNSC	56	0	OC	M0	NX	T3	0.3101	3.23558	Negative	TCGA.HD.A6I0.01	Negative OC	low
474	TCGA-HL-7533	TCGA-HL-7533-01A-11R-2232-07	TCGA-HL-7533-01A	Tumor	1057	0	M	WHITE	Reformed(>15 years)	Stage IV	HNSC	65	0	OC	M0	N2	T2	2.5615	86.632	Positive	TCGA.HL.7533.01	Positive OC	high
475	TCGA-IQ-7630	TCGA-IQ-7630-01A-11R-2081-07	TCGA-IQ-7630-01A	Tumor	485	0	M	WHITE	Non-smoker	Stage III	HNSC	49	0	OP	M0	N0	T3	2.6125	1.46138	Negative	TCGA.IQ.7630.01	Negative OP	high
476	TCGA-IQ-7631	TCGA-IQ-7631-01A-11R-2081-07	TCGA-IQ-7631-01A	Tumor	1172	0	F	WHITE	Reformed(>15 years)	Stage II	HNSC	60	0	OC	M0	N0	T2	0.0247	1.64775	Negative	TCGA.IQ.7631.01	Negative OC	low
477	TCGA-IQ-7632	TCGA-IQ-7632-01A-11R-2081-07	TCGA-IQ-7632-01A	Tumor	441	0	F	WHITE	Reformed(>15 years)	Stage IV	HNSC	68	0	OC	M0	N0	T4	0.4118	1.04165	Negative	TCGA.IQ.7632.01	Negative OC	low
478	TCGA-IQ-A61E	TCGA-IQ-A61E-01A-22R-A30B-07	TCGA-IQ-A61E-01A	Tumor	1147	0	F	WHITE	Smoker	Stage III	HNSC	55	0	OC	MX	N0	T3	1.0734	0.688551	Negative	TCGA.IQ.A61E.01	Negative OC	low
479	TCGA-IQ-A61G	TCGA-IQ-A61G-01A-11R-A30B-07	TCGA-IQ-A61G-01A	Tumor	360	0	M	WHITE	Reformed(â‰¤15 years) or unknown	Stage IV	HNSC	57	0	OC	MX	N2	T4	1.7497	0.856775	Negative	TCGA.IQ.A61G.01	Negative OC	high
480	TCGA-IQ-A61H	TCGA-IQ-A61H-01A-11R-A30B-07	TCGA-IQ-A61H-01A	Tumor	1138	0	M	WHITE	Reformed(â‰¤15 years) or unknown	Stage II	HNSC	76	0	OC	MX	N0	T2	2.654	1.08977	Negative	TCGA.IQ.A61H.01	Negative OC	high
481	TCGA-IQ-A61I	TCGA-IQ-A61I-01A-11R-A30B-07	TCGA-IQ-A61I-01A	Tumor	2	1	M	BLACK OR AFRICAN AMERICAN	Non-smoker	Stage IV	HNSC	63	1	OP	M0	N2	T1	9.9587	523.157	Positive	TCGA.IQ.A61I.01	Positive OP	high
482	TCGA-IQ-A61J	TCGA-IQ-A61J-01A-11R-A30B-07	TCGA-IQ-A61J-01A	Tumor	1021	0	M	WHITE	Non-smoker	Stage IV	HNSC	54	0	OC	M0	N2	T2	1.4931	1.33373	Negative	TCGA.IQ.A61J.01	Negative OC	low
483	TCGA-IQ-A61O	TCGA-IQ-A61O-01A-11R-A30B-07	TCGA-IQ-A61O-01A	Tumor	421	1	M	WHITE	Non-smoker	Stage IV	HNSC	43	1	OP	MX	N2	T2	8.3451	1.10591	Negative	TCGA.IQ.A61O.01	Negative OP	high
484	TCGA-IQ-A6SG	TCGA-IQ-A6SG-01A-12R-A34R-07	TCGA-IQ-A6SG-01A	Tumor	579	0	F	WHITE	Non-smoker	Stage III	HNSC	61	0	OC	M0	N0	T3	1.6606	0.699052	Negative	TCGA.IQ.A6SG.01	Negative OC	high
485	TCGA-IQ-A6SH	TCGA-IQ-A6SH-01A-12R-A34R-07	TCGA-IQ-A6SH-01A	Tumor	471	0	M	BLACK OR AFRICAN AMERICAN	Reformed(>15 years)	Stage IV	HNSC	55	0	OC	M1	N1	T2	3.0226	0.619044	Negative	TCGA.IQ.A6SH.01	Negative OC	high
486	TCGA-KU-A66S	TCGA-KU-A66S-01A-21R-A30B-07	TCGA-KU-A66S-01A	Tumor	406	1	F	WHITE	Smoker	Stage III	HNSC	69	1	Larynx	MX	N1	T2	4.2462	1.18985	Negative	TCGA.KU.A66S.01	Negative Larynx	high
487	TCGA-KU-A66T	TCGA-KU-A66T-01A-11R-A30B-07	TCGA-KU-A66T-01A	Tumor	552	0	F	WHITE	Non-smoker	Stage IV	HNSC	53	0	OC	M0	N0	T4	2.8933	0.931514	Negative	TCGA.KU.A66T.01	Negative OC	high
488	TCGA-KU-A6H7	TCGA-KU-A6H7-01A-11R-A31N-07	TCGA-KU-A6H7-01A	Tumor	586	0	F	WHITE	Reformed(â‰¤15 years) or unknown	Stage IV	HNSC	55	0	OP	M0	N2	T2	5.9034	70.4069	Positive	TCGA.KU.A6H7.01	Positive OP	high
489	TCGA-KU-A6H8	TCGA-KU-A6H8-01A-21R-A34R-07	TCGA-KU-A6H8-01A	Tumor	327	1	M	WHITE	Smoker	Stage I	HNSC	41	1	OC	M0	N0	T1	0.8135	0.465909	Negative	TCGA.KU.A6H8.01	Negative OC	low
490	TCGA-MT-A51W	TCGA-MT-A51W-01A-21R-A266-07	TCGA-MT-A51W-01A	Tumor	437	0	F	WHITE	Smoker	Stage I	HNSC	52	0	OP	M0	NX	T1	0.7509	1.01179	Negative	TCGA.MT.A51W.01	Negative OP	low
491	TCGA-MT-A51X	TCGA-MT-A51X-01A-11R-A266-07	TCGA-MT-A51X-01A	Tumor	242	0	M	WHITE	Smoker	Stage IV	HNSC	30	0	OC	M0	N2	T1	0.6139	1.02556	Negative	TCGA.MT.A51X.01	Negative OC	low
492	TCGA-MT-A67A	TCGA-MT-A67A-01A-11R-A30B-07	TCGA-MT-A67A-01A	Tumor	914	0	F	WHITE	Non-smoker	Stage I	HNSC	85	0	OC	M0	N0	T1	1.6092	1.50239	Negative	TCGA.MT.A67A.01	Negative OC	low
493	TCGA-MT-A67D	TCGA-MT-A67D-01A-31R-A30B-07	TCGA-MT-A67D-01A	Tumor	56	0	M	WHITE	Smoker	Stage II	HNSC	55	0	OC	M0	N0	T2	0.5859	1.43645	Negative	TCGA.MT.A67D.01	Negative OC	low
494	TCGA-MT-A67F	TCGA-MT-A67F-01A-11R-A30B-07	TCGA-MT-A67F-01A	Tumor	384	0	F	WHITE	Non-smoker	Stage IV	HNSC	60	0	OC	MX	N0	T4	0.3786	1.07647	Negative	TCGA.MT.A67F.01	Negative OC	low
495	TCGA-MT-A7BN	TCGA-MT-A7BN-01A-12R-A34R-07	TCGA-MT-A7BN-01A	Tumor	469	0	M	WHITE	Non-smoker	Stage IV	HNSC	74	0	OC	M0	N2	T2	1.2001	1.02838	Negative	TCGA.MT.A7BN.01	Negative OC	low
496	TCGA-MZ-A5BI	TCGA-MZ-A5BI-01A-31R-A34R-07	TCGA-MZ-A5BI-01A	Tumor	217	1	M	WHITE	NA	Stage IV	HNSC	53	1	OP	M0	N2	T2	5.454	216.016	Positive	TCGA.MZ.A5BI.01	Positive OP	high
497	TCGA-MZ-A6I9	TCGA-MZ-A6I9-01A-11R-A31N-07	TCGA-MZ-A6I9-01A	Tumor	489	1	M	WHITE	Reformed(>15 years)	Stage IV	HNSC	68	1	OP	M0	N2	T4	0.1544	320.268	Positive	TCGA.MZ.A6I9.01	Positive OP	low
498	TCGA-MZ-A7D7	TCGA-MZ-A7D7-01A-21R-A34R-07	TCGA-MZ-A7D7-01A	Tumor	547	0	M	WHITE	Smoker	Stage IV	HNSC	51	0	OP	M0	N2	T3	0.7326	0.501524	Negative	TCGA.MZ.A7D7.01	Negative OP	low
499	TCGA-P3-A5Q5	TCGA-P3-A5Q5-01A-11R-A28V-07	TCGA-P3-A5Q5-01A	Tumor	910	0	M	WHITE	Reformed(â‰¤15 years) or unknown	Stage IV	HNSC	54	0	OP	M0	N2	TX	2.9415	113.597	Positive	TCGA.P3.A5Q5.01	Positive OP	high
500	TCGA-P3-A5Q6	TCGA-P3-A5Q6-01A-11R-A28V-07	TCGA-P3-A5Q6-01A	Tumor	480	1	M	WHITE	Reformed(â‰¤15 years) or unknown	Stage III	HNSC	49	1	OP	M0	N0	T3	3.855	0.9815	Negative	TCGA.P3.A5Q6.01	Negative OP	high
501	TCGA-P3-A5QA	TCGA-P3-A5QA-01A-11R-A28V-07	TCGA-P3-A5QA-01A	Tumor	2000	0	M	NA	Non-smoker	Stage II	HNSC	41	0	OC	M0	N0	T2	3.4034	1.23547	Negative	TCGA.P3.A5QA.01	Negative OC	high
502	TCGA-P3-A5QE	TCGA-P3-A5QE-01A-11R-A28V-07	TCGA-P3-A5QE-01A	Tumor	1559	0	M	WHITE	Non-smoker	Stage III	HNSC	49	0	OP	M0	N1	T1	25.2878	522.283	Positive	TCGA.P3.A5QE.01	Positive OP	high
503	TCGA-P3-A5QF	TCGA-P3-A5QF-01A-11R-A28V-07	TCGA-P3-A5QF-01A	Tumor	330	1	M	WHITE	Non-smoker	Stage IV	HNSC	49	1	OC	M0	N2	T4	0.0182	181.037	Positive	TCGA.P3.A5QF.01	Positive OC	low
504	TCGA-P3-A6SW	TCGA-P3-A6SW-01A-11R-A34R-07	TCGA-P3-A6SW-01A	Tumor	1120	0	M	WHITE	Smoker	Stage IV	HNSC	50	0	OP	M0	N2	T4	4.3002	25.5487	Positive	TCGA.P3.A6SW.01	Positive OP	high
505	TCGA-P3-A6SX	TCGA-P3-A6SX-01A-11R-A34R-07	TCGA-P3-A6SX-01A	Tumor	1430	1	M	WHITE	Reformed(â‰¤15 years) or unknown	Stage IV	HNSC	67	1	OP	M0	N0	T4	12.1966	0.523535	Negative	TCGA.P3.A6SX.01	Negative OP	high
506	TCGA-P3-A6T0	TCGA-P3-A6T0-01A-12R-A34R-07	TCGA-P3-A6T0-01A	Tumor	578	0	F	WHITE	Reformed(â‰¤15 years) or unknown	Stage IV	HNSC	47	0	OC	M0	N2	T4	2.4136	0.74797	Negative	TCGA.P3.A6T0.01	Negative OC	high
507	TCGA-P3-A6T2	TCGA-P3-A6T2-01A-11R-A34R-07	TCGA-P3-A6T2-01A	Tumor	2000	0	M	WHITE	Non-smoker	Stage II	HNSC	45	0	OC	M0	N0	T2	0.9381	0.541799	Negative	TCGA.P3.A6T2.01	Negative OC	low
508	TCGA-P3-A6T3	TCGA-P3-A6T3-01A-11R-A34R-07	TCGA-P3-A6T3-01A	Tumor	577	1	M	WHITE	Non-smoker	Stage IV	HNSC	49	1	OC	M0	N1	T4	1.717	0.617234	Negative	TCGA.P3.A6T3.01	Negative OC	high
509	TCGA-P3-A6T4	TCGA-P3-A6T4-01A-11R-A34R-07	TCGA-P3-A6T4-01A	Tumor	62	1	M	WHITE	Smoker	Stage IV	HNSC	54	1	OC	M0	N1	T4	3.7992	0.600193	Negative	TCGA.P3.A6T4.01	Negative OC	high
510	TCGA-P3-A6T5	TCGA-P3-A6T5-01A-11R-A34R-07	TCGA-P3-A6T5-01A	Tumor	882	1	F	WHITE	Reformed(>15 years)	Stage IV	HNSC	79	1	OC	M0	N0	T4	2.9922	1.20463	Negative	TCGA.P3.A6T5.01	Negative OC	high
511	TCGA-P3-A6T6	TCGA-P3-A6T6-01A-11R-A34R-07	TCGA-P3-A6T6-01A	Tumor	395	1	M	WHITE	Non-smoker	Stage IV	HNSC	53	1	OC	M0	N0	T4	0.0311	203.241	Positive	TCGA.P3.A6T6.01	Positive OC	low
512	TCGA-P3-A6T7	TCGA-P3-A6T7-01A-11R-A34R-07	TCGA-P3-A6T7-01A	Tumor	487	1	M	WHITE	Smoker	Stage III	HNSC	55	1	OC	M0	N1	T3	2.1901	0.722247	Negative	TCGA.P3.A6T7.01	Negative OC	high
513	TCGA-P3-A6T8	TCGA-P3-A6T8-01A-11R-A34R-07	TCGA-P3-A6T8-01A	Tumor	400	0	M	WHITE	Smoker	Stage IV	HNSC	54	0	OC	M0	N0	T4	5.4271	0.699099	Negative	TCGA.P3.A6T8.01	Negative OC	high
514	TCGA-QK-A64Z	TCGA-QK-A64Z-01A-11R-A30B-07	TCGA-QK-A64Z-01A	Tumor	641	1	F	WHITE	Non-smoker	Stage II	HNSC	79	1	OC	M0	N0	T2	3.1134	1.4418	Negative	TCGA.QK.A64Z.01	Negative OC	high
515	TCGA-QK-A652	TCGA-QK-A652-01A-11R-A30B-07	TCGA-QK-A652-01A	Tumor	645	0	M	WHITE	Non-smoker	Stage II	HNSC	60	0	OC	M0	N0	T2	2.2889	1.89292	Negative	TCGA.QK.A652.01	Negative OC	high
516	TCGA-QK-A6IF	TCGA-QK-A6IF-01A-11R-A31N-07	TCGA-QK-A6IF-01A	Tumor	704	0	M	WHITE	Non-smoker	Stage IV	HNSC	61	0	OP	M0	N2	T1	16.7601	123.228	Positive	TCGA.QK.A6IF.01	Positive OP	high
517	TCGA-QK-A6IG	TCGA-QK-A6IG-01A-11R-A31N-07	TCGA-QK-A6IG-01A	Tumor	222	1	M	WHITE	Reformed(â‰¤15 years) or unknown	Stage II	HNSC	69	1	OC	M0	N0	T2	1.7708	0.952851	Negative	TCGA.QK.A6IG.01	Negative OC	high
518	TCGA-QK-A6IH	TCGA-QK-A6IH-01A-11R-A31N-07	TCGA-QK-A6IH-01A	Tumor	653	0	F	WHITE	Non-smoker	Stage IV	HNSC	65	0	OC	M0	N1	T4	0.895	1.8856	Negative	TCGA.QK.A6IH.01	Negative OC	low
519	TCGA-QK-A6II	TCGA-QK-A6II-01A-11R-A31N-07	TCGA-QK-A6II-01A	Tumor	284	1	M	WHITE	Smoker	Stage III	HNSC	52	1	OC	M0	N0	T3	0.2046	1.41084	Negative	TCGA.QK.A6II.01	Negative OC	low
520	TCGA-QK-A6IJ	TCGA-QK-A6IJ-01A-11R-A31N-07	TCGA-QK-A6IJ-01A	Tumor	387	0	M	WHITE	Reformed(â‰¤15 years) or unknown	Stage II	HNSC	71	0	OC	M0	N0	T2	0.6402	2.18255	Negative	TCGA.QK.A6IJ.01	Negative OC	low
521	TCGA-QK-A6V9	TCGA-QK-A6V9-01A-11R-A34R-07	TCGA-QK-A6V9-01A	Tumor	833	0	M	WHITE	Non-smoker	Stage II	HNSC	56	0	OP	M0	N0	T2	10.5669	327.214	Positive	TCGA.QK.A6V9.01	Positive OP	high
522	TCGA-QK-A6VB	TCGA-QK-A6VB-01A-12R-A34R-07	TCGA-QK-A6VB-01A	Tumor	641	0	M	WHITE	Reformed(â‰¤15 years) or unknown	Stage IV	HNSC	66	0	OC	M0	N0	T4	0.5205	0.420367	Negative	TCGA.QK.A6VB.01	Negative OC	low
523	TCGA-QK-A6VC	TCGA-QK-A6VC-01A-23R-A34R-07	TCGA-QK-A6VC-01A	Tumor	600	0	F	BLACK OR AFRICAN AMERICAN	Reformed(â‰¤15 years) or unknown	Stage IV	HNSC	62	0	Hypopharynx	M0	N2	T4	2.3294	0.733276	Negative	TCGA.QK.A6VC.01	Negative Hypopharynx	high
524	TCGA-QK-A8Z7	TCGA-QK-A8Z7-01A-11R-A39I-07	TCGA-QK-A8Z7-01A	Tumor	392	0	M	BLACK OR AFRICAN AMERICAN	Smoker	Stage IV	HNSC	59	0	OC	M0	N2	T4	1.4821	0.829372	Negative	TCGA.QK.A8Z7.01	Negative OC	low
525	TCGA-QK-A8Z8	TCGA-QK-A8Z8-01A-11R-A39I-07	TCGA-QK-A8Z8-01A	Tumor	171	1	F	BLACK OR AFRICAN AMERICAN	Smoker	Stage IV	HNSC	60	1	Larynx	M1	N1	T3	5.476	0.788714	Negative	TCGA.QK.A8Z8.01	Negative Larynx	high
526	TCGA-QK-A8Z9	TCGA-QK-A8Z9-01B-11R-A39I-07	TCGA-QK-A8Z9-01B	Tumor	449	1	M	BLACK OR AFRICAN AMERICAN	Smoker	Stage IV	HNSC	56	1	OC	M0	N2	T4	3.0419	0.637327	Negative	TCGA.QK.A8Z9.01	Negative OC	high
527	TCGA-QK-A8ZA	TCGA-QK-A8ZA-01A-11R-A39I-07	TCGA-QK-A8ZA-01A	Tumor	371	1	M	BLACK OR AFRICAN AMERICAN	Smoker	Stage IV	HNSC	60	1	OP	MX	N2	T2	4.7593	0.804282	Negative	TCGA.QK.A8ZA.01	Negative OP	high
528	TCGA-QK-A8ZB	TCGA-QK-A8ZB-01A-11R-A39I-07	TCGA-QK-A8ZB-01A	Tumor	542	0	M	BLACK OR AFRICAN AMERICAN	Reformed(>15 years)	Stage IV	HNSC	68	0	Larynx	M0	N0	T4	2.683	0.51178	Negative	TCGA.QK.A8ZB.01	Negative Larynx	high
529	TCGA-QK-AA3J	TCGA-QK-AA3J-01A-11R-A39I-07	TCGA-QK-AA3J-01A	Tumor	466	0	M	BLACK OR AFRICAN AMERICAN	Reformed(â‰¤15 years) or unknown	Stage I	HNSC	69	0	Larynx	M0	N0	T1	2.6959	0.808862	Negative	TCGA.QK.AA3J.01	Negative Larynx	high
530	TCGA-QK-AA3K	TCGA-QK-AA3K-01A-11R-A39I-07	TCGA-QK-AA3K-01A	Tumor	253	0	M	BLACK OR AFRICAN AMERICAN	Smoker	Stage IV	HNSC	60	0	OC	MX	N2	T3	5.9429	0.80257	Negative	TCGA.QK.AA3K.01	Negative OC	high
531	TCGA-RS-A6TO	TCGA-RS-A6TO-01A-32R-A34R-07	TCGA-RS-A6TO-01A	Tumor	387	1	F	WHITE	Non-smoker	Stage IV	HNSC	82	1	OC	M0	N2	T4	2.7198	0.513862	Negative	TCGA.RS.A6TO.01	Negative OC	high
532	TCGA-RS-A6TP	TCGA-RS-A6TP-01A-12R-A34R-07	TCGA-RS-A6TP-01A	Tumor	516	0	M	WHITE	Reformed(â‰¤15 years) or unknown	Stage II	HNSC	58	0	OP	M0	N0	T2	8.6237	152.377	Positive	TCGA.RS.A6TP.01	Positive OP	high
533	TCGA-T2-A6WX	TCGA-T2-A6WX-01A-12R-A34R-07	TCGA-T2-A6WX-01A	Tumor	209	1	F	WHITE	Non-smoker	Stage III	HNSC	73	1	OC	M0	N0	T3	4.8378	0.82127	Negative	TCGA.T2.A6WX.01	Negative OC	high
534	TCGA-T2-A6WZ	TCGA-T2-A6WZ-01A-21R-A34R-07	TCGA-T2-A6WZ-01A	Tumor	484	1	M	WHITE	Smoker	Stage IV	HNSC	53	1	OC	M0	N2	T3	0.8881	1.6268	Negative	TCGA.T2.A6WZ.01	Negative OC	low
535	TCGA-T2-A6X0	TCGA-T2-A6X0-01A-11R-A34R-07	TCGA-T2-A6X0-01A	Tumor	216	0	M	WHITE	Reformed(â‰¤15 years) or unknown	Stage IV	HNSC	49	0	OP	M0	N2	T1	1.4029	71.6828	Positive	TCGA.T2.A6X0.01	Positive OP	low
536	TCGA-T2-A6X2	TCGA-T2-A6X2-01A-12R-A34R-07	TCGA-T2-A6X2-01A	Tumor	987	0	M	WHITE	Reformed(>15 years)	Stage III	HNSC	82	0	OC	M0	N0	T3	1.6652	0.596775	Negative	TCGA.T2.A6X2.01	Negative OC	high
537	TCGA-T3-A92M	TCGA-T3-A92M-01A-31R-A39I-07	TCGA-T3-A92M-01A	Tumor	417	0	M	BLACK OR AFRICAN AMERICAN	Smoker	Stage IV	HNSC	52	0	Larynx	M0	N2	T4	3.3083	0.946192	Negative	TCGA.T3.A92M.01	Negative Larynx	high
538	TCGA-T3-A92N	TCGA-T3-A92N-01A-11R-A39I-07	TCGA-T3-A92N-01A	Tumor	95	1	M	BLACK OR AFRICAN AMERICAN	Smoker	Stage IV	HNSC	79	1	OC	M1	N1	T1	5.2819	0.803666	Negative	TCGA.T3.A92N.01	Negative OC	high
539	TCGA-TN-A7HI	TCGA-TN-A7HI-01A-11R-A34R-07	TCGA-TN-A7HI-01A	Tumor	412	0	M	WHITE	Smoker	Stage I	HNSC	56	0	OP	M0	N0	T1	3.3779	219.249	Positive	TCGA.TN.A7HI.01	Positive OP	high
540	TCGA-TN-A7HJ	TCGA-TN-A7HJ-01A-12R-A34R-07	TCGA-TN-A7HJ-01A	Tumor	403	0	M	WHITE	Non-smoker	Stage III	HNSC	51	0	Larynx	M0	NX	T3	0.7448	0.899818	Negative	TCGA.TN.A7HJ.01	Negative Larynx	low
541	TCGA-TN-A7HL	TCGA-TN-A7HL-01A-11R-A34R-07	TCGA-TN-A7HL-01A	Tumor	619	0	M	WHITE	Reformed(â‰¤15 years) or unknown	Stage IV	HNSC	59	0	Hypopharynx	M0	NX	T4	0.973	75.2392	Positive	TCGA.TN.A7HL.01	Positive Hypopharynx	low
542	TCGA-UF-A718	TCGA-UF-A718-01A-22R-A34R-07	TCGA-UF-A718-01A	Tumor	1971	0	M	WHITE	Smoker	Stage IV	HNSC	62	0	Larynx	M0	N0	T4	0.1711	0.541482	Negative	TCGA.UF.A718.01	Negative Larynx	low
543	TCGA-UF-A719	TCGA-UF-A719-01A-12R-A34R-07	TCGA-UF-A719-01A	Tumor	1663	0	M	NA	Smoker	Stage III	HNSC	54	0	OC	M0	N0	T3	3.0478	0.61117	Negative	TCGA.UF.A719.01	Negative OC	high
544	TCGA-UF-A71A	TCGA-UF-A71A-01A-22R-A34R-07	TCGA-UF-A71A-01A	Tumor	86	1	M	WHITE	Reformed(>15 years)	Stage IV	HNSC	67	1	OC	M0	N2	T3	8.2443	0.486142	Negative	TCGA.UF.A71A.01	Negative OC	high
545	TCGA-UF-A71B	TCGA-UF-A71B-01A-12R-A34R-07	TCGA-UF-A71B-01A	Tumor	1506	0	M	WHITE	Smoker	Stage IV	HNSC	50	0	OC	M0	N1	T4	1.037	0.829369	Negative	TCGA.UF.A71B.01	Negative OC	low
546	TCGA-UF-A71D	TCGA-UF-A71D-01A-12R-A34R-07	TCGA-UF-A71D-01A	Tumor	1461	0	F	WHITE	Smoker	Stage IV	HNSC	54	0	Larynx	M0	N1	T4	0.3769	0.596186	Negative	TCGA.UF.A71D.01	Negative Larynx	low
547	TCGA-UF-A71E	TCGA-UF-A71E-01A-31R-A34R-07	TCGA-UF-A71E-01A	Tumor	1504	1	M	WHITE	Non-smoker	Stage IV	HNSC	63	1	OC	M0	N0	T4	4.4135	0.675861	Negative	TCGA.UF.A71E.01	Negative OC	high
548	TCGA-UF-A7J9	TCGA-UF-A7J9-01A-12R-A34R-07	TCGA-UF-A7J9-01A	Tumor	1358	0	M	WHITE	Smoker	Stage IV	HNSC	75	0	Larynx	M0	N0	T4	4.0936	0.905844	Negative	TCGA.UF.A7J9.01	Negative Larynx	high
549	TCGA-UF-A7JA	TCGA-UF-A7JA-01A-12R-A34R-07	TCGA-UF-A7JA-01A	Tumor	2000	0	F	WHITE	Smoker	Stage IV	HNSC	66	0	OC	M0	N1	T4	7.5736	0.85968	Negative	TCGA.UF.A7JA.01	Negative OC	high
550	TCGA-UF-A7JC	TCGA-UF-A7JC-01A-21R-A34R-07	TCGA-UF-A7JC-01A	Tumor	546	1	M	WHITE	Smoker	Stage III	HNSC	42	1	OC	M0	N1	T3	1.2375	0.628631	Negative	TCGA.UF.A7JC.01	Negative OC	low
551	TCGA-UF-A7JD	TCGA-UF-A7JD-01A-11R-A34R-07	TCGA-UF-A7JD-01A	Tumor	739	1	M	NA	Smoker	Stage IV	HNSC	71	1	OC	M0	N0	T4	4.7713	0.599234	Negative	TCGA.UF.A7JD.01	Negative OC	high
552	TCGA-UF-A7JF	TCGA-UF-A7JF-01A-11R-A34R-07	TCGA-UF-A7JF-01A	Tumor	1686	0	M	WHITE	Smoker	Stage IV	HNSC	80	0	Larynx	M0	N2	T4	1.5048	0.791936	Negative	TCGA.UF.A7JF.01	Negative Larynx	low
553	TCGA-UF-A7JH	TCGA-UF-A7JH-01A-21R-A34R-07	TCGA-UF-A7JH-01A	Tumor	896	0	M	BLACK OR AFRICAN AMERICAN	Reformed(â‰¤15 years) or unknown	Stage IV	HNSC	59	0	Larynx	M0	N0	T4	1.3883	0.59472	Negative	TCGA.UF.A7JH.01	Negative Larynx	low
554	TCGA-UF-A7JJ	TCGA-UF-A7JJ-01A-11R-A34R-07	TCGA-UF-A7JJ-01A	Tumor	549	0	M	NA	Smoker	Stage IV	HNSC	68	0	Larynx	M0	N0	T4	1.2713	0.495937	Negative	TCGA.UF.A7JJ.01	Negative Larynx	low
555	TCGA-UF-A7JK	TCGA-UF-A7JK-01A-11R-A34R-07	TCGA-UF-A7JK-01A	Tumor	424	1	M	NA	Reformed(â‰¤15 years) or unknown	Stage IV	HNSC	59	1	Larynx	M0	N0	T4	3.3574	0.606497	Negative	TCGA.UF.A7JK.01	Negative Larynx	high
556	TCGA-UF-A7JO	TCGA-UF-A7JO-01A-11R-A34R-07	TCGA-UF-A7JO-01A	Tumor	631	1	F	WHITE	Non-smoker	Stage IV	HNSC	79	1	OC	M0	N0	T4	2.9173	0.654298	Negative	TCGA.UF.A7JO.01	Negative OC	high
557	TCGA-UF-A7JS	TCGA-UF-A7JS-01A-11R-A34R-07	TCGA-UF-A7JS-01A	Tumor	680	1	M	WHITE	Smoker	Stage IV	HNSC	59	1	OC	M0	N2	T3	0.4011	3.46098	Negative	TCGA.UF.A7JS.01	Negative OC	low
558	TCGA-UF-A7JT	TCGA-UF-A7JT-01A-11R-A34R-07	TCGA-UF-A7JT-01A	Tumor	993	1	F	WHITE	Non-smoker	Stage IV	HNSC	72	1	OC	M0	N0	T4	2.1707	0.672686	Negative	TCGA.UF.A7JT.01	Negative OC	high
559	TCGA-UF-A7JV	TCGA-UF-A7JV-01A-11R-A34R-07	TCGA-UF-A7JV-01A	Tumor	90	1	F	WHITE	Non-smoker	Stage IV	HNSC	62	1	Hypopharynx	M0	N2	T4	2.5931	1.09118	Negative	TCGA.UF.A7JV.01	Negative Hypopharynx	high
560	TCGA-UP-A6WW	TCGA-UP-A6WW-01A-12R-A34R-07	TCGA-UP-A6WW-01A	Tumor	518	0	M	WHITE	Non-smoker	Stage IV	HNSC	58	0	OC	MX	N2	T2	19.9921	122.591	Positive	TCGA.UP.A6WW.01	Positive OC	high
562	TCGA-WA-A7GZ	TCGA-WA-A7GZ-01A-11R-A34R-07	TCGA-WA-A7GZ-01A	Tumor	625	1	M	WHITE	Smoker	Stage II	HNSC	58	1	OC	M0	N0	T2	3.4682	0.55411	Negative	TCGA.WA.A7GZ.01	Negative OC	high
563	TCGA-WA-A7H4	TCGA-WA-A7H4-01A-21R-A34R-07	TCGA-WA-A7H4-01A	Tumor	443	0	M	WHITE	Smoker	Stage II	HNSC	69	0	OC	M0	N0	T2	2.0412	0.437721	Negative	TCGA.WA.A7H4.01	Negative OC	high
