# Supplementary material for: HOXC6 overexpression stimulates cell migration and correlates with poor prognosis in head and neck squamous cell carcinoma
Source: Cell Mol Life Sci. 2026 Jan 11;83(1):77. doi: 10.1007/s00018-025-06039-3 (PMC12858702; doi:10.1007/s00018-025-06039-3)
Supplement: Supplementary file 3 — Supplementary Material 3 (XLSX 2.10 MB) [file 18_2025_6039_MOESM3_ESM.xlsx]

## Sheet: Supplementary Table S3A
Ensembl ID	gene_name	baseMean	log2FoldChange	lfcSE	stat	pvalue	padj
ENSG00000135506	OS9	9990.03	-2.29692	0.0528116	-43.4928	0	0
ENSG00000113648	MACROH2A1	15672.5	-1.15615	0.0313308	-36.9013	4.4015004568244e-298	4.22566051357427e-294
ENSG00000172757	CFL1	41798.2	-1.62806	0.0494764	-32.9058	1.81862036094404e-237	1.16397765168288e-233
ENSG00000183688	RFLNB	4119.76	-1.71441	0.0568439	-30.16	7.92859525968962e-200	3.80592393953251e-196
ENSG00000086570	FAT2	38666.5	1.21959	0.0405235	30.0957	5.51000597939696e-199	2.11595249620802e-195
ENSG00000164096	C4orf3	9329.68	0.877041	0.0306769	28.5896	9.03631707589819e-180	2.89177206957202e-176
ENSG00000129226	CD68	5869.64	1.44746	0.0528933	27.3656	7.03785547006272e-165	1.9304837554382e-161
ENSG00000136802	LRRC8A	15098.5	0.805074	0.0302947	26.5747	1.33119729765014e-155	3.19503991402255e-152
ENSG00000124466	LYPD3	7082.58	1.09684	0.0412965	26.5601	1.96470431306216e-155	4.1915875016785e-152
ENSG00000072682	P4HA2	9426.49	1.09408	0.0418935	26.1158	2.40900705575145e-150	4.62553444774836e-147
ENSG00000072062	PRKACA	4866.44	-1.19086	0.0473104	-25.1713	8.26687976396484e-140	1.44302143952626e-136
ENSG00000163516	ANKZF1	4254.31	1.06097	0.0438874	24.1748	4.09624642590602e-129	6.55433563531845e-126
ENSG00000213859	KCTD11	3991.03	1.06194	0.0443142	23.964	6.6028381270206e-127	9.75239191360943e-124
ENSG00000166181	API5	14284.3	-1.22967	0.0516725	-23.7974	3.54986086635818e-125	4.86863417821024e-122
ENSG00000160014	CALM3	20284.7	-0.810141	0.0350313	-23.1262	2.52381809189584e-118	3.23065541216614e-115
ENSG00000141424	SLC39A6	6151.83	-1.15906	0.0508489	-22.7942	5.23019507091275e-115	6.27656097228723e-112
ENSG00000053747	LAMA3	70524.7	0.576442	0.0253709	22.7206	2.80568816791391e-114	3.16894226541853e-111
ENSG00000132589	FLOT2	7470.55	-1.31476	0.0587332	-22.3853	5.47948636011416e-111	5.84508986669733e-108
ENSG00000137337	MDC1	5890.34	-1.262	0.0569543	-22.1581	8.71618906717187e-109	8.80839717256669e-106
ENSG00000183684	ALYREF	5064.18	-1.94239	0.0877732	-22.1296	1.64001350934346e-108	1.57449496964519e-105
ENSG00000106723	SPIN1	15887.6	-0.836518	0.0380692	-21.9736	5.15396433850982e-107	4.71244139351081e-104
ENSG00000062038	CDH3	45678.6	0.614982	0.0284406	21.6233	1.08349041162764e-103	9.45640881530106e-101
ENSG00000117595	IRF6	21377.6	0.733171	0.0340164	21.5535	4.91332845555441e-103	4.10177476848262e-100
ENSG00000067225	PKM	290484	0.629116	0.0293055	21.4675	3.13245039640964e-102	2.40584720245846e-99
ENSG00000114480	GBE1	7520.86	0.905505	0.0421776	21.4689	3.0430301410976e-102	2.40584720245846e-99
ENSG00000067057	PFKP	40566.8	0.612864	0.0286562	21.3868	1.77319631056948e-101	1.30950547535556e-98
ENSG00000196396	PTPN1	8555.29	-0.850807	0.040002	-21.2691	2.19351213630616e-100	1.55991209367461e-97
ENSG00000163898	LIPH	8394.57	1.04317	0.0490723	21.2579	2.7871573643505e-100	1.91129316260336e-97
ENSG00000130309	COLGALT1	20959.7	0.596264	0.0281315	21.1956	1.04804976352444e-99	6.93917362394236e-97
ENSG00000197930	ERO1A	23479.7	1.32634	0.0628763	21.0945	8.93622231089233e-99	5.71948015304812e-96
ENSG00000137075	RNF38	4301.24	0.902758	0.0431913	20.9014	5.20174247190026e-97	3.22189216783732e-94
ENSG00000111674	ENO2	2917.64	1.69295	0.0811585	20.8598	1.24188546745492e-96	7.45170089393808e-94
ENSG00000099284	MACROH2A2	2589.55	-1.39844	0.0690482	-20.2531	3.33626492577349e-91	1.94120069211445e-88
ENSG00000134333	LDHA	250578	0.692477	0.0347737	19.9138	3.08877396244421e-88	1.74433967214386e-85
ENSG00000171314	PGAM1	69933.8	0.62524	0.0314543	19.8778	6.33992942353573e-88	3.4780852817517e-85
ENSG00000034510	TMSB10	52072.3	0.825522	0.0420587	19.6278	8.94454519594253e-86	4.77067256409146e-83
ENSG00000164134	NAA15	10372.7	-1.05476	0.0538226	-19.597	1.64132620163976e-85	8.5175957831581e-83
ENSG00000136193	SCRN1	30127.3	-0.460181	0.0235513	-19.5396	5.06129530850518e-85	2.55741924259495e-82
ENSG00000148344	PTGES	18104.6	-0.686734	0.0352357	-19.4897	1.34151331913189e-84	6.60471724119266e-82
ENSG00000162433	AK4	14216.3	0.871401	0.0448682	19.4213	5.09530925587604e-84	2.44587582555189e-81
ENSG00000114867	EIF4G1	87800.6	-0.604984	0.031154	-19.4192	5.31539739037561e-84	2.48929134860005e-81
ENSG00000108523	RNF167	6302.98	-1.21697	0.0629927	-19.3192	3.70224817297272e-83	1.6925444564107e-80
ENSG00000122034	GTF3A	6291.52	-0.798263	0.0417465	-19.1217	1.66619346657036e-81	7.44013505851569e-79
ENSG00000077097	TOP2B	15306.5	-0.946522	0.0501445	-18.8759	1.80029579556546e-79	7.85624535696644e-77
ENSG00000154764	WNT7A	2904.4	0.81546	0.0432678	18.8468	3.12233844984565e-79	1.3322671238997e-76
ENSG00000130402	ACTN4	98473	-0.70372	0.0376296	-18.7012	4.83664775688778e-78	2.01887986043483e-75
ENSG00000122203	KIAA1191	8678.02	-0.835107	0.0447048	-18.6805	7.14008053553683e-78	2.9169507736775e-75
ENSG00000188064	WNT7B	4555.42	-1.25807	0.0675752	-18.6173	2.32542905651382e-77	9.30220069044204e-75
ENSG00000136908	DPM2	2751.9	-1.11678	0.0600671	-18.5922	3.714875966198e-77	1.45570068218302e-74
ENSG00000148672	GLUD1	19435.5	-0.471843	0.0254646	-18.5294	1.19655858512615e-76	4.59502427860143e-74
ENSG00000152291	TGOLN2	14776.9	-0.865509	0.0472486	-18.3182	5.9229192803604e-75	2.22992104121961e-72
ENSG00000150093	ITGB1	89488.4	-0.733577	0.0403267	-18.1909	6.09582245805345e-74	2.25088244263623e-71
ENSG00000064419	TNPO3	11581.1	-0.612959	0.0337965	-18.1368	1.63322607117853e-73	5.91690071560356e-71
ENSG00000213977	TAX1BP3	7709.69	-0.705338	0.0389418	-18.1126	2.53347259046931e-73	9.0083717054817e-71
ENSG00000121892	PDS5A	12240.8	-0.739144	0.0412565	-17.9158	8.87191896346461e-72	3.09726756395426e-69
ENSG00000103855	CD276	5704.19	-1.04062	0.0581995	-17.8803	1.68050814592309e-71	5.76204230533378e-69
ENSG00000111269	CREBL2	2750.17	-1.09224	0.0611297	-17.8676	2.10695465571132e-71	7.0974800604058e-69
ENSG00000169248	CXCL11	488.991	4.07337	0.230593	17.6648	7.83458091551819e-70	2.59365151998043e-67
ENSG00000115977	AAK1	7721.11	-1.32808	0.0753633	-17.6223	1.66004542566411e-69	5.40246308782654e-67
ENSG00000112658	SRF	3345.92	-1.02751	0.0590928	-17.3882	1.01438222156381e-67	3.2461921727078e-65
ENSG00000115758	ODC1	13271.7	-0.830531	0.0478179	-17.3686	1.42575424296686e-67	4.48785364249289e-65
ENSG00000110696	C11orf58	15707.9	-0.867239	0.0501157	-17.3047	4.33254917490212e-67	1.34176252753703e-64
ENSG00000133265	HSPBP1	4228.21	-0.674706	0.0391821	-17.2197	1.88868364860433e-66	5.75628805346852e-64
ENSG00000106554	CHCHD3	9805.65	-0.549562	0.0324907	-16.9145	3.52053660920339e-64	1.05621599114553e-61
ENSG00000145107	TM4SF19	2276.86	1.11762	0.0665527	16.793	2.74376487096098e-63	8.10508142881873e-61
ENSG00000114023	FAM162A	7116.05	1.01824	0.060662	16.7855	3.11490088163589e-63	9.06200179216527e-61
ENSG00000170006	TMEM154	5003.46	1.18287	0.0706168	16.7506	5.60429977618048e-63	1.60609194033495e-60
ENSG00000160285	LSS	11950.6	0.92427	0.0554529	16.6677	2.2522307263002e-62	6.35957090818972e-60
ENSG00000170961	HAS2	1956.39	1.44982	0.087247	16.6174	5.21545770588983e-62	1.45133338276508e-59
ENSG00000163900	TMEM41A	5760.95	-0.720156	0.0433656	-16.6066	6.24146856887086e-62	1.71203482844128e-59
ENSG00000107159	CA9	1558.77	3.16274	0.190566	16.5965	7.38424060525992e-62	1.99696906847318e-59
ENSG00000167004	PDIA3	60057.4	0.691487	0.0417219	16.5737	1.07951421850642e-61	2.87885451521412e-59
ENSG00000113739	STC2	13733.4	1.16397	0.0704277	16.5271	2.34104230685866e-61	6.15758264849222e-59
ENSG00000111669	TPI1	79445.9	0.559281	0.0340016	16.4487	8.57328193820106e-61	2.22453495264052e-58
ENSG00000135823	STX6	7201.66	0.489641	0.0298004	16.4307	1.15317887700569e-60	2.95229168231818e-58
ENSG00000100290	BIK	1085.59	1.17663	0.0717338	16.4027	1.83052477626761e-60	4.62472450383084e-58
ENSG00000125534	PPDPF	7563.25	-1.20413	0.0744622	-16.171	8.07124910635416e-59	2.01267602715722e-56
ENSG00000275216	LINC03061	28167.6	-1.19217	0.0740947	-16.0898	3.00917338753431e-58	7.40758182231363e-56
ENSG00000173530	TNFRSF10D	2486.93	0.836094	0.0519914	16.0814	3.44519250219637e-58	8.3735621816041e-56
ENSG00000234745	HLA-B	43070.1	0.626339	0.0390646	16.0334	7.46461136479776e-58	1.79160003519352e-55
ENSG00000149679	CABLES2	1011.27	-1.3238	0.0828143	-15.9852	1.62092937211256e-57	3.84240307085596e-55
ENSG00000102225	CDK16	7632.3	-0.946097	0.0592246	-15.9747	1.91653523421428e-57	4.48773085757907e-55
ENSG00000120162	MOB3B	4457.54	-0.657803	0.0411869	-15.9712	2.02934138980984e-57	4.6946245814143e-55
ENSG00000100097	LGALS1	22128.2	0.91262	0.0588281	15.5133	2.81837766714929e-54	6.44234161749208e-52
ENSG00000144354	CDCA7	5694.19	-0.580445	0.0374303	-15.5074	3.09267343975058e-54	6.98616737842953e-52
ENSG00000117318	ID3	6412.27	-0.856353	0.0552982	-15.4861	4.30688025825015e-54	9.6158613765885e-52
ENSG00000049130	KITLG	14717.9	-0.749039	0.0484353	-15.4647	6.00126095062127e-54	1.32448518980321e-51
ENSG00000177556	ATOX1	2313.08	-0.885696	0.0576711	-15.3577	3.14455162347384e-53	6.86119724117287e-51
ENSG00000164211	STARD4	3320.68	1.09679	0.0715004	15.3397	4.15209674989646e-53	8.95779884210809e-51
ENSG00000114738	MAPKAPK3	4514.57	-0.58974	0.0388516	-15.1793	4.85050510806789e-52	1.03039573312547e-49
ENSG00000134291	TMEM106C	6440.48	-0.796365	0.052468	-15.1781	4.93705574957261e-52	1.03039573312547e-49
ENSG00000213782	DDX47	11412.5	-0.958957	0.0631784	-15.1786	4.90336152708217e-52	1.03039573312547e-49
ENSG00000237190	CDKN2AIPNL	1686.49	-1.14009	0.0751299	-15.1749	5.18453363274395e-52	1.07041107830448e-49
ENSG00000205250	E2F4	6559.31	-0.53305	0.035166	-15.1581	6.69825058397543e-52	1.36822456875438e-49
ENSG00000197111	PCBP2	35447.6	-0.367266	0.0245428	-14.9643	1.25696998470212e-50	2.54053480802794e-48
ENSG00000073150	PANX2	3326.51	0.771839	0.0518118	14.897	3.44899489487329e-50	6.89834906004814e-48
ENSG00000166619	BLCAP	25606.8	0.450275	0.0303054	14.8579	6.18140923119317e-50	1.22360039843443e-47
ENSG00000135378	PRRG4	7968.38	-0.693634	0.0468253	-14.8132	1.20327277910563e-49	2.35755516649053e-47
ENSG00000141480	ARRB2	2055.96	-1.1345	0.0766386	-14.8032	1.39708289468138e-49	2.70963521826032e-47
ENSG00000125835	SNRPB	18119.5	-0.525067	0.035554	-14.7681	2.35130787793006e-49	4.5147462564135e-47
ENSG00000178691	SUZ12	9067.78	-0.61047	0.041355	-14.7617	2.58602479175179e-49	4.91626356697288e-47
ENSG00000138759	FRAS1	7388.79	-0.656176	0.0445352	-14.7339	3.90607209875627e-49	7.35298925178619e-47
ENSG00000106771	TMEM245	23777.7	0.407597	0.0277593	14.6832	8.25788186259298e-49	1.5394134916859e-46
ENSG00000120437	ACAT2	10420.5	0.480962	0.0328179	14.6555	1.24307281920116e-48	2.29502319245014e-46
ENSG00000169230	PRELID1	11164	-0.68694	0.0468901	-14.65	1.34730006887554e-48	2.46376272595041e-46
ENSG00000130766	SESN2	2483.51	0.687451	0.0471458	14.5814	3.68944913589017e-48	6.68312385454973e-46
ENSG00000116260	QSOX1	35433.6	0.80122	0.055212	14.5117	1.02159621123228e-47	1.83324007961412e-45
ENSG00000044574	HSPA5	108345	0.685241	0.0474499	14.4413	2.84224184542748e-47	5.05313756241232e-45
ENSG00000129480	DTD2	2018.1	-0.852151	0.0590748	-14.4249	3.60553954115276e-47	6.35137291097929e-45
ENSG00000285043	NA	22094.4	0.702212	0.0489312	14.351	1.05011793093846e-46	1.8330285810863e-44
ENSG00000123384	LRP1	16246.6	0.998802	0.0697657	14.3165	1.72528719031517e-46	2.98443597668843e-44
ENSG00000130164	LDLR	30665.2	1.25108	0.0877608	14.2556	4.13794245434194e-46	7.09398509516247e-44
ENSG00000241370	RPP21	1059.87	-0.913442	0.0641242	-14.2449	4.82391259400877e-46	8.1968093555365e-44
ENSG00000152952	PLOD2	20185.7	0.975836	0.0685147	14.2427	4.97508962210009e-46	8.37953472227578e-44
ENSG00000179218	CALR	94495.9	0.77339	0.0543451	14.2311	5.8771324045476e-46	9.8127668956277e-44
ENSG00000090863	GLG1	27213.2	0.608208	0.0428596	14.1907	1.04567062325167e-45	1.73085531353925e-43
ENSG00000132383	RPA1	19025.3	-0.712319	0.0505111	-14.1022	3.67952239582248e-45	6.03850508736645e-43
ENSG00000205426	KRT81	2778.3	0.922007	0.0655121	14.0738	5.5004232001746e-45	8.95030727682648e-43
ENSG00000138764	CCNG2	3022.7	0.950572	0.0676527	14.0508	7.62079651764792e-45	1.2296379322299e-42
ENSG00000075618	FSCN1	48875.6	0.540294	0.0385106	14.0298	1.02475754275511e-44	1.63969746487007e-42
ENSG00000100065	CARD10	8287.38	0.633174	0.0451538	14.0226	1.13370019334712e-44	1.79902292664943e-42
ENSG00000198478	SH3BGRL2	2194.79	-0.800795	0.0571759	-14.0058	1.43625033598353e-44	2.2604461230508e-42
ENSG00000125944	HNRNPR	23344.3	-0.393261	0.0280816	-14.0042	1.46936975901058e-44	2.29376981648473e-42
ENSG00000100139	MICALL1	10628	-0.753954	0.0540599	-13.9466	3.29795786175673e-44	5.10678136319282e-42
ENSG00000162521	RBBP4	14883.7	-0.600862	0.0434978	-13.8136	2.1091346735165e-43	3.23979958929523e-41
ENSG00000198331	HYLS1	837.446	-0.964175	0.0701632	-13.7419	5.69655883226839e-43	8.68092270939567e-41
ENSG00000107263	RAPGEF1	7780.59	-1.16133	0.0845292	-13.7388	5.946878465267e-43	8.99102467807808e-41
ENSG00000102144	PGK1	93677.4	0.733068	0.0534689	13.7102	8.82399108354875e-43	1.32366759996265e-40
ENSG00000108679	LGALS3BP	30941.1	0.430289	0.0314078	13.7001	1.01407886644429e-42	1.50940529570518e-40
ENSG00000081181	ARG2	2787.58	1.30355	0.0951782	13.6959	1.07376985303949e-42	1.58595807293933e-40
ENSG00000162458	FBLIM1	8349.16	-0.684787	0.050105	-13.667	1.59744962488249e-42	2.34142215628768e-40
ENSG00000087842	PIR	3204.7	-0.577186	0.0425161	-13.5757	5.57962687430726e-42	8.11624360708892e-40
ENSG00000147676	MAL2	50452.8	0.534668	0.0394321	13.5592	6.98729002434394e-42	1.00874402825134e-39
ENSG00000212747	RTL8B	578.022	-1.47141	0.108866	-13.5158	1.26157122162705e-41	1.80771858406425e-39
ENSG00000130429	ARPC1B	12443.6	0.563804	0.0417407	13.5073	1.41615320471545e-41	2.01418945805492e-39
ENSG00000146830	GIGYF1	6823.9	0.601353	0.0445493	13.4986	1.59403700392304e-41	2.25052239061223e-39
ENSG00000065618	COL17A1	78486.6	1.33347	0.0988292	13.4927	1.7266013507161e-41	2.41988850621167e-39
ENSG00000183576	SETD3	6872.67	-0.401003	0.0297221	-13.4917	1.74928036714387e-41	2.43390813982098e-39
ENSG00000110092	CCND1	92724.4	-0.427971	0.0318768	-13.4258	4.27231018236634e-41	5.90162790011627e-39
ENSG00000168209	DDIT4	17666.7	1.21002	0.0905455	13.3637	9.86031301371113e-41	1.35234192983048e-38
ENSG00000106799	TGFBR1	7180.17	0.70065	0.0524906	13.3481	1.21506536248692e-40	1.65464326419229e-38
ENSG00000105011	ASF1B	3322.68	-1.04292	0.0785602	-13.2754	3.21553058384394e-40	4.34798610847799e-38
ENSG00000105855	ITGB8	17198.9	0.606921	0.0457201	13.2747	3.24617385682238e-40	4.35872616956969e-38
ENSG00000116701	NCF2	2434.72	1.20746	0.0910565	13.2605	3.92010431216063e-40	5.22707797901362e-38
ENSG00000162437	RAVER2	2404.47	-0.825017	0.0622764	-13.2477	4.65504389736393e-40	6.16424123264034e-38
ENSG00000197312	DDI2	7030.07	-0.815835	0.0618281	-13.1952	9.34734722421808e-40	1.22930420583706e-37
ENSG00000230937	MIR205HG	9114.1	0.755445	0.0573772	13.1663	1.37183701077586e-39	1.79188043836103e-37
ENSG00000136830	NIBAN2	55691.9	0.559136	0.0426191	13.1194	2.55056377722564e-39	3.30901183016956e-37
ENSG00000100628	ASB2	873.001	1.44664	0.110464	13.0961	3.46688493885466e-39	4.46762803429183e-37
ENSG00000179750	APOBEC3B	4313.6	-0.948446	0.072647	-13.0555	5.90956652382339e-39	7.56463912159552e-37
ENSG00000175348	TMEM9B	3014.2	-1.05994	0.0814653	-13.0109	1.06031596712832e-38	1.3482865486643e-36
ENSG00000097046	CDC7	3719.52	-0.700975	0.0539686	-12.9886	1.42072721838465e-38	1.79469627106603e-36
ENSG00000185624	P4HB	44557.9	0.404362	0.0311643	12.9752	1.69237931782208e-38	2.12388073735306e-36
ENSG00000135677	GNS	14786.3	0.316675	0.0244512	12.9513	2.31013769551646e-38	2.88032168127348e-36
ENSG00000107957	SH3PXD2A	5051.24	0.888965	0.0686597	12.9474	2.43020259780949e-38	3.01047226326064e-36
ENSG00000168137	SETD5	16079.8	-0.427338	0.0330574	-12.9272	3.16245555789255e-38	3.89245571583941e-36
ENSG00000131941	RHPN2	9552.03	0.673508	0.0521024	12.9266	3.18553465367473e-38	3.89588859141455e-36
ENSG00000155324	GRAMD2B	2009.43	-1.13261	0.087628	-12.9252	3.24539476857533e-38	3.94397626274777e-36
ENSG00000198363	ASPH	67542	0.738873	0.05717	12.9241	3.28995798043264e-38	3.97298636366586e-36
ENSG00000011304	PTBP1	28358.7	-0.498201	0.0385627	-12.9193	3.50459671757551e-38	4.20573509838546e-36
ENSG00000107819	SFXN3	4951.11	0.75612	0.0586527	12.8915	5.02826538559174e-38	5.99675302290354e-36
ENSG00000146670	CDCA5	5628.96	-0.39952	0.0311107	-12.8419	9.55441172872473e-38	1.13243370125459e-35
ENSG00000206503	HLA-A	67639.9	0.474029	0.0370425	12.7969	1.70684687403584e-37	2.01062373180136e-35
ENSG00000143847	PPFIA4	1416.12	2.36496	0.185237	12.7672	2.500291178051e-37	2.92732261644862e-35
ENSG00000079739	PGM1	10942.3	0.437076	0.034246	12.7629	2.64312869335854e-37	3.07580085098044e-35
ENSG00000164733	CTSB	24230.2	0.432121	0.0338703	12.7581	2.809982805303e-37	3.25026987015801e-35
ENSG00000124207	CSE1L	27520.2	-0.605498	0.0474799	-12.7527	3.01064444932582e-37	3.46152000428175e-35
ENSG00000167642	SPINT2	59050.8	0.530139	0.0415972	12.7446	3.34218682831419e-37	3.81984102919409e-35
ENSG00000116221	MRPL37	9480.1	-0.710096	0.055783	-12.7296	4.04848759373924e-37	4.59970475073296e-35
ENSG00000122884	P4HA1	9560.74	1.11916	0.0880349	12.7127	5.02535658182401e-37	5.67064714270025e-35
ENSG00000173120	KDM2A	23959.4	-0.309856	0.0243744	-12.7123	5.0501570824527e-37	5.67064714270025e-35
ENSG00000151651	ADAM8	11374.8	2.17102	0.171534	12.6565	1.02952261979624e-36	1.14929440829695e-34
ENSG00000175793	SFN	58826.8	0.460107	0.0363657	12.6522	1.08773672548264e-36	1.20726201537527e-34
ENSG00000135926	TMBIM1	17725.6	1.02765	0.0812944	12.6412	1.25208007243869e-36	1.38167755579858e-34
ENSG00000115339	GALNT3	17986.1	0.665454	0.0526454	12.6403	1.26548948039949e-36	1.38849505789432e-34
ENSG00000176171	BNIP3	10446	1.29304	0.102327	12.6364	1.32996196093525e-36	1.45094315976805e-34
ENSG00000138623	SEMA7A	6747.56	1.67756	0.132763	12.6357	1.34198701672761e-36	1.45579054848513e-34
ENSG00000182718	ANXA2	240510	0.696611	0.0551765	12.6251	1.53486434857007e-36	1.65567024476932e-34
ENSG00000010270	STARD3NL	4308.88	-0.46201	0.0367322	-12.5778	2.79769745220465e-36	3.0010384793174e-34
ENSG00000147669	POLR2K	3970.59	-0.550869	0.0438167	-12.5721	3.00541735871095e-36	3.20594548358939e-34
ENSG00000163453	IGFBP7	7936.46	0.836641	0.0665945	12.5632	3.36380112632018e-36	3.56841687439082e-34
ENSG00000117472	TSPAN1	11874.3	0.623102	0.0496259	12.556	3.6856269147065e-36	3.88833639501536e-34
ENSG00000100612	DHRS7	7654.21	0.598314	0.0479123	12.4877	8.7140105910942e-36	9.143044664459e-34
ENSG00000181104	F2R	2027.41	0.655252	0.0524827	12.4851	9.00188347635384e-36	9.39375894725381e-34
ENSG00000164754	RAD21	28858.7	-0.53709	0.0431009	-12.4612	1.21493676156044e-35	1.26097301398497e-33
ENSG00000115073	ACTR1B	3741.35	0.614668	0.0493698	12.4503	1.39377954887666e-35	1.43881511386993e-33
ENSG00000204642	HLA-F	3984.37	0.665873	0.0536101	12.4207	2.01898699920052e-35	2.07307857602402e-33
ENSG00000141526	SLC16A3	23701.7	0.898477	0.0723759	12.414	2.19298217864133e-35	2.2397580219198e-33
ENSG00000136295	TTYH3	10216.9	-0.660707	0.0535308	-12.3425	5.34403320824596e-35	5.42914188526617e-33
ENSG00000131462	TUBG1	6154.3	-0.625665	0.0508782	-12.2973	9.3623314349502e-35	9.46137504644625e-33
ENSG00000132182	NUP210	21302.6	0.355112	0.0288842	12.2943	9.71676098044137e-35	9.76814280552119e-33
ENSG00000124535	WRNIP1	5642.92	-0.44586	0.0362956	-12.2841	1.10216388094493e-34	1.10222128531373e-32
ENSG00000167977	KCTD5	5445.22	-0.794119	0.0647432	-12.2657	1.38473618689198e-34	1.37763313598512e-32
ENSG00000067829	IDH3G	6390.87	0.515054	0.0420949	12.2356	2.00719000062598e-34	1.98660078360925e-32
ENSG00000164236	ANKRD33B	11458.6	-0.409389	0.0335098	-12.217	2.52282712541272e-34	2.48414377615639e-32
ENSG00000104856	RELB	1156.24	0.744519	0.0611363	12.178	4.07058915395106e-34	3.98772358903134e-32
ENSG00000134363	FST	21125.2	0.984655	0.082019	12.0052	3.33635820903039e-33	3.25184842495394e-31
ENSG00000109736	MFSD10	3268.04	0.918258	0.0765418	11.9968	3.69209059647236e-33	3.58039553246796e-31
ENSG00000105656	ELL	2362.45	0.696918	0.0582179	11.9709	5.05012850401628e-33	4.87273956812144e-31
ENSG00000160094	ZNF362	2516.59	-1.05185	0.0881179	-11.9368	7.60521002452035e-33	7.30138188404076e-31
ENSG00000144063	MALL	20455	0.615774	0.0516488	11.9223	9.05356033432131e-33	8.64862746165689e-31
ENSG00000167653	PSCA	1625.03	-1.42756	0.119924	-11.9039	1.12995239311742e-32	1.07407009407166e-30
ENSG00000170477	KRT4	17844.4	-1.45745	0.1225	-11.8975	1.21888889010958e-32	1.15290076743813e-30
ENSG00000197958	RPL12	63442.9	0.210187	0.0176938	11.8791	1.51950461611168e-32	1.43019647715492e-30
ENSG00000144677	CTDSPL	5067.89	-0.759908	0.0640595	-11.8625	1.85277133365954e-32	1.73536889646814e-30
ENSG00000011198	ABHD5	2659.17	-0.950353	0.0801488	-11.8574	1.97111770400711e-32	1.83725393372042e-30
ENSG00000196821	ILRUN	15680.7	-0.761555	0.0643869	-11.8278	2.80397392132987e-32	2.60092286296883e-30
ENSG00000171124	FUT3	604.403	1.39062	0.117759	11.809	3.50609908664058e-32	3.23656771935509e-30
ENSG00000149925	ALDOA	139227	0.376291	0.0318955	11.7976	4.01556362658025e-32	3.68913096621854e-30
ENSG00000106683	LIMK1	6009.77	-0.565544	0.0479868	-11.7854	4.64165339079534e-32	4.24401841698387e-30
ENSG00000127666	TICAM1	1565.41	0.569645	0.048371	11.7766	5.15355274591382e-32	4.68973299878157e-30
ENSG00000140577	CRTC3	1924.18	-1.04495	0.0887522	-11.7738	5.32517133453099e-32	4.82304786765706e-30
ENSG00000205937	RNPS1	14850.2	-0.446348	0.0379212	-11.7704	5.54494412464509e-32	4.99851981865306e-30
ENSG00000092820	EZR	120437	-0.363259	0.0308899	-11.7598	6.28853100757664e-32	5.64234036805977e-30
ENSG00000101079	NDRG3	5569.71	-0.442171	0.037735	-11.7178	1.03317179688803e-31	9.22694496374285e-30
ENSG00000151151	IPMK	4014.11	0.786229	0.0674323	11.6595	2.05161300284295e-31	1.82375098461053e-29
ENSG00000143457	GOLPH3L	2134.76	-1.02735	0.0883741	-11.625	3.07509597852437e-31	2.72096395777172e-29
ENSG00000175283	DOLK	2428.4	-0.869186	0.0748321	-11.6151	3.45190347961895e-31	3.04036691340199e-29
ENSG00000177606	JUN	6605.55	0.962508	0.0829721	11.6004	4.10231860031798e-31	3.59674061391349e-29
ENSG00000067177	PHKA1	2899.77	-0.525327	0.0453148	-11.5928	4.4814206707489e-31	3.91126174086589e-29
ENSG00000164933	SLC25A32	3223.55	-0.848285	0.0732512	-11.5805	5.17541444219531e-31	4.49652184183675e-29
ENSG00000126001	CEP250	9499.1	0.662296	0.0573631	11.5457	7.76244323168682e-31	6.71381407619904e-29
ENSG00000168938	PPIC	4155.98	0.52925	0.0458862	11.534	8.89380738563833e-31	7.65784733684491e-29
ENSG00000243927	MRPS6	3983.92	0.515116	0.0446774	11.5297	9.34895592004905e-31	8.01380815271705e-29
ENSG00000143942	CHAC2	1332.99	-0.564286	0.049075	-11.4984	1.34316581210904e-30	1.1462278559247e-28
ENSG00000185127	C6orf120	4181.1	0.468291	0.0407622	11.4884	1.50911358240148e-30	1.28214557060579e-28
ENSG00000141959	PFKL	18537.8	0.60172	0.0524071	11.4817	1.63134026526272e-30	1.37988389574051e-28
ENSG00000170955	CAVIN3	3354.43	0.65572	0.0571817	11.4673	1.92584362119296e-30	1.62184751625114e-28
ENSG00000196083	IL1RAP	9038.63	1.19891	0.104894	11.4297	2.96988513792656e-30	2.49016439010165e-28
ENSG00000119950	MXI1	1663.34	1.12552	0.0985643	11.4192	3.35485379874251e-30	2.80071946911543e-28
ENSG00000133805	AMPD3	2479.91	0.825232	0.0722851	11.4164	3.46467274937839e-30	2.87987798531665e-28
ENSG00000010278	CD9	22372.2	0.519246	0.045488	11.415	3.51896886944795e-30	2.91240177854612e-28
ENSG00000258947	TUBB3	5049.09	0.631184	0.0553415	11.4053	3.93623561115546e-30	3.24376223046334e-28
ENSG00000135966	TGFBRAP1	3407.95	-0.603552	0.052955	-11.3975	4.30489691251753e-30	3.53240707766022e-28
ENSG00000134954	ETS1	9133.68	0.804975	0.070805	11.3689	5.97314787094471e-30	4.88044307531955e-28
ENSG00000169957	ZNF768	3540.58	-0.475547	0.0419037	-11.3486	7.53889345250366e-30	6.13365649074249e-28
ENSG00000167965	MLST8	2449.05	-0.848726	0.0749173	-11.3288	9.44627053507563e-30	7.65307344067456e-28
ENSG00000166920	C15orf48	2165.21	1.89451	0.167733	11.2948	1.39207321094452e-29	1.12307553459436e-27
ENSG00000143315	PIGM	2321.97	-0.568964	0.0504006	-11.2888	1.4902175969681e-29	1.19722460583199e-27
ENSG00000135828	RNASEL	1248.46	0.619512	0.0548823	11.288	1.50393146489518e-29	1.20320783572718e-27
ENSG00000156535	CD109	38733.2	0.459634	0.0407421	11.2816	1.61849931905469e-29	1.28949400104436e-27
ENSG00000179889	PDXDC1	14925.3	-0.404382	0.0358728	-11.2727	1.79028292196103e-29	1.42046373489974e-27
ENSG00000165283	STOML2	14537.7	-0.283235	0.0251303	-11.2707	1.83141205356229e-29	1.44711698931891e-27
ENSG00000168615	ADAM9	59490.3	0.280494	0.0249226	11.2546	2.1984164658327e-29	1.72999158034646e-27
ENSG00000105048	TNNT1	4367.1	0.791163	0.0704984	11.2224	3.16498391879041e-29	2.48044311121202e-27
ENSG00000102172	SMS	28933.7	0.414643	0.0369543	11.2204	3.23716763922319e-29	2.52670145694002e-27
ENSG00000135090	TAOK3	5921.76	-0.475584	0.0424236	-11.2104	3.62706275215126e-29	2.81956404469864e-27
ENSG00000142089	IFITM3	18567.3	0.421364	0.0375902	11.2094	3.66568777842483e-29	2.838099638449e-27
ENSG00000130939	UBE4B	7996.26	-0.37934	0.0338496	-11.2066	3.78324118828564e-29	2.9173499620993e-27
ENSG00000173281	PPP1R3B	1241.96	0.683601	0.0611162	11.1853	4.81530948058302e-29	3.69835029346698e-27
ENSG00000134755	DSC2	13226.6	1.10494	0.0990104	11.1598	6.41171537362311e-29	4.90483453740786e-27
ENSG00000160679	CHTOP	8751.71	0.40731	0.036552	11.1433	7.71959756755099e-29	5.88190447994233e-27
ENSG00000149428	HYOU1	15693.4	0.821759	0.0738018	11.1347	8.50594425690739e-29	6.45544014533118e-27
ENSG00000137142	IGFBPL1	1264.61	-0.844294	0.0759798	-11.1121	1.0957658866234e-28	8.28338613742359e-27
ENSG00000073803	MAP3K13	4071.82	-0.630954	0.05679	-11.1103	1.11778787084732e-28	8.41672349338799e-27
ENSG00000204469	PRRC2A	29886.4	-0.433684	0.0390469	-11.1068	1.16311268147101e-28	8.7237994519238e-27
ENSG00000169429	CXCL8	4256.85	1.75479	0.158001	11.1062	1.17032933582518e-28	8.74377181991409e-27
ENSG00000105426	PTPRS	8092.79	-0.813659	0.0733103	-11.0988	1.27076041005043e-28	9.45731419898384e-27
ENSG00000157911	PEX10	1663.95	-0.679356	0.0612816	-11.0858	1.47006290244884e-28	1.08983311930194e-26
ENSG00000100600	LGMN	7403.95	0.426559	0.0385452	11.0665	1.82454971456921e-28	1.34742996420936e-26
ENSG00000185896	LAMP1	41946.1	0.340147	0.030746	11.0631	1.89336643908503e-28	1.39289383129777e-26
ENSG00000105402	NAPA	5077.38	-1.06609	0.0963907	-11.0601	1.95851785650725e-28	1.43532447949602e-26
ENSG00000110619	CARS1	6390.41	0.362468	0.0328199	11.0441	2.34001636409276e-28	1.70838989380019e-26
ENSG00000184007	PTP4A2	12270.4	-0.671695	0.0608728	-11.0344	2.60758046440098e-28	1.89652092791528e-26
ENSG00000080986	NDC80	5090.71	-0.849743	0.0770254	-11.032	2.67882123422434e-28	1.94098288748459e-26
ENSG00000091651	ORC6	3428.16	-0.415092	0.0378442	-10.9684	5.41991963535612e-28	3.91232619994259e-26
ENSG00000143322	ABL2	13078	0.711887	0.0649074	10.9677	5.46270214316785e-28	3.92843984460546e-26
ENSG00000170348	TMED10	22727.4	0.578723	0.0527873	10.9633	5.73716626782656e-28	4.11042274285589e-26
ENSG00000109113	RAB34	5075.85	-0.458327	0.0418694	-10.9466	6.90020697411806e-28	4.92531130520598e-26
ENSG00000125734	GPR108	2899.22	0.512981	0.0469151	10.9342	7.90658662450887e-28	5.6227544361924e-26
ENSG00000163956	LRPAP1	7090.6	0.49511	0.0453205	10.9246	8.78877395970458e-28	6.22705715130213e-26
ENSG00000147852	VLDLR	2229.64	1.54494	0.141508	10.9177	9.48274361500148e-28	6.69405000557513e-26
ENSG00000133119	RFC3	6209.25	-0.696399	0.0637975	-10.9158	9.68913161929115e-28	6.81468923890144e-26
ENSG00000091527	CDV3	22382.4	-0.52405	0.0480155	-10.9142	9.86070071672636e-28	6.91004797306068e-26
ENSG00000148730	EIF4EBP2	10804.2	-0.704904	0.0645959	-10.9125	1.00425204744035e-27	7.01187038650986e-26
ENSG00000170515	PA2G4	32471.7	-0.457613	0.0419406	-10.911	1.02150840675635e-27	7.10651555004664e-26
ENSG00000183431	SF3A3	14423.4	-0.493697	0.0453405	-10.8887	1.30543159945535e-27	9.04895023145927e-26
ENSG00000064601	CTSA	10127.3	0.492733	0.0453112	10.8744	1.52604932914506e-27	1.05401702046454e-25
ENSG00000240972	MIF	24133.7	0.457476	0.0421282	10.8591	1.8043413684479e-27	1.24176195754724e-25
ENSG00000161671	EMC10	12170.3	0.56455	0.0520138	10.8538	1.91204749110383e-27	1.31118656702445e-25
ENSG00000147155	EBP	6795.18	0.459406	0.0424167	10.8308	2.46073460041921e-27	1.68144359653556e-25
ENSG00000135046	ANXA1	91331.6	0.859607	0.0794187	10.8237	2.657139410581e-27	1.80921041923992e-25
ENSG00000070814	TCOF1	22969.6	-0.575039	0.0531358	-10.8221	2.70616853370407e-27	1.83608275673681e-25
ENSG00000052344	PRSS8	4984.22	0.621089	0.0574119	10.8181	2.82481938835116e-27	1.90983651675108e-25
ENSG00000138587	MNS1	951.173	-0.797727	0.0737433	-10.8176	2.84042865493012e-27	1.91365160011626e-25
ENSG00000120837	NFYB	2431.24	-0.47725	0.0442198	-10.7927	3.72743056534424e-27	2.50246133864247e-25
ENSG00000147416	ATP6V1B2	3559.89	-1.12008	0.103787	-10.7921	3.75060592965689e-27	2.50924684513386e-25
ENSG00000149115	TNKS1BP1	19847.4	0.564268	0.0522948	10.7901	3.83237769389576e-27	2.54673408133038e-25
ENSG00000158195	WASF2	16780.2	-0.331023	0.0306784	-10.7901	3.83316571795469e-27	2.54673408133038e-25
ENSG00000132002	DNAJB1	18992.1	-0.457285	0.0423998	-10.7851	4.04995591429999e-27	2.68148977622324e-25
ENSG00000070770	CSNK2A2	9945.06	-0.408431	0.0379206	-10.7707	4.73402291280027e-27	3.12364171644942e-25
ENSG00000118705	RPN2	42551.9	0.249468	0.0232085	10.749	5.99100474188244e-27	3.93949596057825e-25
ENSG00000172893	DHCR7	10808.2	0.819667	0.0762795	10.7456	6.21796167948814e-27	4.07478096272531e-25
ENSG00000068697	LAPTM4A	25431.6	0.409191	0.0382069	10.7099	9.14932677542508e-27	5.97538174880738e-25
ENSG00000137449	CPEB2	423.069	1.16397	0.108737	10.7044	9.70621086481651e-27	6.31759168865566e-25
ENSG00000020577	SAMD4A	4448.39	0.757657	0.0707859	10.7035	9.80034123308711e-27	6.35730918974681e-25
ENSG00000111276	CDKN1B	6939.87	0.41195	0.0385349	10.6903	1.13003265220252e-26	7.30564207237055e-25
ENSG00000165949	IFI27	18866.8	1.01873	0.0953564	10.6833	1.2180043672285e-26	7.84795364266927e-25
ENSG00000142784	WDTC1	3060.75	-0.755505	0.0707988	-10.6711	1.38900885710489e-26	8.91985253019097e-25
ENSG00000124208	PEDS1-UBE2V1	812.37	1.17583	0.110203	10.6697	1.41150572335261e-26	9.03410713136447e-25
ENSG00000187720	THSD4	5682.1	0.727964	0.068361	10.6488	1.76590589811762e-26	1.12648369268294e-24
ENSG00000167130	DOLPP1	2923.56	-0.428573	0.0402873	-10.6379	1.98530940496191e-26	1.26224920147926e-24
ENSG00000183255	PTTG1IP	45520.4	0.305175	0.0286975	10.6342	2.06596251326629e-26	1.3091929444629e-24
ENSG00000168010	ATG16L2	688.944	0.837508	0.078805	10.6276	2.2175397785095e-26	1.40062438444608e-24
ENSG00000109452	INPP4B	12763	0.456809	0.0430133	10.6202	2.40112937570955e-26	1.51160934895079e-24
ENSG00000108091	CCDC6	11150.5	-0.532233	0.0501544	-10.6119	2.62364663628493e-26	1.64629539422572e-24
ENSG00000052802	MSMO1	9889.78	0.861289	0.081563	10.5598	4.57615312535255e-26	2.8621080182376e-24
ENSG00000149257	SERPINH1	11309	-1.17546	0.111319	-10.5594	4.59713487309438e-26	2.86589567202225e-24
ENSG00000133739	LRRCC1	1304.66	-1.01573	0.0963692	-10.54	5.65086710517792e-26	3.51140127140846e-24
ENSG00000187325	TAF9B	2491.99	-0.461347	0.0438347	-10.5247	6.64700768805609e-26	4.1170707941408e-24
ENSG00000260267	NA	441.837	-1.42816	0.13586	-10.5119	7.61153118541063e-26	4.699325089745e-24
ENSG00000170043	TRAPPC1	4649.16	-0.565926	0.0538434	-10.5106	7.72117872151298e-26	4.75174207153112e-24
ENSG00000149418	ST14	13376.3	0.545381	0.051915	10.5053	8.1683949419585e-26	5.01090579171071e-24
ENSG00000288611	NPBWR1	3313.69	0.980427	0.0933823	10.4991	8.72421377576357e-26	5.33482893975912e-24
ENSG00000093009	CDC45	2615.58	-0.983702	0.0937516	-10.4926	9.33801641749277e-26	5.69203978515171e-24
ENSG00000136628	EPRS1	25824.1	-0.613107	0.0584923	-10.4818	1.04694019224649e-25	6.36148690864713e-24
ENSG00000132432	SEC61G	10955	0.807801	0.077215	10.4617	1.29490041498661e-25	7.84333844421384e-24
ENSG00000168159	RNF187	6890.41	0.464153	0.0443728	10.4603	1.3141751664979e-25	7.93505577733528e-24
ENSG00000104687	GSR	10158.3	-0.412855	0.0394884	-10.4551	1.38861109461289e-25	8.35821994597556e-24
ENSG00000130985	UBA1	37169	0.242816	0.0232272	10.4539	1.40561758083533e-25	8.43414474050602e-24
ENSG00000131475	VPS25	5806.2	0.382115	0.0365616	10.4513	1.44599186559746e-25	8.64937377300215e-24
ENSG00000144455	SUMF1	3006.04	0.460442	0.0441325	10.4332	1.74942778345761e-25	1.04319139348353e-23
ENSG00000145337	PYURF	4786.1	-0.422028	0.0404591	-10.431	1.79009602878719e-25	1.06413727085891e-23
ENSG00000174684	B4GAT1	2130.69	0.525942	0.0504499	10.425	1.90617335635651e-25	1.12964304368523e-23
ENSG00000163346	PBXIP1	3339.61	0.694023	0.066801	10.3894	2.77051531594648e-25	1.63682044866118e-23
ENSG00000166411	IDH3A	7526.67	-0.620808	0.0598276	-10.3766	3.16794428593217e-25	1.86588031393201e-23
ENSG00000229647	MYOSLID	1141.75	1.47815	0.142653	10.3619	3.69734513346603e-25	2.17103131216151e-23
ENSG00000204525	HLA-C	52486.8	0.53869	0.0520143	10.3566	3.90686058629476e-25	2.28706189382457e-23
ENSG00000030582	GRN	21663.1	0.574284	0.055473	10.3525	4.07724173909175e-25	2.37954767879333e-23
ENSG00000157404	KIT	489.957	-1.40204	0.135545	-10.3437	4.47045618092129e-25	2.6011281554506e-23
ENSG00000119655	NPC2	11663.3	0.626138	0.0606094	10.3307	5.11849788034973e-25	2.96919268279744e-23
ENSG00000100749	VRK1	4213.33	-0.415405	0.0402283	-10.3262	5.36575075962581e-25	3.10324639564986e-23
ENSG00000167165	UGT1A6	14828.1	-0.606348	0.0587633	-10.3185	5.81386343391352e-25	3.35231206590311e-23
ENSG00000166228	PCBD1	1334.56	-0.827495	0.0801982	-10.3181	5.83507641006337e-25	3.35447012424032e-23
ENSG00000166454	ATMIN	6841.24	-0.773597	0.0752786	-10.2765	8.99685833866608e-25	5.15667692420082e-23
ENSG00000123364	HOXC13	2013.31	-0.97174	0.0947934	-10.2511	1.16953596749396e-24	6.68341074757487e-23
ENSG00000147403	RPL10	118809	0.276392	0.0269932	10.2393	1.32167809873053e-24	7.53042764798957e-23
ENSG00000023445	BIRC3	5524.26	1.16794	0.114081	10.2378	1.34286126335833e-24	7.62848494607789e-23
ENSG00000136982	DSCC1	2395.22	-0.578396	0.0565611	-10.226	1.51597978959567e-24	8.58652741593699e-23
ENSG00000041982	TNC	13641.6	0.488953	0.0478591	10.2165	1.67232954068236e-24	9.44423515018884e-23
ENSG00000114062	UBE3A	16868.8	-0.400868	0.0393738	-10.1811	2.40858687726194e-24	1.35622512112336e-22
ENSG00000105404	RABAC1	3479.9	0.567248	0.0557736	10.1706	2.6838712802202e-24	1.50242018809061e-22
ENSG00000151693	ASAP2	12667.7	0.42359	0.0416477	10.1708	2.67700306328192e-24	1.50242018809061e-22
ENSG00000160208	RRP1B	10311.4	-0.375585	0.0369437	-10.1664	2.80022139484836e-24	1.56299566867684e-22
ENSG00000253293	HOXA10	2707.58	0.634141	0.0624765	10.1501	3.31129194675543e-24	1.84290193245366e-22
ENSG00000110057	UNC93B1	5445.21	0.701435	0.0692123	10.1345	3.88198551241453e-24	2.15427756716392e-22
ENSG00000166710	B2M	117857	0.502813	0.0498028	10.0961	5.74963073179022e-24	3.18151757006063e-22
ENSG00000101003	GINS1	3447.45	-0.68093	0.0674516	-10.0951	5.80751244347714e-24	3.20431167894266e-22
ENSG00000136867	SLC31A2	3716.37	0.619795	0.0614098	10.0928	5.9469301072154e-24	3.27183395382931e-22
ENSG00000163507	CIP2A	4716.73	-0.54724	0.0542431	-10.0887	6.2014055947546e-24	3.40209110928237e-22
ENSG00000162735	PEX19	4754.94	-0.853667	0.0846521	-10.0844	6.47502130175454e-24	3.5420764676635e-22
ENSG00000158825	CDA	5253.3	0.661826	0.0656323	10.0838	6.51277591845303e-24	3.55260825029025e-22
ENSG00000185009	AP3M1	6179.24	-0.488613	0.0485068	-10.0731	7.26551664190138e-24	3.95198824479174e-22
ENSG00000073111	MCM2	13813.3	-0.430217	0.0428645	-10.0367	1.0514522534345e-23	5.70308890344515e-22
ENSG00000135164	DMTF1	5111.92	0.482507	0.0480792	10.0357	1.06235454471008e-23	5.74599144027554e-22
ENSG00000170786	SDR16C5	480.512	2.14192	0.213492	10.0328	1.09390369402995e-23	5.90001259243515e-22
ENSG00000181634	TNFSF15	4333.92	0.764245	0.07623	10.0255	1.17754783083268e-23	6.33336019602754e-22
ENSG00000110218	PANX1	4667.78	0.593855	0.0592745	10.0187	1.26104467256109e-23	6.7634968597334e-22
ENSG00000167460	TPM4	66581.3	-0.41488	0.0414141	-10.0179	1.27229769645638e-23	6.80484347344263e-22
ENSG00000074527	NTN4	12271.8	-0.43692	0.0436178	-10.017	1.28330033557114e-23	6.84462492869485e-22
ENSG00000117133	RPF1	4303.08	-0.397458	0.0397222	-10.0059	1.43525346317958e-23	7.6338786001416e-22
ENSG00000116237	ICMT	12479.8	-0.791842	0.0792008	-9.99789	1.55671687883742e-23	8.25704994214288e-22
ENSG00000171793	CTPS1	9430.95	-0.478181	0.0478487	-9.9936	1.62568826068916e-23	8.59912955743597e-22
ENSG00000197746	PSAP	79679.6	0.430939	0.043158	9.98514	1.77059025448963e-23	9.33986359243281e-22
ENSG00000160058	BSDC1	5004.61	-0.430203	0.0430861	-9.98473	1.77783244986652e-23	9.35237284106496e-22
ENSG00000165630	PRPF18	2701.76	-0.466368	0.0468506	-9.95437	2.41355997481093e-23	1.26619576711324e-21
ENSG00000169594	BNC1	7052.3	0.420829	0.0422881	9.95147	2.48482359180312e-23	1.30002991243084e-21
ENSG00000110944	IL23A	352.901	2.0933	0.210454	9.94661	2.60926756278319e-23	1.36142789328804e-21
ENSG00000161638	ITGA5	21242.6	1.70176	0.171096	9.94623	2.61906237467867e-23	1.36283513973456e-21
ENSG00000111142	METAP2	18504.7	-0.289847	0.0291575	-9.94075	2.76744595155304e-23	1.43615485718297e-21
ENSG00000175352	NRIP3	1274.36	-0.644832	0.0649216	-9.93248	3.00690200430164e-23	1.5562136222263e-21
ENSG00000101311	FERMT1	8874.78	0.592051	0.0596243	9.9297	3.09174289953749e-23	1.59582138209729e-21
ENSG00000181938	GINS3	2426.02	-0.558628	0.0562771	-9.92638	3.19655203770464e-23	1.64549586262646e-21
ENSG00000177600	RPLP2	30036	0.257281	0.0259416	9.91767	3.4878635238284e-23	1.79065421179222e-21
ENSG00000100100	PIK3IP1	594.775	2.15462	0.217446	9.90879	3.81218086101039e-23	1.95193825899361e-21
ENSG00000167552	TUBA1A	2409.17	1.82981	0.184753	9.90413	3.99435480800049e-23	2.03977677309621e-21
ENSG00000166557	TMED3	7448.29	0.388109	0.0391879	9.9038	4.00744320255923e-23	2.04103227937241e-21
ENSG00000163694	RBM47	5840.07	-0.571195	0.0576848	-9.902	4.08035966249842e-23	2.07267158411725e-21
ENSG00000101290	CDS2	4502.2	0.562886	0.0569332	9.88677	4.75089659512076e-23	2.40691201907424e-21
ENSG00000165480	SKA3	2407.47	-0.59576	0.060264	-9.88583	4.79582608134018e-23	2.42328043652139e-21
ENSG00000145730	PAM	14207.9	0.760397	0.0769421	9.88272	4.94709367403698e-23	2.49315342874499e-21
ENSG00000151012	SLC7A11	30061.7	0.397253	0.0402037	9.881	5.03264092973082e-23	2.529626662088e-21
ENSG00000101189	MRGBP	2570.15	-0.669442	0.0678205	-9.87079	5.57236461375971e-23	2.79360242686162e-21
ENSG00000178773	CPNE7	2204.58	0.934778	0.0947503	9.86569	5.86274582403842e-23	2.93152558769171e-21
ENSG00000079432	CIC	7790.27	0.624477	0.0633809	9.85275	6.6690571814252e-23	3.32604069975442e-21
ENSG00000144848	ATG3	5722.89	-0.303941	0.0309145	-9.83167	8.22440041837255e-23	4.09110653971947e-21
ENSG00000175792	RUVBL1	7887.87	-0.357518	0.0363652	-9.83131	8.25374713752467e-23	4.09509557590726e-21
ENSG00000171219	CDC42BPG	7509.53	0.546933	0.0556466	9.82868	8.47180770214633e-23	4.19245308476576e-21
ENSG00000181458	TMEM45A	1958.21	0.855394	0.0871454	9.81572	9.63483095927269e-23	4.75574265421581e-21
ENSG00000002586	CD99	13786	0.848778	0.086504	9.81202	9.99517614796198e-23	4.92095839017995e-21
ENSG00000163902	RPN1	24774	0.358321	0.0365242	9.81051	1.01453403583822e-22	4.98211458366487e-21
ENSG00000143641	GALNT2	31969.9	0.465184	0.0474438	9.80495	1.07203893514486e-22	5.2510764269685e-21
ENSG00000013441	CLK1	5913.84	0.517568	0.0528278	9.79728	1.15661458736295e-22	5.65093045596845e-21
ENSG00000119403	PHF19	8368.18	-0.449825	0.0459151	-9.7969	1.16098298546151e-22	5.65787672686458e-21
ENSG00000125885	MCM8	4484.87	-0.472234	0.0482162	-9.7941	1.19349785782203e-22	5.80160819444073e-21
ENSG00000099797	TECR	11712.5	0.36765	0.0375522	9.79036	1.238556230759e-22	6.00543388555645e-21
ENSG00000186106	ANKRD46	1657.05	1.49737	0.153222	9.77249	1.47769546513301e-22	7.14690947758664e-21
ENSG00000137166	FOXP4	1876.57	-0.744285	0.0761688	-9.77152	1.49201966196373e-22	7.19805767069485e-21
ENSG00000099250	NRP1	5959.12	0.726369	0.0743442	9.77036	1.5091714368237e-22	7.26255658106563e-21
ENSG00000173457	PPP1R14B	9867.74	0.621003	0.0637461	9.74183	1.99930566094625e-22	9.59716699895724e-21
ENSG00000158769	F11R	19751	-0.583689	0.0599271	-9.73999	2.03576337871685e-22	9.74780364956167e-21
ENSG00000156515	HK1	22096.9	0.393545	0.0404638	9.72585	2.33933279599649e-22	1.11735146805793e-20
ENSG00000143149	ALDH9A1	6574.11	0.347538	0.0357411	9.72374	2.38833610151995e-22	1.13792658772418e-20
ENSG00000142686	C1orf216	1726.84	-0.89785	0.0924365	-9.71316	2.65004403808095e-22	1.25949246473248e-20
ENSG00000134508	CABLES1	1333.65	-0.628359	0.0647575	-9.70326	2.92002816411039e-22	1.3843817476317e-20
ENSG00000101350	KIF3B	11630.4	-0.413199	0.0425855	-9.70282	2.93277348307191e-22	1.3869995972528e-20
ENSG00000101439	CST3	6751.05	0.693038	0.0715507	9.68597	3.45905508123919e-22	1.63187510110255e-20
ENSG00000132470	ITGB4	37106.5	0.815562	0.084686	9.63042	5.94862066060299e-22	2.79949669863328e-20
ENSG00000104522	GFUS	7826.69	0.747037	0.0776446	9.62124	6.50397734186699e-22	3.05337087875765e-20
ENSG00000226950	DANCR	3096.71	-0.545632	0.0567292	-9.61819	6.69975900673337e-22	3.13761152898262e-20
ENSG00000241685	ARPC1A	20462.4	0.551482	0.0573804	9.61098	7.18604894189255e-22	3.35716121005545e-20
ENSG00000129514	FOXA1	2610.38	-0.886343	0.0924624	-9.58598	9.15807730364817e-22	4.26806413367351e-20
ENSG00000089327	FXYD5	8683.38	0.705658	0.0736268	9.58426	9.3125787453807e-22	4.32955991501343e-20
ENSG00000132471	WBP2	5862.17	-0.265384	0.02771	-9.57722	9.96964713735603e-22	4.62384528223123e-20
ENSG00000272752	STAG3L5P-PVRIG2P-PILRB	2617.59	0.609048	0.0636545	9.56803	1.08966927673324e-21	5.04162404398917e-20
ENSG00000175215	CTDSP2	10167.9	-0.453258	0.0474059	-9.56123	1.16362232499159e-21	5.37084429378932e-20
ENSG00000178363	CALML3	8589.7	0.590861	0.061816	9.55838	1.19611251662799e-21	5.50756748963405e-20
ENSG00000111726	CMAS	6792.35	-0.311048	0.0325508	-9.55577	1.22668717716797e-21	5.63483743751249e-20
ENSG00000148337	CIZ1	13681.3	-0.750633	0.0785962	-9.5505	1.2907432070483e-21	5.91493086361202e-20
ENSG00000179674	ARL14	1222.56	1.2942	0.13555	9.54777	1.32514173370598e-21	6.05810629259252e-20
ENSG00000114544	SLC41A3	3118.81	0.58619	0.0615254	9.52762	1.60931045737844e-21	7.3397553663001e-20
ENSG00000198700	IPO9	15961.3	-0.728607	0.0765693	-9.51565	1.80586859425519e-21	8.21670210386112e-20
ENSG00000135916	ITM2C	5456.94	0.368397	0.0387909	9.497	2.16031802552277e-21	9.80620955273348e-20
ENSG00000178585	CTNNBIP1	2773.95	0.756334	0.0796586	9.49469	2.20857647580823e-21	1.00016219132061e-19
ENSG00000106086	PLEKHA8	6375.92	0.584679	0.0616027	9.49112	2.28555637670558e-21	1.03258748209703e-19
ENSG00000167397	VKORC1	2824.14	0.582228	0.0613905	9.484	2.44720723434589e-21	1.10302408701116e-19
ENSG00000185033	SEMA4B	12075.8	1.3172	0.138996	9.47656	2.62808768579561e-21	1.18177779051432e-19
ENSG00000273841	TAF9	6248.84	-0.472453	0.0498808	-9.47165	2.75461251441315e-21	1.23577838526278e-19
ENSG00000026508	CD44	69252.8	0.622191	0.065716	9.46787	2.85595311214939e-21	1.27528269084606e-19
ENSG00000169908	TM4SF1	32789.9	0.301443	0.0318379	9.46805	2.85114200110498e-21	1.27528269084606e-19
ENSG00000161692	DBF4B	1658.85	-0.925409	0.097746	-9.46748	2.86677995984336e-21	1.2771471463794e-19
ENSG00000065833	ME1	12001.8	-0.272935	0.0288376	-9.46454	2.94861992069479e-21	1.31056599762177e-19
ENSG00000134013	LOXL2	13531.5	1.20648	0.127507	9.4621	3.01826737012449e-21	1.33842382849331e-19
ENSG00000198911	SREBF2	18894.6	0.57758	0.0611615	9.44352	3.60448918657245e-21	1.59469578044649e-19
ENSG00000286264	NA	868.413	0.710492	0.0752822	9.43772	3.80993041648473e-21	1.68171204429709e-19
ENSG00000128272	ATF4	15479	0.238213	0.0252556	9.43207	4.02055401770932e-21	1.77061141500084e-19
ENSG00000262814	MRPL12	5284.27	-0.456117	0.0483706	-9.42964	4.11490801860489e-21	1.80801713650418e-19
ENSG00000099194	SCD	110372	0.689342	0.0731756	9.42037	4.49489809409423e-21	1.97046891106629e-19
ENSG00000145901	TNIP1	22630.4	0.892285	0.094779	9.41437	4.75935853865691e-21	2.08165018908317e-19
ENSG00000228716	DHFR	9317.51	-1.00502	0.106786	-9.41151	4.8904140776226e-21	2.13411001600981e-19
ENSG00000197586	ENTPD6	5903.56	0.478191	0.0508128	9.41085	4.92125288600753e-21	2.14269788354264e-19
ENSG00000205220	PSMB10	3173.74	0.55773	0.0593169	9.40256	5.32522319633995e-21	2.31333960617474e-19
ENSG00000133056	PIK3C2B	3004.68	-0.690446	0.0734362	-9.40199	5.35420828815117e-21	2.32068066232033e-19
ENSG00000128626	MRPS12	3209.07	-0.447802	0.0477193	-9.38408	6.34667449967134e-21	2.74465083486913e-19
ENSG00000196878	LAMB3	83747	1.022	0.109079	9.36934	7.29845478930915e-21	3.14916023392191e-19
ENSG00000058063	ATP11B	19455.4	0.548163	0.0585098	9.36875	7.33973747095672e-21	3.15987217892018e-19
ENSG00000144959	NCEH1	15868.9	0.31506	0.0336485	9.36327	7.7304985198011e-21	3.32065552748772e-19
ENSG00000181885	CLDN7	27214.5	0.419945	0.0449334	9.34593	9.10870263732782e-21	3.90393302096722e-19
ENSG00000111640	GAPDH	404127	0.425755	0.0456222	9.33218	1.03710687898601e-20	4.43507554196224e-19
ENSG00000072135	PTPN18	1721.84	-0.775523	0.0831993	-9.32126	1.14967413282286e-20	4.90553178318485e-19
ENSG00000289700	NA	2281.74	1.36403	0.146379	9.31846	1.18040352627846e-20	5.02548295079216e-19
ENSG00000149968	MMP3	239.168	2.8242	0.303123	9.31702	1.19658807763508e-20	5.08311674306883e-19
ENSG00000176994	SMCR8	8072.85	-0.395731	0.0425323	-9.30425	1.34941082798839e-20	5.71965503492386e-19
ENSG00000006652	IFRD1	8460.45	-0.483954	0.0520454	-9.29868	1.4220486595969e-20	6.01426350504849e-19
ENSG00000135047	CTSL	5564.38	0.480112	0.0516401	9.29727	1.44094378063006e-20	6.08078275425885e-19
ENSG00000132170	PPARG	4737.53	-0.804179	0.0865312	-9.29351	1.49279197124723e-20	6.28576724559607e-19
ENSG00000109107	ALDOC	1562.14	1.88209	0.202572	9.29101	1.52833367164194e-20	6.42134241339099e-19
ENSG00000142534	RPS11	66747.1	0.314511	0.0338675	9.28651	1.5942769465739e-20	6.683779836499e-19
ENSG00000139725	RHOF	10735	-0.4446	0.047894	-9.28302	1.64749085550505e-20	6.8918239469613e-19
ENSG00000143774	GUK1	10453.2	0.453972	0.0489147	9.28088	1.68088821399153e-20	7.01624665148944e-19
ENSG00000159792	PSKH1	2896.95	0.552862	0.059588	9.27808	1.72561896101301e-20	7.18733398490473e-19
ENSG00000149798	CDC42EP2	1253.72	0.912165	0.0983241	9.27712	1.74118194058464e-20	7.23645767124799e-19
ENSG00000105173	CCNE1	1151.33	-0.574139	0.0619061	-9.27435	1.78703832826338e-20	7.41099847537476e-19
ENSG00000198846	TOX	283.379	-1.28962	0.139093	-9.27161	1.83353968694911e-20	7.58745593299783e-19
ENSG00000142192	APP	71104.7	0.612083	0.0661956	9.24658	2.31781677192895e-20	9.57083867479737e-19
ENSG00000186283	TOR3A	4008.62	-0.495356	0.0537107	-9.22266	2.89823318571281e-20	1.19418402143501e-18
ENSG00000086061	DNAJA1	34639.2	-0.23458	0.025476	-9.20789	3.32587029751123e-20	1.36745258206666e-18
ENSG00000167996	FTH1	403384	0.549463	0.0597858	9.19053	3.90903578190537e-20	1.60379051385395e-18
ENSG00000162889	MAPKAPK2	6288.58	-0.365918	0.0398498	-9.18244	4.21437250200378e-20	1.72537668253677e-18
ENSG00000173409	ARV1	1236.5	-0.563573	0.0614028	-9.17829	4.37974163731873e-20	1.78926423783313e-18
ENSG00000187079	TEAD1	18793.9	-0.490238	0.0534609	-9.17003	4.72905977766806e-20	1.92786999556273e-18
ENSG00000198938	MT-CO3	268471	0.375258	0.0409437	9.16523	4.94409065821723e-20	2.01126026967011e-18
ENSG00000143061	IGSF3	11651.2	0.397504	0.0434336	9.15199	5.58957609611915e-20	2.26903701102714e-18
ENSG00000156453	PCDH1	9161.83	0.350399	0.0383046	9.14769	5.81614004429629e-20	2.35602753144585e-18
ENSG00000072274	TFRC	109186	0.383169	0.0418933	9.1463	5.89163741272354e-20	2.38158589393063e-18
ENSG00000135372	NAT10	6839.82	-0.61151	0.0668831	-9.14297	6.07574759169649e-20	2.45084935941522e-18
ENSG00000134057	CCNB1	18523.4	-0.405647	0.0443843	-9.13944	6.27755046617865e-20	2.52694437109216e-18
ENSG00000117448	AKR1A1	7176.58	0.340049	0.0372207	9.13602	6.47917153679203e-20	2.60264796397372e-18
ENSG00000174748	RPL15	59468.6	0.256117	0.0280549	9.12916	6.90329877323915e-20	2.76722838716002e-18
ENSG00000187866	PABIR1	1089.16	-0.533639	0.0586006	-9.10639	8.51722452625426e-20	3.40706725267933e-18
ENSG00000111540	RAB5B	8649.15	0.335228	0.0368184	9.10492	8.63279448093359e-20	3.43896860639846e-18
ENSG00000166794	PPIB	19372.4	0.474394	0.0521027	9.10498	8.62807442706201e-20	3.43896860639846e-18
ENSG00000046604	DSG2	61437.3	0.298814	0.0328248	9.10329	8.76376057847176e-20	3.48391235749972e-18
ENSG00000173848	NET1	28709	0.639259	0.0702385	9.10126	8.92918131595642e-20	3.54233905883635e-18
ENSG00000196262	PPIA	175257	0.293769	0.032291	9.09756	9.23837185407364e-20	3.65744284474367e-18
ENSG00000176170	SPHK1	3203.32	0.527695	0.05801	9.09662	9.31857179652238e-20	3.68160282026803e-18
ENSG00000136261	BZW2	15422.7	-0.280915	0.0308986	-9.09151	9.76741389517401e-20	3.85100850515885e-18
ENSG00000143870	PDIA6	29846.3	0.614933	0.0676472	9.0903	9.87693999284102e-20	3.88621157382255e-18
ENSG00000086189	DIMT1	2952.24	-0.465779	0.0512454	-9.08918	9.97906990188377e-20	3.9183664864227e-18
ENSG00000102890	ELMO3	3935.77	0.503401	0.0553886	9.08853	1.00388492351859e-19	3.93379477887357e-18
ENSG00000072310	SREBF1	18745.4	0.46996	0.051766	9.07855	1.10035274075829e-19	4.30302911920568e-18
ENSG00000107949	BCCIP	10957.3	-0.280285	0.0308802	-9.07652	1.12102277782908e-19	4.37495088558866e-18
ENSG00000274750	H3C6	583.586	0.998105	0.11016	9.0605	1.29852233492298e-19	5.05738891538665e-18
ENSG00000120868	APAF1	4619.26	0.609005	0.0672268	9.05896	1.31695662272252e-19	5.11880245200305e-18
ENSG00000215113	CXorf49B	639.531	1.3636	0.150562	9.05674	1.34407212042115e-19	5.21364217862757e-18
ENSG00000026025	VIM	6711.43	1.09911	0.121426	9.0517	1.40755434827533e-19	5.44888125831343e-18
ENSG00000113810	SMC4	24289.7	-0.466436	0.0515922	-9.04083	1.55491482190968e-19	6.0072272626736e-18
ENSG00000198018	ENTPD7	7064.01	1.0717	0.118555	9.03965	1.57173667271469e-19	6.06002326361342e-18
ENSG00000169710	FASN	68727.5	0.531474	0.058827	9.03453	1.64713983349192e-19	6.33595720724376e-18
ENSG00000180667	YOD1	8555.34	0.536598	0.0593954	9.03434	1.64990292360912e-19	6.33595720724376e-18
ENSG00000110427	KIAA1549L	2885.62	0.359508	0.0398008	9.03269	1.67502420731015e-19	6.41958878334576e-18
ENSG00000117984	CTSD	59054.5	0.386961	0.042932	9.01336	1.99832705566052e-19	7.64340195134217e-18
ENSG00000180879	SSR4	8378.3	0.518862	0.0575754	9.01187	2.02572120095408e-19	7.73277788857244e-18
ENSG00000088854	DNAAF9	1773.37	0.828719	0.0919775	9.01002	2.0602484997425e-19	7.83343196902093e-18
ENSG00000182107	TMEM30B	7460.67	0.266399	0.0295666	9.01012	2.05837950091385e-19	7.83343196902093e-18
ENSG00000071553	ATP6AP1	15775.9	0.446189	0.0495231	9.00971	2.06597699187096e-19	7.83968858120834e-18
ENSG00000124795	DEK	41520.6	-0.437801	0.0486314	-9.00244	2.20763496131442e-19	8.36070984067024e-18
ENSG00000105643	ARRDC2	1270.03	0.834019	0.0927184	8.99519	2.35817856790499e-19	8.91326509494957e-18
ENSG00000140391	TSPAN3	13439.3	0.372637	0.0414562	8.98868	2.50218545812507e-19	9.43899076256573e-18
ENSG00000075151	EIF4G3	17662.7	0.266079	0.0296123	8.98544	2.57693711572059e-19	9.70191559979431e-18
ENSG00000147065	MSN	66724.9	0.536256	0.0597285	8.97823	2.75164721046451e-19	1.03394086278139e-17
ENSG00000124766	SOX4	7363.44	0.525327	0.058566	8.96982	2.97001587306644e-19	1.11381396052244e-17
ENSG00000166451	CENPN	7063.71	-0.577888	0.0644536	-8.96596	3.0759528683953e-19	1.15129378218437e-17
ENSG00000023892	DEF6	2569.25	0.383983	0.0428367	8.96387	3.13485154602274e-19	1.17105611936153e-17
ENSG00000247596	TWF2	4176.87	0.419874	0.0468978	8.95294	3.46132411757894e-19	1.2905026093521e-17
ENSG00000146729	NIPSNAP2	5292.83	-0.524781	0.0586538	-8.94709	3.64982566786747e-19	1.35814540016906e-17
ENSG00000103479	RBL2	6325.7	-0.601036	0.0672674	-8.93503	4.07083932539677e-19	1.51187980438962e-17
ENSG00000095261	PSMD5	11691	-0.461288	0.0516508	-8.9309	4.22540572754507e-19	1.56625512306164e-17
ENSG00000197157	SND1	20891.4	0.246527	0.0276072	8.9298	4.26789054120468e-19	1.57895503432892e-17
ENSG00000132357	CARD6	8010.79	0.579195	0.0648669	8.92898	4.29954441347017e-19	1.58760677467386e-17
ENSG00000100422	CERK	3124.77	-0.731683	0.0819563	-8.92772	4.3487580800618e-19	1.60269681180934e-17
ENSG00000177239	MAN1B1	10702.8	0.536014	0.0601272	8.91467	4.89275022469917e-19	1.79972599740323e-17
ENSG00000105197	TIMM50	4536.02	-0.48263	0.0541718	-8.90924	5.13838100616783e-19	1.88646374186288e-17
ENSG00000111275	ALDH2	5640.4	0.536367	0.060216	8.90739	5.22476483741078e-19	1.91451735960161e-17
ENSG00000146112	PPP1R18	7322.07	0.672155	0.0755087	8.90168	5.50062729022643e-19	2.01176275427881e-17
ENSG00000184292	TACSTD2	74873.7	0.572194	0.0643049	8.89815	5.67871498081053e-19	2.07294688871755e-17
ENSG00000123131	PRDX4	7205.31	0.614948	0.0691623	8.89139	6.03516663155651e-19	2.19888490498134e-17
ENSG00000177156	TALDO1	20768.3	0.225073	0.0253165	8.89038	6.09006357471217e-19	2.21468391473576e-17
ENSG00000155660	PDIA4	15746.4	0.623199	0.0701404	8.88502	6.39066974168962e-19	2.31960774499399e-17
ENSG00000173581	CCDC106	920.262	-0.742246	0.083638	-8.8745	7.02469611063613e-19	2.54492811359103e-17
ENSG00000162729	IGSF8	2532.5	0.507342	0.0571722	8.87393	7.06098139724988e-19	2.55325619225226e-17
ENSG00000176014	TUBB6	19749.5	0.637726	0.0719048	8.86903	7.37845200374573e-19	2.66303866398349e-17
ENSG00000118922	KLF12	1904.56	-0.600832	0.0679629	-8.84058	9.52206084850351e-19	3.43026435932675e-17
ENSG00000087302	RTRAF	10991.6	-0.597505	0.067628	-8.83517	9.99439526518871e-19	3.59367759338742e-17
ENSG00000168398	BDKRB2	1983.86	0.96896	0.109865	8.81957	1.14897043359655e-18	4.12362267205372e-17
ENSG00000148110	MFSD14B	9833.67	-0.286954	0.0325609	-8.81285	1.22008469214761e-18	4.37068025632953e-17
ENSG00000121957	GPSM2	5126.85	-0.436739	0.0495634	-8.81172	1.23243669911184e-18	4.40670708745743e-17
ENSG00000286388	NA	885.946	-0.633706	0.0719768	-8.80431	1.31656056997408e-18	4.69875083718815e-17
ENSG00000139644	TMBIM6	75033.6	0.528878	0.0601478	8.79297	1.45658913911544e-18	5.18886234882292e-17
ENSG00000132793	LPIN3	1840.78	0.739074	0.0841557	8.78222	1.60279212496652e-18	5.69911325768188e-17
ENSG00000188157	AGRN	60957.1	0.633455	0.0721365	8.78134	1.61539991766729e-18	5.73332602941396e-17
ENSG00000064115	TM7SF3	13394.3	0.576083	0.0656299	8.77775	1.66777813067402e-18	5.90830403820513e-17
ENSG00000168453	HR	4905.24	-0.733779	0.0836127	-8.77593	1.69501649248196e-18	5.99374063943761e-17
ENSG00000128422	KRT17	49144.9	0.397658	0.0453204	8.77437	1.71858414758897e-18	6.06590702534116e-17
ENSG00000110852	CLEC2B	1299.43	1.11156	0.12683	8.76421	1.88098761391608e-18	6.62694370179864e-17
ENSG00000171680	PLEKHG5	2563.31	1.30849	0.149395	8.75861	1.97679155457031e-18	6.93900816075035e-17
ENSG00000233016	SNHG7	3013.52	-0.58091	0.066324	-8.75867	1.97560552301079e-18	6.93900816075035e-17
ENSG00000271425	NBPF10	3491.95	0.517979	0.0592184	8.74693	2.19236818012913e-18	7.68169004136122e-17
ENSG00000141971	MVB12A	2093.62	0.416128	0.0475996	8.74226	2.28502007762332e-18	7.99174326237622e-17
ENSG00000088888	MAVS	9878.41	-0.250192	0.02862	-8.74185	2.29314185767166e-18	8.00556669257337e-17
ENSG00000134531	EMP1	35076	0.61676	0.0705829	8.7381	2.37068120088081e-18	8.26124314666288e-17
ENSG00000108669	CYTH1	4304.31	0.821228	0.0940115	8.7354	2.42784862722064e-18	8.44513070493903e-17
ENSG00000119596	YLPM1	10117.3	-0.272573	0.0312458	-8.72351	2.69699109936805e-18	9.36436276653994e-17
ENSG00000115310	RTN4	27154.7	0.385265	0.044197	8.717	2.85680859699098e-18	9.89778930584002e-17
ENSG00000167323	STIM1	5502.77	-0.515668	0.0591578	-8.71683	2.86093071441134e-18	9.89778930584002e-17
ENSG00000197535	MYO5A	12925.1	0.362984	0.0416549	8.71407	2.93151782846334e-18	1.01237542849505e-16
ENSG00000172939	OXSR1	13587.5	0.575477	0.066052	8.71249	2.97269269564475e-18	1.02475174953456e-16
ENSG00000165006	UBAP1	6813.13	0.276486	0.0317392	8.71118	3.00740674346119e-18	1.0348605175842e-16
ENSG00000143469	SYT14	618.77	1.03768	0.119203	8.70516	3.17126460947205e-18	1.08929251818377e-16
ENSG00000115602	IL1RL1	696.305	2.10273	0.241898	8.69266	3.54038888011538e-18	1.21324273254246e-16
ENSG00000134874	DZIP1	4192.67	-0.651845	0.0749891	-8.69252	3.54475898628362e-18	1.21324273254246e-16
ENSG00000204839	MROH6	4050.61	0.785593	0.090387	8.69144	3.57888231796006e-18	1.22274233784966e-16
ENSG00000158467	AHCYL2	3595.72	-0.459137	0.052871	-8.6841	3.81750463219782e-18	1.30195215706626e-16
ENSG00000146278	PNRC1	2804.15	0.537847	0.0619576	8.68088	3.92712509334995e-18	1.33696327867753e-16
ENSG00000288859	H2AC19	357.724	26.0463	3.00327	8.67264	4.22202885733168e-18	1.43481727592258e-16
ENSG00000248323	LUCAT1	550.377	1.8124	0.209047	8.66985	4.32678674021945e-18	1.46782035687197e-16
ENSG00000177951	BET1L	2793.15	-0.376677	0.0434643	-8.66637	4.4612799988549e-18	1.51077667121716e-16
ENSG00000100439	ABHD4	3397.08	-0.480814	0.0555274	-8.65903	4.75787582727194e-18	1.6083798197086e-16
ENSG00000068028	RASSF1	1996.99	0.420104	0.0485284	8.65687	4.84912387061025e-18	1.63634494621419e-16
ENSG00000266208	GJD3-AS1	397.826	-1.0803	0.124812	-8.65537	4.91304763459113e-18	1.65500750231201e-16
ENSG00000114353	GNAI2	19405.9	0.482811	0.0558412	8.64614	5.32705701609868e-18	1.79132787681455e-16
ENSG00000105327	BBC3	568.21	1.32438	0.153222	8.64356	5.44892659724758e-18	1.82910558730333e-16
ENSG00000007968	E2F2	1359.85	-0.698146	0.0808033	-8.64006	5.6181555540851e-18	1.88262137511323e-16
ENSG00000106299	WASL	7898.43	-0.576956	0.0668139	-8.63527	5.85887636678215e-18	1.95847230207136e-16
ENSG00000131791	PRKAB2	6723.46	0.715946	0.0829106	8.63515	5.86491106552279e-18	1.95847230207136e-16
ENSG00000164292	RHOBTB3	37057.9	-1.02196	0.118513	-8.62316	6.51312685322114e-18	2.17115535952603e-16
ENSG00000174371	EXO1	2489.44	-1.07873	0.125163	-8.61854	6.78122055672726e-18	2.25660686152028e-16
ENSG00000121621	KIF18A	4461.2	-0.53145	0.0616895	-8.61493	6.99861462258333e-18	2.32492040429451e-16
ENSG00000186480	INSIG1	4105.05	1.123	0.130367	8.61416	7.04547345203941e-18	2.33644448622813e-16
ENSG00000265763	ZNF488	2205.38	-0.982362	0.11418	-8.6036	7.7253842677983e-18	2.55750178148268e-16
ENSG00000105429	MEGF8	7067.12	0.490933	0.0570654	8.60299	7.76654246654621e-18	2.56670192599232e-16
ENSG00000132436	FIGNL1	4407.41	-0.564353	0.0656304	-8.59895	8.04488624673075e-18	2.65412131999102e-16
ENSG00000172667	ZMAT3	7743.74	0.616465	0.0717194	8.59551	8.2896378996851e-18	2.73017731238171e-16
ENSG00000198853	RUSC2	2402.63	0.723238	0.0841495	8.59467	8.35008902795321e-18	2.74537772989263e-16
ENSG00000142657	PGD	19288.6	-0.436928	0.0508502	-8.59246	8.51258047580455e-18	2.79401808061407e-16
ENSG00000140264	SERF2	20344.6	0.490108	0.0571172	8.58074	9.42685503294799e-18	3.08882326770707e-16
ENSG00000179134	SAMD4B	8398.51	-0.426455	0.0497099	-8.57889	9.57968676952072e-18	3.13355307770983e-16
ENSG00000143164	DCAF6	7234.45	0.379101	0.0442293	8.57126	1.02355499334955e-17	3.34239446042596e-16
ENSG00000131015	ULBP2	1275.3	-0.559175	0.0652897	-8.56452	1.08529634585842e-17	3.53799238316257e-16
ENSG00000109046	WSB1	8996.69	0.474049	0.0553567	8.56354	1.09451142952174e-17	3.56198541665204e-16
ENSG00000111110	PPM1H	2441.22	-0.518189	0.0605232	-8.56182	1.11097141413375e-17	3.60943521536076e-16
ENSG00000160408	ST6GALNAC6	2609.39	0.431653	0.0504191	8.56129	1.1160761642624e-17	3.61989500506797e-16
ENSG00000149346	SLX4IP	822.11	-0.851723	0.0995492	-8.5558	1.17054588971488e-17	3.79016047696719e-16
ENSG00000100504	PYGL	37000.9	0.192753	0.0225563	8.54544	1.28048998586032e-17	4.13917310075824e-16
ENSG00000134690	CDCA8	5019.2	-0.64917	0.0759776	-8.54422	1.29407012617742e-17	4.17604041894667e-16
ENSG00000092964	DPYSL2	3323.68	0.441516	0.0516959	8.54065	1.33471538626253e-17	4.2999782100045e-16
ENSG00000142669	SH3BGRL3	8954.13	0.659098	0.0771881	8.53885	1.35564858088579e-17	4.36010190981374e-16
ENSG00000196218	RYR1	4944.11	0.404074	0.0473619	8.53162	1.44306234129257e-17	4.63348495236766e-16
ENSG00000142459	EVI5L	1461.49	0.71436	0.0837939	8.5252	1.52546386996448e-17	4.88988844193455e-16
ENSG00000178814	OPLAH	1271.21	0.897349	0.105291	8.52254	1.56091417006646e-17	4.99518549657434e-16
ENSG00000101040	ZMYND8	6933.03	0.563227	0.0660963	8.52131	1.57761649236134e-17	5.04023531943928e-16
ENSG00000254815	LMNTD2-AS1	183.298	1.5091	0.177393	8.50709	1.78359922319372e-17	5.68885194095391e-16
ENSG00000172270	BSG	45806.5	0.307333	0.0361481	8.50207	1.86241371977191e-17	5.9303823935888e-16
ENSG00000054967	RELT	1416.48	0.862485	0.101451	8.50151	1.87143795623463e-17	5.9492516883545e-16
ENSG00000197632	SERPINB2	1826.03	0.884159	0.104203	8.48495	2.15807860193849e-17	6.84913508030098e-16
ENSG00000170832	USP32	9744.18	0.572104	0.067451	8.48177	2.21786957955065e-17	7.02727950444754e-16
ENSG00000188807	TMEM201	2614.34	-0.534454	0.0632371	-8.45159	2.87370368065102e-17	9.09027749129823e-16
ENSG00000213614	HEXA	8282.56	0.207806	0.0245981	8.44803	2.96248324998103e-17	9.35569751363253e-16
ENSG00000213585	VDAC1	31531.6	0.225864	0.0267367	8.44773	2.97012332895764e-17	9.36442332336874e-16
ENSG00000084207	GSTP1	56080.3	0.22565	0.0267754	8.42751	3.53110632686567e-17	1.11148807511718e-15
ENSG00000132256	TRIM5	5045.62	0.304248	0.03611	8.4256	3.58910602382072e-17	1.12789565897515e-15
ENSG00000100605	ITPK1	8121.24	-0.517601	0.0614673	-8.42075	3.7406813210003e-17	1.17360820334194e-15
ENSG00000096746	HNRNPH3	21985.6	-0.388173	0.0461562	-8.40999	4.10057973933665e-17	1.28442465864605e-15
ENSG00000119725	ZNF410	5306.73	-0.349275	0.0415662	-8.40285	4.35784674677912e-17	1.36278526685515e-15
ENSG00000005469	CROT	2256.36	-0.589705	0.0702534	-8.39398	4.69972697564738e-17	1.46730825462448e-15
ENSG00000117569	PTBP2	2830.14	0.662519	0.0789535	8.39126	4.80970802099518e-17	1.49677801800857e-15
ENSG00000149474	KAT14	1439.78	-0.471541	0.0561932	-8.39142	4.8029462229708e-17	1.49677801800857e-15
ENSG00000137807	KIF23	11889.3	-0.715486	0.0854033	-8.37773	5.395853987179e-17	1.67646913281269e-15
ENSG00000145050	MANF	6231.28	0.725212	0.0865787	8.37633	5.46037538951535e-17	1.69377492494482e-15
ENSG00000185000	DGAT1	1754.12	0.764945	0.0913504	8.37375	5.58138623102521e-17	1.72851930680508e-15
ENSG00000105825	TFPI2	7768.73	0.577213	0.0689985	8.36559	5.98164604440101e-17	1.84949413363194e-15
ENSG00000011422	PLAUR	5468.2	1.21809	0.145626	8.36455	6.03428926324226e-17	1.86277151356133e-15
ENSG00000181284	TMEM102	2110.83	0.727656	0.0870467	8.35938	6.30498262397828e-17	1.94320981321038e-15
ENSG00000074842	MYDGF	5845.08	0.676364	0.0809369	8.35668	6.45063901951452e-17	1.98491538162978e-15
ENSG00000124171	PARD6B	1853.04	0.604625	0.072413	8.34968	6.84468438118584e-17	2.10279655685039e-15
ENSG00000181472	ZBTB2	3637.58	-0.366968	0.0439578	-8.34819	6.93163220387458e-17	2.12610654866766e-15
ENSG00000289720	NA	6632.31	1.10752	0.132718	8.34493	7.12554245843203e-17	2.18209793850643e-15
ENSG00000248098	BCKDHA	2463.98	0.637326	0.0763919	8.34285	7.25232867360829e-17	2.21738794366167e-15
ENSG00000137975	CLCA2	1319.95	1.20982	0.145037	8.34146	7.33771457492949e-17	2.23992778304008e-15
ENSG00000164308	ERAP2	19084.3	0.640567	0.0768974	8.33015	8.07384231984794e-17	2.46072772037143e-15
ENSG00000067182	TNFRSF1A	11515.7	0.391158	0.0469618	8.32928	8.13370458063727e-17	2.47504376628869e-15
ENSG00000247315	ZCCHC3	2387.21	0.684821	0.0822574	8.32535	8.40816462126913e-17	2.5545121660283e-15
ENSG00000144043	TEX261	5232.56	-0.841806	0.101147	-8.32257	8.60795783295998e-17	2.61108054266453e-15
ENSG00000180573	H2AC6	3890.89	0.55459	0.0667295	8.31102	9.48803964000364e-17	2.87349919759795e-15
ENSG00000119139	TJP2	24903.2	0.489189	0.0588671	8.31007	9.56492516927731e-17	2.89222249094951e-15
ENSG00000087460	GNAS	64280.8	0.249742	0.0300724	8.3047	1.00068965180933e-16	3.02110723339479e-15
ENSG00000137168	PPIL1	4182.58	-0.292933	0.0353258	-8.29233	1.11050597481829e-16	3.34738229552371e-15
ENSG00000066697	MSANTD3	4055.85	0.399836	0.0482274	8.29064	1.1263683959056e-16	3.38987454071841e-15
ENSG00000075426	FOSL2	13560.2	0.353508	0.0426499	8.28861	1.1457821259024e-16	3.43616720091229e-15
ENSG00000133816	MICAL2	8943.75	1.30126	0.156996	8.28847	1.14711899160709e-16	3.43616720091229e-15
ENSG00000240849	PEDS1	6375.54	0.8236	0.0993626	8.28883	1.14368674506007e-16	3.43616720091229e-15
ENSG00000125968	ID1	15918.2	-0.559179	0.0674804	-8.28653	1.16598435805295e-16	3.48723764158483e-15
ENSG00000169129	AFAP1L2	10314.4	0.459255	0.0554511	8.28216	1.20960242901514e-16	3.6120647339844e-15
ENSG00000152256	PDK1	4641.34	0.965245	0.116577	8.27991	1.23272119666455e-16	3.67538504614223e-15
ENSG00000105854	PON2	3147.02	0.338681	0.0409116	8.27835	1.24895629024297e-16	3.71801701224114e-15
ENSG00000107485	GATA3	3894.14	-1.05997	0.128182	-8.26928	1.34774704805343e-16	4.00589645041391e-15
ENSG00000165185	KIAA1958	1632.13	-0.655256	0.0792619	-8.26697	1.37404333999912e-16	4.07774438505766e-15
ENSG00000198727	MT-CYB	227241	0.37918	0.0458814	8.26437	1.40439470451211e-16	4.16138622242857e-15
ENSG00000139405	RITA1	1587.46	-0.81678	0.0991378	-8.23883	1.73895632766913e-16	5.14479205663713e-15
ENSG00000126243	LRFN3	770.881	-0.679935	0.0825479	-8.23686	1.76796365672139e-16	5.22256464195498e-15
ENSG00000108774	RAB5C	12478.3	-0.406431	0.0493595	-8.2341	1.80906711829897e-16	5.3357753822517e-15
ENSG00000234608	MAPKAPK5-AS1	828.312	-0.626529	0.0760918	-8.23385	1.81284428388064e-16	5.33871519858776e-15
ENSG00000166123	GPT2	3554.29	0.832325	0.10109	8.23353	1.81768383929909e-16	5.34476989255465e-15
ENSG00000291224	NA	658.874	-0.758077	0.0921014	-8.23089	1.85822785721128e-16	5.45563197038436e-15
ENSG00000188747	NOXA1	420.72	0.979749	0.119195	8.21975	2.03933577844993e-16	5.97821164610947e-15
ENSG00000060656	PTPRU	9343.08	0.423384	0.0515352	8.21544	2.11381493959354e-16	6.18709766084385e-15
ENSG00000159399	HK2	12400.7	0.934939	0.114091	8.1947	2.51213915199333e-16	7.34179358560487e-15
ENSG00000151176	PLBD2	8259.84	0.338273	0.0412851	8.19357	2.53599381243529e-16	7.4002457739468e-15
ENSG00000059769	DNAJC25	2701.27	0.383882	0.0468665	8.19097	2.59135650612717e-16	7.55032416906643e-15
ENSG00000104812	GYS1	10493.5	0.385634	0.0470832	8.19048	2.60185055356895e-16	7.56207115205748e-15
ENSG00000111247	RAD51AP1	4096.25	-0.689256	0.084154	-8.19042	2.60326495052862e-16	7.56207115205748e-15
ENSG00000162734	PEA15	12364.2	-0.273367	0.0333885	-8.18745	2.66823817750152e-16	7.73909988613394e-15
ENSG00000244038	DDOST	32696.4	0.329057	0.0402087	8.18372	2.75204200120198e-16	7.97012948191241e-15
ENSG00000148180	GSN	13248.1	0.432464	0.0528641	8.18067	2.82263941202606e-16	8.16227399854102e-15
ENSG00000112972	HMGCS1	32505.1	0.914273	0.111766	8.18027	2.83219257169235e-16	8.17758339384433e-15
ENSG00000107854	TNKS2	12036	0.35522	0.043428	8.17952	2.84984030181883e-16	8.21618372901253e-15
ENSG00000139505	MTMR6	3063.89	-0.461076	0.0563866	-8.17706	2.9085145618318e-16	8.3727718293452e-15
ENSG00000120992	LYPLA1	14636.4	0.342927	0.0419732	8.17014	3.08029544449974e-16	8.85400491464663e-15
ENSG00000107223	EDF1	14916.8	0.253336	0.0310106	8.16934	3.10081334638778e-16	8.89965875395991e-15
ENSG00000166333	ILK	7134.43	0.375695	0.045995	8.16818	3.13084604931966e-16	8.972444028804e-15
ENSG00000125629	INSIG2	5274.48	0.885906	0.108486	8.16608	3.18583384526286e-16	9.11642260251747e-15
ENSG00000023318	ERP44	6977.01	0.515597	0.0631455	8.16523	3.20811827657894e-16	9.16652961735005e-15
ENSG00000161999	JMJD8	3332.26	-0.699197	0.0856806	-8.16051	3.33612012074114e-16	9.5181043741977e-15
ENSG00000145604	SKP2	11666	-0.64576	0.0791679	-8.15684	3.43894580378582e-16	9.79691370600764e-15
ENSG00000141030	COPS3	12385.6	-0.278129	0.0341156	-8.15254	3.56355555438537e-16	1.01368637332968e-14
ENSG00000117394	SLC2A1	31844.2	0.883763	0.108407	8.15225	3.57215236252412e-16	1.01462866143233e-14
ENSG00000168710	AHCYL1	17716.6	-0.29137	0.0357633	-8.14719	3.72467111972029e-16	1.05638715169497e-14
ENSG00000120129	DUSP1	4197.25	0.786029	0.0964997	8.1454	3.78037060833186e-16	1.06902645140766e-14
ENSG00000162545	CAMK2N1	12386.6	-0.302656	0.0371566	-8.14542	3.77966798037659e-16	1.06902645140766e-14
ENSG00000100288	CHKB	1747.66	0.557812	0.0684835	8.1452	3.78642862035551e-16	1.06916494028597e-14
ENSG00000181744	DIPK2A	2989.85	0.710825	0.0873223	8.14026	3.94443228000877e-16	1.11214455519014e-14
ENSG00000049283	EPN3	3774.01	-0.806459	0.0990775	-8.13968	3.96316504261535e-16	1.11415420180465e-14
ENSG00000155876	RRAGA	5620.4	0.347867	0.0427362	8.13986	3.95749768372583e-16	1.11415420180465e-14
ENSG00000095319	NUP188	18463.9	-0.244797	0.0300957	-8.13396	4.15504356168247e-16	1.16638876356528e-14
ENSG00000106868	SUSD1	2980.2	0.718015	0.0883119	8.13045	4.27706183319825e-16	1.19888852933197e-14
ENSG00000141012	GALNS	1853.6	0.621596	0.0765793	8.11702	4.7778107830588e-16	1.33729948754391e-14
ENSG00000145623	OSMR	29850.7	0.784422	0.0966759	8.11393	4.90066016665558e-16	1.3696881493443e-14
ENSG00000120756	PLS1	3650.83	-0.471994	0.058206	-8.10903	5.10255189561762e-16	1.42404213586852e-14
ENSG00000111581	NUP107	8933.25	-0.458347	0.0565373	-8.10698	5.189253488551e-16	1.44613724577167e-14
ENSG00000196754	S100A2	29520.1	0.947259	0.116905	8.10282	5.36992957508764e-16	1.49431909813417e-14
ENSG00000239264	TXNDC5	19422.4	0.236133	0.0291481	8.10113	5.44516755762618e-16	1.51306312986947e-14
ENSG00000096060	FKBP5	2293.21	-0.383128	0.0473262	-8.09547	5.7042179538364e-16	1.58117862809183e-14
ENSG00000115020	PIKFYVE	3801.61	0.615754	0.076062	8.09542	5.70676938319691e-16	1.58117862809183e-14
ENSG00000130312	MRPL34	1941	-0.66097	0.0817033	-8.08989	5.97188377701228e-16	1.65224986170624e-14
ENSG00000142227	EMP3	2460.45	0.710327	0.0878717	8.08368	6.28388469980915e-16	1.73607007368396e-14
ENSG00000117139	KDM5B	16569	0.343181	0.0424813	8.0784	6.56213965049034e-16	1.80956003234798e-14
ENSG00000139641	ESYT1	13637.1	0.41351	0.0511879	8.07828	6.5687377873368e-16	1.80956003234798e-14
ENSG00000287839	NA	848.155	0.725374	0.0898258	8.07534	6.72861906805244e-16	1.85094863503832e-14
ENSG00000147383	NSDHL	7041.27	0.318555	0.0394552	8.07385	6.81141713787276e-16	1.87104464183541e-14
ENSG00000077152	UBE2T	4529.36	-0.411885	0.0511228	-8.05679	7.83249190340145e-16	2.14845252910302e-14
ENSG00000011009	LYPLA2	10165.1	0.631477	0.0783991	8.05465	7.97055636689042e-16	2.18320474751302e-14
ENSG00000092010	PSME1	11697.1	0.237699	0.0295384	8.04713	8.47610048579857e-16	2.31837044768972e-14
ENSG00000185862	EVI2B	199.923	2.53808	0.315511	8.04437	8.66907105838261e-16	2.36777856887631e-14
ENSG00000042493	CAPG	11237.7	0.415702	0.0517205	8.03747	9.17151345824163e-16	2.50145212942752e-14
ENSG00000122140	MRPS2	5954.84	-0.462748	0.0576082	-8.03268	9.53666128846539e-16	2.59735366524573e-14
ENSG00000129595	EPB41L4A	1572.54	-0.996482	0.124139	-8.02714	9.97683420889189e-16	2.71338801196789e-14
ENSG00000092847	AGO1	6347.27	-0.452517	0.0564892	-8.01067	1.14083610693664e-15	3.0970328705698e-14
ENSG00000156030	MIDEAS	7158.94	0.516993	0.064539	8.01055	1.14197139334588e-15	3.0970328705698e-14
ENSG00000247095	MIR210HG	883.949	1.65541	0.206665	8.01011	1.14604435685629e-15	3.10369502059204e-14
ENSG00000281649	EBLN3P	4414.78	-0.568573	0.0710881	-7.99814	1.26310322699198e-15	3.41589367063001e-14
ENSG00000006831	ADIPOR2	10509.6	-0.22011	0.0275696	-7.9838	1.41892303341577e-15	3.83189045915839e-14
ENSG00000067082	KLF6	15093.7	1.40548	0.176062	7.98291	1.42922108138168e-15	3.85428005387776e-14
ENSG00000114850	SSR3	33900.3	0.630481	0.0789812	7.98267	1.43201037530189e-15	3.8563858648207e-14
ENSG00000148154	UGCG	23295.2	0.488978	0.0613078	7.97578	1.51417694033725e-15	4.07194837975009e-14
ENSG00000205336	ADGRG1	12453.9	-0.472063	0.0592049	-7.97339	1.54384926762646e-15	4.14593703324415e-14
ENSG00000147592	LACTB2	3228.35	-0.523639	0.0656924	-7.97107	1.57311452057186e-15	4.21862736166206e-14
ENSG00000065054	NHERF2	1275.22	0.667832	0.0838258	7.96691	1.62693886132736e-15	4.35081519169174e-14
ENSG00000088812	ATRN	8235.55	0.455614	0.0571877	7.967	1.62567367728046e-15	4.35081519169174e-14
ENSG00000164463	CREBRF	2412.76	1.53151	0.192262	7.96575	1.6422951977946e-15	4.38577330915912e-14
ENSG00000134897	BIVM	2432.45	-0.521158	0.0654441	-7.96341	1.67361201667588e-15	4.46319782391576e-14
ENSG00000101447	FAM83D	8482.06	-0.695813	0.0873961	-7.9616	1.69825275979109e-15	4.52262846612326e-14
ENSG00000146376	ARHGAP18	4116.48	-0.477345	0.0599949	-7.95642	1.77083325320132e-15	4.70938632890838e-14
ENSG00000276900	NA	448.993	1.21256	0.152618	7.94506	1.94098461959187e-15	5.1547504399424e-14
ENSG00000198755	RPL10A	32800.5	0.211005	0.0265732	7.94052	2.01330918819506e-15	5.33944056941068e-14
ENSG00000164465	DCBLD1	4060.82	0.895483	0.112777	7.94033	2.01641479246476e-15	5.34030074898151e-14
ENSG00000181555	SETD2	10658.2	-0.334853	0.0421794	-7.93879	2.04165875289243e-15	5.39970932703685e-14
ENSG00000132003	ZSWIM4	1071.85	0.60905	0.0767463	7.93589	2.08995892629392e-15	5.51984887809759e-14
ENSG00000105373	NOP53	12381.8	0.414728	0.0522628	7.93544	2.09757800821093e-15	5.53236199665633e-14
ENSG00000187689	AMTN	426.227	1.088	0.137139	7.93355	2.1296842580079e-15	5.60933709712068e-14
ENSG00000160746	ANO10	2132.79	-1.091	0.137548	-7.93177	2.16041991898014e-15	5.68249628278599e-14
ENSG00000112029	FBXO5	2866.38	-0.45084	0.0568447	-7.93108	2.17247359908148e-15	5.70638379972141e-14
ENSG00000172725	CORO1B	8999.24	0.569076	0.0717756	7.92855	2.21720138077263e-15	5.81591307543925e-14
ENSG00000111144	LTA4H	10418	-0.333073	0.0420313	-7.9244	2.29243384814878e-15	6.005050793766e-14
ENSG00000262049	NA	219.442	-1.04001	0.131293	-7.92132	2.35008413487111e-15	6.14767921984471e-14
ENSG00000188938	FAM120AOS	3003.39	-0.456162	0.0576673	-7.91025	2.56881670399882e-15	6.71072782768455e-14
ENSG00000186260	MRTFB	8247.91	-0.462432	0.0585929	-7.8923	2.96673020059376e-15	7.73969926380445e-14
ENSG00000107077	KDM4C	2818.69	0.502454	0.0636661	7.89203	2.97309361438078e-15	7.74577618585147e-14
ENSG00000035403	VCL	41915.3	0.277824	0.0352297	7.88608	3.11819138504989e-15	8.11279035018198e-14
ENSG00000101160	CTSZ	12611.5	0.313882	0.0398051	7.88548	3.13326953045591e-15	8.14098893833342e-14
ENSG00000198563	DDX39B	31595.2	0.440649	0.0559062	7.88194	3.22335486845409e-15	8.36373470664689e-14
ENSG00000239305	RNF103	1359.96	-0.756159	0.0959702	-7.87911	3.29728937306343e-15	8.54402877897312e-14
ENSG00000213719	CLIC1	39900.7	0.430017	0.0546185	7.87309	3.45987620751577e-15	8.95324569548657e-14
ENSG00000120253	NUP43	7178.56	-0.419093	0.0532349	-7.87253	3.47544604567663e-15	8.98143196810727e-14
ENSG00000113369	ARRDC3	11313.4	0.900012	0.114421	7.86576	3.66851466488592e-15	9.4676276989885e-14
ENSG00000082153	BZW1	74337.6	0.412572	0.0524618	7.86424	3.71346639376982e-15	9.57077425862742e-14
ENSG00000120137	PANK3	17167.9	0.399246	0.0507823	7.86191	3.78312740846681e-15	9.73724254289159e-14
ENSG00000122512	PMS2	5938.15	-0.348413	0.0443365	-7.85839	3.89109930437378e-15	1.00017399924071e-13
ENSG00000185947	ZNF267	3345.28	0.956089	0.121677	7.85763	3.91474457598632e-15	1.0049065588705e-13
ENSG00000131650	KREMEN2	897.102	1.0739	0.136702	7.85579	3.97257798250411e-15	1.01703293122749e-13
ENSG00000291152	SBDSP1	3841.62	-0.419328	0.0533781	-7.85581	3.97185312094846e-15	1.01703293122749e-13
ENSG00000177971	IMP3	3981.87	0.34081	0.0433843	7.8556	3.97859158307827e-15	1.01721620488264e-13
ENSG00000135924	DNAJB2	3449.5	0.619507	0.0788759	7.8542	4.02334904050882e-15	1.02729155487779e-13
ENSG00000197530	MIB2	6396.4	0.664335	0.0846076	7.85196	4.09586837073663e-15	1.04441923753671e-13
ENSG00000124107	SLPI	4085.04	0.94816	0.120834	7.84681	4.2676537713339e-15	1.08678010694141e-13
ENSG00000167772	ANGPTL4	1645.63	3.85867	0.492241	7.83899	4.54166677510143e-15	1.1550270695195e-13
ENSG00000107731	UNC5B	1860.55	-0.550825	0.0702708	-7.8386	4.55601442490805e-15	1.15714329328915e-13
ENSG00000118816	CCNI	13624.3	-0.243359	0.0310572	-7.83583	4.65757155503873e-15	1.1813742592906e-13
ENSG00000047932	GOPC	6162.56	-0.298879	0.0381503	-7.83426	4.71630125320859e-15	1.19469261692425e-13
ENSG00000253161	LINC01605	838.137	0.873124	0.111468	7.83299	4.76416884689575e-15	1.2052280109255e-13
ENSG00000165238	WNK2	2240.46	-0.688039	0.0879163	-7.82607	5.03364759597874e-15	1.27172457224195e-13
ENSG00000149177	PTPRJ	5023.09	0.589447	0.0754223	7.81529	5.48352883845702e-15	1.38356422111975e-13
ENSG00000150630	VEGFC	3090.73	0.751335	0.0963234	7.80013	6.18438361625904e-15	1.55814711955064e-13
ENSG00000204439	C6orf47	2191.32	-0.50407	0.0646246	-7.79998	6.19168924648266e-15	1.55814711955064e-13
ENSG00000094975	SUCO	11856	0.586924	0.0752574	7.79889	6.24534966022919e-15	1.56959370191179e-13
ENSG00000112242	E2F3	4350.31	0.346995	0.0445027	7.79717	6.33088732754381e-15	1.58901134086495e-13
ENSG00000214063	TSPAN4	2310.27	0.664496	0.0852817	7.79178	6.60712541201916e-15	1.65618035295274e-13
ENSG00000145214	DGKQ	865.539	0.693981	0.0890736	7.7911	6.64283101322044e-15	1.66295956042824e-13
ENSG00000133874	RNF122	282.07	1.17029	0.150446	7.77878	7.32268441183538e-15	1.83076645041213e-13
ENSG00000105220	GPI	59697.7	0.657565	0.0845418	7.77799	7.36857742297377e-15	1.83984466968166e-13
ENSG00000213160	KLHL23	1875.4	-0.769187	0.0989123	-7.77646	7.45822895543929e-15	1.85981109316091e-13
ENSG00000101187	SLCO4A1	4603.04	0.899753	0.115774	7.77165	7.74714415119454e-15	1.92778006067259e-13
ENSG00000148187	MRRF	5997.43	-0.350834	0.0451431	-7.77159	7.75087863569208e-15	1.92778006067259e-13
ENSG00000225663	MCRIP1	1205.54	0.645251	0.0830925	7.76546	8.13506981382963e-15	2.02071766488154e-13
ENSG00000100335	MIEF1	6514.07	-0.380523	0.0490048	-7.76501	8.16357773703185e-15	2.02517901975127e-13
ENSG00000100219	XBP1	6871.91	0.517451	0.0666793	7.76029	8.47381597398219e-15	2.09942890988945e-13
ENSG00000152683	SLC30A6	5805.79	-0.420715	0.0542161	-7.75996	8.49555958547046e-15	2.10210360310075e-13
ENSG00000005884	ITGA3	86322.2	0.727601	0.0937657	7.75977	8.50804737058583e-15	2.10248413851504e-13
ENSG00000196365	LONP1	7982.55	0.579346	0.074676	7.75812	8.61983711585738e-15	2.12737136840074e-13
ENSG00000148153	INIP	5043.64	-0.554886	0.0715338	-7.75698	8.69776551548683e-15	2.14384846807269e-13
ENSG00000101213	PTK6	2868.34	1.01977	0.131497	7.75505	8.83055352438268e-15	2.17378792591887e-13
ENSG00000143228	NUF2	2495.52	-0.824049	0.106471	-7.73967	9.967571990788e-15	2.45054225089783e-13
ENSG00000164022	AIMP1	6536.36	-0.294471	0.0380576	-7.7375	1.01386885863005e-14	2.48942403510941e-13
ENSG00000072518	MARK2	6430.65	-0.508575	0.0657302	-7.73731	1.01545006761175e-14	2.49012219006553e-13
ENSG00000105699	LSR	10726.1	0.634419	0.0820215	7.73479	1.03574282241604e-14	2.53664514454214e-13
ENSG00000144824	PHLDB2	17112.7	-0.544236	0.070472	-7.72273	1.1386788972823e-14	2.78519407728884e-13
ENSG00000164442	CITED2	4604.22	0.427895	0.0554084	7.72256	1.1401356889621e-14	2.78520933381187e-13
ENSG00000110719	TCIRG1	5442.66	0.704425	0.0912415	7.72045	1.15923391906386e-14	2.82826562642251e-13
ENSG00000185567	AHNAK2	13927.7	1.10706	0.14357	7.71096	1.24872023350081e-14	3.04272553343263e-13
ENSG00000174130	TLR6	1570.03	0.434559	0.0563579	7.7107	1.25128457443213e-14	3.04373853814201e-13
ENSG00000244687	UBE2V1	17943.6	-0.487311	0.0632001	-7.7106	1.25230636171667e-14	3.04373853814201e-13
ENSG00000137745	MMP13	738.672	1.6967	0.220059	7.71023	1.25590742250294e-14	3.04863191143856e-13
ENSG00000100300	TSPO	7474.73	0.399357	0.0517984	7.70985	1.25968325515927e-14	3.05393663918096e-13
ENSG00000175895	PLEKHF2	3237.37	-0.571246	0.0741423	-7.70472	1.31129175051608e-14	3.17504576313484e-13
ENSG00000054598	FOXC1	3458.92	-0.601054	0.0780272	-7.70313	1.32777856130029e-14	3.21091639238373e-13
ENSG00000112893	MAN2A1	12216.2	0.374807	0.048669	7.70115	1.34850046041116e-14	3.25692545161695e-13
ENSG00000066084	DIP2B	18558.9	0.387964	0.0503958	7.69834	1.37850142498447e-14	3.32520174134759e-13
ENSG00000109089	CDR2L	3064.21	-0.648959	0.0843634	-7.69243	1.44367451168243e-14	3.47804194464422e-13
ENSG00000117362	APH1A	11665.4	0.311196	0.040474	7.68877	1.48557865555522e-14	3.5745107475333e-13
ENSG00000179832	MROH1	6473.93	0.373724	0.0486252	7.68581	1.52028673895595e-14	3.65344501560617e-13
ENSG00000234127	TRIM26	7471.08	-0.565417	0.0736677	-7.67523	1.65125259174649e-14	3.96321262676554e-13
ENSG00000111206	FOXM1	10486.9	-0.65149	0.0849102	-7.6727	1.68417620103317e-14	4.03718692085368e-13
ENSG00000110911	SLC11A2	5796.91	0.431459	0.0562388	7.67192	1.69445078618509e-14	4.05675181365836e-13
ENSG00000147650	LRP12	1773.05	-0.96335	0.125627	-7.66835	1.74228825705824e-14	4.16608677755608e-13
ENSG00000196923	PDLIM7	10341.7	0.492139	0.0641858	7.66742	1.75493436305389e-14	4.19110630659175e-13
ENSG00000133065	SLC41A1	4103.01	-0.407362	0.0531412	-7.66565	1.77927006108657e-14	4.24394589353083e-13
ENSG00000107105	ELAVL2	2129.01	-0.572375	0.0746712	-7.66528	1.78444292174307e-14	4.25100354099115e-13
ENSG00000171492	LRRC8D	7633.54	-0.474602	0.0619237	-7.66431	1.79796574237823e-14	4.2779108078568e-13
ENSG00000126822	PLEKHG3	7560.56	0.553061	0.0721692	7.6634	1.81080883827968e-14	4.30313620096636e-13
ENSG00000123240	OPTN	10878.5	0.67012	0.0874689	7.66124	1.84148031793089e-14	4.37061354568492e-13
ENSG00000265107	GJA5	409.275	-1.31539	0.171755	-7.65852	1.88094580086289e-14	4.45877041016892e-13
ENSG00000103335	PIEZO1	39023.4	0.518483	0.0677053	7.65794	1.88940773937969e-14	4.4733067822231e-13
ENSG00000175416	CLTB	26230	0.439463	0.0573936	7.65701	1.90318269441428e-14	4.50037080239514e-13
ENSG00000103978	TMEM87A	11610.1	0.364711	0.0476395	7.65565	1.92344303096636e-14	4.54268507227368e-13
ENSG00000141447	OSBPL1A	6451.84	-0.430003	0.0561703	-7.65534	1.92795143465194e-14	4.54773900451497e-13
ENSG00000197747	S100A10	34379.1	0.327472	0.0427932	7.65244	1.97198821576447e-14	4.64590745164339e-13
ENSG00000104549	SQLE	13335.9	0.607787	0.0794677	7.64822	2.03774558616304e-14	4.794945220578e-13
ENSG00000259956	RBM15B	5903.02	-0.542568	0.070956	-7.64654	2.06458465944697e-14	4.85215300441142e-13
ENSG00000213551	DNAJC9	7346.86	-0.363759	0.0475845	-7.64449	2.097807887135e-14	4.92420650866494e-13
ENSG00000223496	EXOSC6	2866.44	-0.35491	0.046432	-7.64364	2.11160311653145e-14	4.95053619542374e-13
ENSG00000139146	SINHCAF	9314.52	0.417778	0.0548045	7.62306	2.4772464963619e-14	5.80068414349328e-13
ENSG00000081087	OSTM1	4991.72	0.776536	0.101976	7.6149	2.63889668242429e-14	6.17167542012531e-13
ENSG00000126804	ZBTB1	4804.22	0.346759	0.0455533	7.61215	2.69578717284808e-14	6.29705711750072e-13
ENSG00000117407	ARTN	1517.53	0.903557	0.118708	7.61157	2.7079082641925e-14	6.31768488223089e-13
ENSG00000179431	FJX1	2171.01	0.393571	0.0517262	7.60873	2.76805833712306e-14	6.45018059843445e-13
ENSG00000132780	NASP	22041.3	-0.29597	0.0389033	-7.60783	2.78741086494576e-14	6.48740315367559e-13
ENSG00000125726	CD70	1479.14	0.664087	0.0873034	7.60666	2.81277103278446e-14	6.53850079909133e-13
ENSG00000204231	RXRB	3055.68	0.478882	0.0629646	7.60557	2.83653776845416e-14	6.58577529529484e-13
ENSG00000008083	JARID2	6255.56	0.497873	0.0654875	7.60257	2.90315415467221e-14	6.73230228549048e-13
ENSG00000139998	RAB15	2298.16	-0.873613	0.114928	-7.60141	2.92921141910434e-14	6.7845341927892e-13
ENSG00000161958	FGF11	3667.87	0.921371	0.121246	7.59918	2.98008163439798e-14	6.89404186290068e-13
ENSG00000157593	SLC35B2	3538.3	-0.380148	0.0500452	-7.5961	3.05183393091109e-14	7.05153589740359e-13
ENSG00000132613	MTSS2	8781.29	-0.598938	0.078854	-7.59553	3.06535567216133e-14	7.07426613715982e-13
ENSG00000167770	OTUB1	7275.79	-0.266456	0.0350892	-7.59368	3.10934831584893e-14	7.16717851291901e-13
ENSG00000075711	DLG1	27651.8	0.243406	0.0320555	7.59327	3.11924058802598e-14	7.18135953605358e-13
ENSG00000184678	H2BC21	1578.09	0.981001	0.129211	7.59227	3.14343682446515e-14	7.2283988582701e-13
ENSG00000033327	GAB2	1173.24	-0.591146	0.0778808	-7.59039	3.18934342367796e-14	7.31831530533276e-13
ENSG00000197019	SERTAD1	1380.54	0.480827	0.063347	7.59036	3.19016192415162e-14	7.31831530533276e-13
ENSG00000137642	SORL1	6597.85	0.444123	0.0585364	7.58712	3.270890070926e-14	7.49455372933773e-13
ENSG00000154978	VOPP1	15612.9	0.216291	0.0285164	7.58478	3.33045047455247e-14	7.62192843407414e-13
ENSG00000123636	BAZ2B	5512.21	0.53174	0.0701181	7.58349	3.36387090782409e-14	7.68924825013456e-13
ENSG00000164307	ERAP1	8948.09	0.548229	0.0722947	7.58326	3.36977384293686e-14	7.69358234937344e-13
ENSG00000236088	COX10-DT	1264.07	-0.761652	0.100488	-7.57952	3.46822484750596e-14	7.90895312315462e-13
ENSG00000179195	ZNF664	10510.5	-0.436279	0.0575646	-7.57896	3.48349088170136e-14	7.93434263577079e-13
ENSG00000124357	NAGK	3274.92	0.570764	0.0753405	7.57579	3.56955585956533e-14	8.12073958051112e-13
ENSG00000221968	FADS3	4148.16	0.868998	0.114782	7.57087	3.70745769987835e-14	8.42448465033896e-13
ENSG00000163283	ALPP	34642.9	-1.04101	0.137513	-7.57028	3.72406976709305e-14	8.45222973971084e-13
ENSG00000085840	ORC1	3444.38	-0.371527	0.0490879	-7.5686	3.77255501512703e-14	8.55216397230863e-13
ENSG00000171206	TRIM8	6006.23	0.502999	0.0665639	7.55663	4.13638662968997e-14	9.36589147130626e-13
ENSG00000156858	PRR14	1430.23	-0.604096	0.0800738	-7.54424	4.54947198772504e-14	1.02890944212378e-12
ENSG00000169032	MAP2K1	15896.3	0.254469	0.0337311	7.54403	4.55659831840122e-14	1.02930875660732e-12
ENSG00000054148	PHPT1	4778.5	0.471323	0.0625124	7.53966	4.71185547493036e-14	1.06312969417318e-12
ENSG00000140832	MARVELD3	2755.32	-0.519696	0.0689571	-7.53652	4.82694267002016e-14	1.08781838271194e-12
ENSG00000159658	EFCAB14	12445.9	-0.494002	0.065588	-7.53189	5.0009212847946e-14	1.12570562238384e-12
ENSG00000177628	GBA1	6001.71	0.311365	0.0413437	7.53115	5.02956715820991e-14	1.13082809139097e-12
ENSG00000205413	SAMD9	51095.4	0.456928	0.0606776	7.53043	5.05739453731351e-14	1.13575476621002e-12
ENSG00000110921	MVK	2757.31	0.457767	0.0608221	7.52632	5.21903540061539e-14	1.17068573279458e-12
ENSG00000138642	HERC6	3588.33	0.916017	0.121778	7.52201	5.39416957909656e-14	1.20783479219361e-12
ENSG00000171208	NETO2	10926.9	-0.345931	0.0459897	-7.52193	5.39723062185364e-14	1.20783479219361e-12
ENSG00000105723	GSK3A	3332.83	-0.393473	0.0523137	-7.52142	5.41833195731429e-14	1.2111454238928e-12
ENSG00000291006	NA	513.989	-0.89206	0.118619	-7.52037	5.46222159925057e-14	1.21953624333965e-12
ENSG00000197965	MPZL1	13875.3	0.400418	0.0532961	7.51307	5.77561497669913e-14	1.28800909602323e-12
ENSG00000100979	PLTP	5914.11	0.573461	0.0763401	7.51193	5.82617563726302e-14	1.29777724374811e-12
ENSG00000112144	CILK1	1431.25	-0.597468	0.0795591	-7.50975	5.92421447471883e-14	1.31808623556288e-12
ENSG00000104998	IL27RA	1817.39	0.61568	0.0820352	7.50508	6.13925814859042e-14	1.36435064480422e-12
ENSG00000138834	MAPK8IP3	9945.02	0.278395	0.0370952	7.50488	6.14861183217523e-14	1.36484966230748e-12
ENSG00000110080	ST3GAL4	2185.48	-0.657849	0.0876929	-7.50173	6.29786501077833e-14	1.39636612092326e-12
ENSG00000169398	PTK2	19474.9	0.21908	0.029211	7.49992	6.38557901863693e-14	1.41418111576526e-12
ENSG00000069812	HES2	3463.43	0.697612	0.0931026	7.49293	6.73514202060863e-14	1.48838221675329e-12
ENSG00000139433	GLTP	5479.9	0.265381	0.0354183	7.49276	6.74388067587814e-14	1.48838221675329e-12
ENSG00000170677	SOCS6	2362.97	-0.407945	0.0544447	-7.49284	6.73979365064381e-14	1.48838221675329e-12
ENSG00000157625	TAB3	11396.3	0.470065	0.0627441	7.49177	6.79487938601917e-14	1.49791594823139e-12
ENSG00000120896	SORBS3	3939.42	-0.581365	0.0776147	-7.49039	6.86697950184489e-14	1.51207423640968e-12
ENSG00000134107	BHLHE40	14647.1	1.16782	0.155922	7.48979	6.89821993450378e-14	1.51721329853846e-12
ENSG00000113712	CSNK1A1	39378.2	0.330285	0.0441039	7.48881	6.95029127086261e-14	1.5262607579868e-12
ENSG00000137216	TMEM63B	5931	0.591387	0.0789705	7.48871	6.95525318076377e-14	1.5262607579868e-12
ENSG00000275052	PPP4R3B	10174.2	-0.275138	0.0367693	-7.48281	7.27502818814113e-14	1.59460977443491e-12
ENSG00000119681	LTBP2	18035.9	0.764153	0.102185	7.47814	7.53809699418968e-14	1.6503876896857e-12
ENSG00000101057	MYBL2	9836.7	-0.596212	0.0797598	-7.4751	7.71471973092834e-14	1.68713363956213e-12
ENSG00000226887	ERVMER34-1	3093.79	-0.485444	0.0649494	-7.47418	7.76858006376758e-14	1.69697958821844e-12
ENSG00000102898	NUTF2	11180.6	0.35818	0.0479323	7.47262	7.8613869733802e-14	1.71530103722583e-12
ENSG00000130589	HELZ2	6143.06	0.975632	0.130576	7.47173	7.91455304312137e-14	1.72494135052183e-12
ENSG00000107736	CDH23	661.894	-1.00103	0.13408	-7.46594	8.27069432998399e-14	1.80051702755128e-12
ENSG00000213699	SLC35F6	3973.92	-0.418473	0.0560681	-7.46366	8.41520409962398e-14	1.82990185636331e-12
ENSG00000010017	RANBP9	5816.55	-0.310988	0.0416825	-7.46087	8.59503862854353e-14	1.86689294917041e-12
ENSG00000138092	CENPO	3946.74	-0.699346	0.0937625	-7.4587	8.73788789203212e-14	1.89577610638315e-12
ENSG00000185885	IFITM1	4636.59	0.455219	0.0610551	7.45588	8.92702381018406e-14	1.93462510360434e-12
ENSG00000162302	RPS6KA4	14001.1	0.369219	0.0495266	7.45496	8.98976120874672e-14	1.94602485872769e-12
ENSG00000068489	PRR11	15382	-0.541192	0.0725972	-7.45472	9.00562781022488e-14	1.94726418450594e-12
ENSG00000148400	NOTCH1	9663.54	0.361978	0.0485646	7.45354	9.08658760658389e-14	1.9625598271543e-12
ENSG00000173020	GRK2	7728.64	0.306566	0.0411484	7.45024	9.31707127505367e-14	2.01007961294725e-12
ENSG00000169902	TPST1	1331.58	-0.560201	0.0752349	-7.44603	9.6190620191387e-14	2.07290246722202e-12
ENSG00000128342	LIF	3421.86	1.42831	0.191984	7.43972	1.00895597787589e-13	2.17185692053755e-12
ENSG00000164209	SLC25A46	5914.2	-0.360474	0.0484746	-7.43635	1.03507552399083e-13	2.22558624144993e-12
ENSG00000100099	HPS4	3245.63	-0.337834	0.045444	-7.43406	1.05311826432227e-13	2.26184829902147e-12
ENSG00000123892	RAB38	1357.19	0.809518	0.108913	7.43273	1.06381145987917e-13	2.28226188169161e-12
ENSG00000214274	ANG	125.867	1.51088	0.203432	7.42698	1.11102121917988e-13	2.38088375328939e-12
ENSG00000203668	CHML	8136.22	-0.721164	0.0971742	-7.42135	1.15936818154707e-13	2.48172000600728e-12
ENSG00000211584	SLC48A1	2494.68	-0.533273	0.071899	-7.41698	1.19824666561491e-13	2.56208621675634e-12
ENSG00000008311	AASS	2517.28	0.560162	0.0755451	7.41493	1.21686617885858e-13	2.59900417133078e-12
ENSG00000096063	SRPK1	12990.1	-0.378033	0.0510255	-7.4087	1.2754132308299e-13	2.721023271685e-12
ENSG00000138760	SCARB2	11084.9	0.389925	0.0526518	7.40573	1.30433807981735e-13	2.7796443363566e-12
ENSG00000139835	GRTP1	1430.55	-0.396343	0.0535432	-7.4023	1.33843823255306e-13	2.84915216222299e-12
ENSG00000113070	HBEGF	1857.42	1.90035	0.25681	7.39981	1.36377344175694e-13	2.89986864398394e-12
ENSG00000134757	DSG3	9933.93	0.65088	0.0879625	7.39952	1.36677042926491e-13	2.90302643941543e-12
ENSG00000101849	TBL1X	2416.57	-0.520538	0.0703568	-7.39855	1.37675349348008e-13	2.92099931804542e-12
ENSG00000272325	NUDT3	4301.76	-0.310266	0.0419649	-7.39346	1.43056895239766e-13	3.03182720253725e-12
ENSG00000128590	DNAJB9	2347.21	1.04448	0.141407	7.38636	1.50900343814235e-13	3.19452866767047e-12
ENSG00000196981	WDR5B	586.741	-0.724756	0.098154	-7.38387	1.53758783385055e-13	3.251456387419e-12
ENSG00000129103	SUMF2	13736.6	0.261525	0.0354214	7.38324	1.54488596645601e-13	3.26329542815421e-12
ENSG00000145545	SRD5A1	7278.41	0.485071	0.065713	7.38167	1.56317814694379e-13	3.29830589005139e-12
ENSG00000136381	IREB2	7764.45	-0.435036	0.0589522	-7.37947	1.58915304392157e-13	3.34943222791856e-12
ENSG00000105329	TGFB1	6817.6	0.544018	0.0738209	7.36943	1.71355837518833e-13	3.60767920635867e-12
ENSG00000186603	HPDL	3146.68	-0.844732	0.114631	-7.36916	1.71700270238215e-13	3.61097140070533e-12
ENSG00000117385	P3H1	2621.69	0.651594	0.0884279	7.36865	1.7236484923104e-13	3.61935775214288e-12
ENSG00000163479	SSR2	10540.7	0.245794	0.0333571	7.36856	1.72476034748749e-13	3.61935775214288e-12
ENSG00000173599	PC	2361.53	0.978848	0.132849	7.36814	1.73027264440405e-13	3.62696124947621e-12
ENSG00000167695	TLCD3A	4779.47	0.671107	0.091131	7.3642	1.78213364671704e-13	3.73159739919453e-12
ENSG00000006747	SCIN	229.931	-1.01802	0.138265	-7.36284	1.80040115149308e-13	3.75755462063245e-12
ENSG00000127463	EMC1	12215.3	-0.664405	0.0902371	-7.36288	1.79989065977817e-13	3.75755462063245e-12
ENSG00000151348	EXT2	11205.6	0.435963	0.0592095	7.36306	1.79741995318478e-13	3.75755462063245e-12
ENSG00000136108	CKAP2	11332.6	-0.344839	0.0468449	-7.36129	1.8213899121752e-13	3.7972321068052e-12
ENSG00000244300	GATA2-AS1	1391.5	-0.604012	0.0820564	-7.36094	1.82623535107149e-13	3.80320444424335e-12
ENSG00000182704	TSKU	4091.17	0.455828	0.061937	7.35954	1.84539481907187e-13	3.83894105319599e-12
ENSG00000253313	C1orf210	467.083	-0.960289	0.130553	-7.35553	1.90173642197384e-13	3.95186591323806e-12
ENSG00000118515	SGK1	4645.05	0.8248	0.112142	7.35497	1.90975677072121e-13	3.96424213563438e-12
ENSG00000261373	VPS9D1-AS1	939.818	-0.738495	0.100425	-7.35371	1.92786541488581e-13	3.99751013296138e-12
ENSG00000100461	RBM23	6475.52	-0.492318	0.0669526	-7.35323	1.9347482308624e-13	4.0074542374098e-12
ENSG00000128791	TWSG1	8094.89	-0.507648	0.0690518	-7.3517	1.95708415780134e-13	4.04935052951977e-12
ENSG00000120438	TCP1	40430.5	-0.212912	0.0289692	-7.34959	1.98809216475464e-13	4.10908047959676e-12
ENSG00000177283	FZD8	478.451	0.749349	0.101968	7.34885	1.9992456626702e-13	4.12768988913231e-12
ENSG00000251022	THAP9-AS1	4873.96	-0.546707	0.0743979	-7.34842	2.00566994320701e-13	4.13650575505025e-12
ENSG00000180398	MCFD2	18198.9	0.522209	0.0710828	7.3465	2.03466415023225e-13	4.19180111036582e-12
ENSG00000156804	FBXO32	1982.57	0.576566	0.0785421	7.34085	2.12243500138415e-13	4.36793938494931e-12
ENSG00000271122	HERPUD2-AS1	1246.19	-0.782594	0.106623	-7.33984	2.13846079060037e-13	4.39620831266786e-12
ENSG00000130733	YIPF2	3690.8	0.638776	0.0870538	7.33772	2.17271077780723e-13	4.46184167322744e-12
ENSG00000114450	GNB4	7612.62	0.377358	0.0514654	7.33227	2.2627820323107e-13	4.64184591905958e-12
ENSG00000187840	EIF4EBP1	4301.49	0.41035	0.0559724	7.3313	2.27933820352712e-13	4.67081887363118e-12
ENSG00000116127	ALMS1	3796.63	-0.564373	0.0769959	-7.32991	2.30309800685803e-13	4.7144759946355e-12
ENSG00000171401	KRT13	60260.1	-0.800214	0.109318	-7.32008	2.47826875600448e-13	5.06765052013227e-12
ENSG00000160049	DFFA	12547.3	-0.563118	0.0769296	-7.31991	2.48132077693767e-13	5.06849364233832e-12
ENSG00000101911	PRPS2	7128.45	-0.433093	0.0591861	-7.31747	2.52686402309131e-13	5.15603784350437e-12
ENSG00000170379	TCAF2	1229.46	1.24033	0.169572	7.31448	2.58373929597483e-13	5.26649450339837e-12
ENSG00000175216	CKAP5	23826.3	-0.408626	0.0558673	-7.31423	2.58866511548668e-13	5.2709394361039e-12
ENSG00000285967	NIPBL-DT	1594.47	-0.681787	0.09323	-7.31296	2.61323756263281e-13	5.31533627543566e-12
ENSG00000126215	XRCC3	2513.02	-0.617147	0.0843941	-7.31268	2.61862238405649e-13	5.32065274034589e-12
ENSG00000118217	ATF6	6353.74	0.340536	0.0465925	7.30881	2.6951164538445e-13	5.47028869241736e-12
ENSG00000186010	NDUFA13	5477.78	-0.459186	0.0628358	-7.30772	2.71714635980071e-13	5.50917922434354e-12
ENSG00000138821	SLC39A8	3782	-0.655725	0.0897403	-7.30692	2.73343413344087e-13	5.5363574679534e-12
ENSG00000198860	TSEN15	2943.28	-0.621002	0.0849936	-7.30645	2.74282487220358e-13	5.5495237482804e-12
ENSG00000081377	CDC14B	3139.36	-0.576035	0.0788501	-7.30544	2.76354762572902e-13	5.58556610122346e-12
ENSG00000091542	ALKBH5	11264.2	0.291092	0.0398496	7.30476	2.77754228856804e-13	5.60794842090378e-12
ENSG00000221983	UBA52	25922.9	0.180679	0.0247438	7.302	2.83530111303675e-13	5.7185521713675e-12
ENSG00000242147	LASTR	909.82	1.41632	0.193997	7.30072	2.86236791915746e-13	5.76708566796877e-12
ENSG00000124356	STAMBP	4317.57	-0.362272	0.0496358	-7.2986	2.90776338834693e-13	5.84868734960787e-12
ENSG00000155366	RHOC	12811.2	0.580896	0.0795906	7.29855	2.90896120976799e-13	5.84868734960787e-12
ENSG00000171603	CLSTN1	27262.5	0.264825	0.0362925	7.29697	2.94325185200081e-13	5.91144129814515e-12
ENSG00000186081	KRT5	219926	0.384327	0.0526728	7.29649	2.95370661235494e-13	5.92624040374369e-12
ENSG00000196743	GM2A	6460.12	-0.783991	0.107462	-7.29549	2.97584670017981e-13	5.96442927872156e-12
ENSG00000119335	SET	104478	-0.28395	0.038923	-7.29517	2.9828828215055e-13	5.97229750320407e-12
ENSG00000124571	XPO5	10436.4	-0.281435	0.0385865	-7.29362	3.01736675725192e-13	6.03504782354106e-12
ENSG00000159208	CIART	553.244	0.683706	0.0937925	7.28956	3.10979951414415e-13	6.21345062134047e-12
ENSG00000138190	EXOC6	1597.73	-0.576737	0.0791614	-7.28558	3.20294316933662e-13	6.38626290700232e-12
ENSG00000154920	EME1	1598.29	-0.748813	0.102779	-7.28567	3.20078730377714e-13	6.38626290700232e-12
ENSG00000040275	SPDL1	8141.48	-0.521835	0.071666	-7.28149	3.30163337479084e-13	6.57620979557665e-12
ENSG00000077238	IL4R	9830.98	0.56927	0.078189	7.28069	3.32123285345258e-13	6.60839295535161e-12
ENSG00000152223	EPG5	3731.44	0.740342	0.101698	7.27979	3.34340225717232e-13	6.64561767494469e-12
ENSG00000137492	THAP12	4583.05	-0.543333	0.0747129	-7.27227	3.53495274325365e-13	7.01909282556498e-12
ENSG00000108578	BLMH	2157.52	-0.894654	0.123127	-7.26609	3.70052347656975e-13	7.34026356132394e-12
ENSG00000168411	RFWD3	9125.67	-0.429532	0.0591199	-7.26543	3.71845891056158e-13	7.36822802287853e-12
ENSG00000277443	MARCKS	40286	0.42373	0.0583233	7.26519	3.72506913718791e-13	7.37371675290156e-12
ENSG00000168005	SPINDOC	2576.78	-0.510293	0.0702413	-7.26487	3.73402819327187e-13	7.38383886086644e-12
ENSG00000095383	TBC1D2	10941.9	0.386884	0.0532622	7.26375	3.76492789360629e-13	7.43728194291506e-12
ENSG00000188910	GJB3	7779.26	0.638855	0.0880035	7.25943	3.88716121968851e-13	7.67085124144287e-12
ENSG00000164818	DNAAF5	7605.33	0.289372	0.0398682	7.25822	3.92213690486514e-13	7.73192512426238e-12
ENSG00000165156	ZHX1	8007.8	-0.40405	0.0556858	-7.25589	3.99029906318168e-13	7.85822895509245e-12
ENSG00000072778	ACADVL	27382.5	0.354486	0.0488704	7.25358	4.05899738880705e-13	7.98532877689386e-12
ENSG00000105677	TMEM147	3855.61	0.294252	0.0405706	7.25285	4.0809088334105e-13	8.02021806656244e-12
ENSG00000163703	CRELD1	774.556	0.903157	0.124578	7.24972	4.17645948789274e-13	8.19123581481395e-12
ENSG00000171608	PIK3CD	2119.17	0.875316	0.120738	7.24972	4.1761873959596e-13	8.19123581481395e-12
ENSG00000100558	PLEK2	3562.29	1.25716	0.173478	7.24678	4.26789616443463e-13	8.36202798503156e-12
ENSG00000243989	ACY1	1311.23	0.566398	0.0781722	7.24552	4.30798816084931e-13	8.43197560412514e-12
ENSG00000136514	RTP4	959.895	0.635226	0.0876782	7.24496	4.32561829934862e-13	8.45786119814591e-12
ENSG00000019485	PRDM11	831.862	-0.816725	0.112774	-7.24216	4.41583944238728e-13	8.62548658527753e-12
ENSG00000141696	P3H4	3396.13	0.576778	0.0796896	7.23781	4.55992495075361e-13	8.89787794506301e-12
ENSG00000183826	BTBD9	1422.22	0.750245	0.103674	7.23657	4.60189746574572e-13	8.97066327307448e-12
ENSG00000187837	H1-2	3417.22	0.608493	0.0841032	7.23507	4.6527377756988e-13	9.06056978003982e-12
ENSG00000170385	SLC30A1	12190.2	0.369813	0.0511173	7.2346	4.66912993582833e-13	9.08327901700505e-12
ENSG00000165983	PTER	3803.95	-0.372402	0.051485	-7.23322	4.71683564153534e-13	9.16679768756277e-12
ENSG00000135387	CAPRIN1	37601.5	-0.265306	0.036685	-7.23202	4.75875400414763e-13	9.23891159086336e-12
ENSG00000198901	PRC1	17235.6	-0.39263	0.0542923	-7.23177	4.76750594845265e-13	9.24655370871104e-12
ENSG00000167508	MVD	5059.39	0.732401	0.101317	7.22883	4.87182366668665e-13	9.43934270676593e-12
ENSG00000116977	LGALS8	11425.5	0.342309	0.0473712	7.2261	4.97052039098016e-13	9.62086310758165e-12
ENSG00000162923	WDR26	11913.1	-0.279157	0.0386457	-7.22349	5.06687401689952e-13	9.79748721032101e-12
ENSG00000243678	NME2	48774	0.222612	0.0308341	7.21966	5.21161074415619e-13	1.00672170924087e-11
ENSG00000087111	PIGS	6743.95	0.37579	0.0520859	7.21481	5.40090578123159e-13	1.04223911462741e-11
ENSG00000169242	EFNA1	2090.25	0.635995	0.0882141	7.20968	5.60844666604957e-13	1.08120265496805e-11
ENSG00000257727	CNPY2	5858.09	0.406675	0.0564654	7.2022	5.92494561799705e-13	1.14107202418417e-11
ENSG00000176542	USF3	2401.2	-0.614609	0.0853455	-7.20143	5.95847196555407e-13	1.14637896002609e-11
ENSG00000183087	GAS6	11368.4	0.436374	0.0606533	7.19456	6.26618929703956e-13	1.20437538230687e-11
ENSG00000160007	ARHGAP35	23592.2	-0.383656	0.0533577	-7.19026	6.46658732779434e-13	1.24164943280979e-11
ENSG00000137936	BCAR3	8175.6	0.394308	0.0548648	7.1869	6.62778278699038e-13	1.27132924368634e-11
ENSG00000141458	NPC1	9597.99	0.426007	0.059305	7.18333	6.80337383978281e-13	1.30370839418832e-11
ENSG00000149809	TM7SF2	727.823	0.716956	0.0998255	7.18209	6.86514469059221e-13	1.31423373084807e-11
ENSG00000153250	RBMS1	9321.36	-0.4905	0.0683282	-7.17858	7.04378199309756e-13	1.34708822758433e-11
ENSG00000147164	SNX12	10272.5	0.34182	0.0476271	7.17701	7.12537375740868e-13	1.36133633349258e-11
ENSG00000173137	ADCK5	1371.73	0.643797	0.0897222	7.17545	7.20703637525943e-13	1.375569636594e-11
ENSG00000168528	SERINC2	17343	0.330399	0.0460511	7.17462	7.25076864391027e-13	1.38254229127826e-11
ENSG00000126458	RRAS	1105.42	0.591076	0.0824727	7.16693	7.66959974317447e-13	1.46095222885608e-11
ENSG00000289353	NA	983.122	-0.691922	0.0965475	-7.16665	7.6856073921094e-13	1.46255052067287e-11
ENSG00000151729	SLC25A4	3182.64	-0.401235	0.0559949	-7.16556	7.74669713626958e-13	1.47271615557933e-11
ENSG00000130731	METTL26	2388.28	0.411893	0.05749	7.16461	7.80087025155259e-13	1.48154806824986e-11
ENSG00000075213	SEMA3A	10008.3	0.690444	0.0964184	7.16092	8.01364857546032e-13	1.52045520056733e-11
ENSG00000006634	DBF4	3262.39	-0.981252	0.137088	-7.15781	8.19770928072367e-13	1.55384221025839e-11
ENSG00000138180	CEP55	9684.61	-0.531494	0.0742619	-7.15703	8.24445873179679e-13	1.56116224959793e-11
ENSG00000173145	NOC3L	4569.53	-0.337327	0.0471791	-7.14994	8.68185486483139e-13	1.64236744098155e-11
ENSG00000142937	RPS8	53769.7	0.128134	0.0179229	7.14915	8.73161725469501e-13	1.65015534357676e-11
ENSG00000165915	SLC39A13	1941.78	0.567995	0.0794665	7.14761	8.83016833412244e-13	1.66713925450821e-11
ENSG00000144381	HSPD1	102930	-0.240604	0.0336671	-7.14656	8.89779078288884e-13	1.67825619668221e-11
ENSG00000139613	SMARCC2	9415.35	-0.422102	0.0590725	-7.14549	8.96749043578872e-13	1.68974272676721e-11
ENSG00000165644	COMTD1	1274.83	0.599283	0.0838753	7.14493	9.00424230617449e-13	1.69500447569467e-11
ENSG00000070061	ELP1	13382.9	-0.340006	0.0475882	-7.14476	9.01548548395276e-13	1.69545873435237e-11
ENSG00000117758	STX12	4291.37	0.483172	0.0677186	7.13499	9.67954019084253e-13	1.81856018790966e-11
ENSG00000136122	BORA	2331.12	-0.808326	0.11332	-7.1331	9.81306265896328e-13	1.84184375478743e-11
ENSG00000009844	VTA1	7590.75	-0.286448	0.040173	-7.13035	1.00114122316514e-12	1.87723756113222e-11
ENSG00000104689	TNFRSF10A	3150.1	0.747585	0.104877	7.12822	1.0167445259657e-12	1.90463528225047e-11
ENSG00000102096	PIM2	929.979	0.61281	0.0859895	7.12657	1.02903316756854e-12	1.92577639868261e-11
ENSG00000175984	DENND2C	2700.19	0.659841	0.0926678	7.1205	1.07536367038461e-12	2.01052169766845e-11
ENSG00000145555	MYO10	46304.1	0.385391	0.0541276	7.12005	1.07884864825474e-12	2.01507518435206e-11
ENSG00000160194	NDUFV3	2885.71	-0.383953	0.0539426	-7.11782	1.09650450401193e-12	2.04606248605764e-11
ENSG00000149636	DSN1	4240.91	-0.476243	0.0669692	-7.11137	1.14893436686105e-12	2.14181444447564e-11
ENSG00000161956	SENP3	8740.01	-0.303725	0.0427209	-7.10952	1.16448366525206e-12	2.16869552439426e-11
ENSG00000214253	FIS1	4051.77	0.348386	0.049013	7.10803	1.17713506371767e-12	2.19013278667083e-11
ENSG00000123989	CHPF	5281.42	0.720722	0.101399	7.10779	1.17915160470713e-12	2.19176088692948e-11
ENSG00000140403	DNAJA4	3943.73	-0.519244	0.0730648	-7.10662	1.18916074137178e-12	2.20822779449511e-11
ENSG00000178996	SNX18	5595.68	-0.386269	0.0543624	-7.10544	1.19942076390146e-12	2.22512831764946e-11
ENSG00000196182	STK40	3689.44	0.641542	0.0903379	7.10159	1.23332049680649e-12	2.28580954239204e-11
ENSG00000100934	SEC23A	13981.1	0.531049	0.0748262	7.0971	1.2739907657261e-12	2.3589099992967e-11
ENSG00000262152	GREP1	338.011	1.14383	0.161177	7.09673	1.27740657592882e-12	2.36295603703365e-11
ENSG00000118007	STAG1	5917.54	0.358266	0.0504908	7.09567	1.28722711033861e-12	2.37883038937553e-11
ENSG00000074800	ENO1	274393	0.318654	0.0449785	7.08459	1.39459284886609e-12	2.57476704721902e-11
ENSG00000052795	FNIP2	1930.21	0.82324	0.116235	7.08256	1.41514761625085e-12	2.60770147597241e-11
ENSG00000131626	PPFIA1	42308	-0.2613	0.0368932	-7.0826	1.41479071175353e-12	2.60770147597241e-11
ENSG00000137076	TLN1	23225.7	-0.318668	0.0450355	-7.07592	1.48459455882664e-12	2.733048909303e-11
ENSG00000147509	RGS20	1593.15	0.462225	0.0653259	7.07568	1.48723006307877e-12	2.73527820317772e-11
ENSG00000133639	BTG1	8337.42	0.397355	0.0561796	7.07294	1.51689842281218e-12	2.78450923675112e-11
ENSG00000166579	NDEL1	5753.02	-0.282084	0.0398819	-7.07299	1.51632791091476e-12	2.78450923675112e-11
ENSG00000162522	KIAA1522	20208.4	-0.312557	0.0441997	-7.07147	1.5329654278642e-12	2.81131510796757e-11
ENSG00000119899	SLC17A5	1735.22	-0.415456	0.0587966	-7.06599	1.59471156622905e-12	2.92176114343168e-11
ENSG00000172292	CERS6	6838.45	-0.381255	0.0539668	-7.06461	1.61064310560973e-12	2.94813710875237e-11
ENSG00000101236	RNF24	3033.86	0.544554	0.0771548	7.05793	1.68996553609753e-12	3.09038364367702e-11
ENSG00000168014	C2CD3	3324.88	-0.490093	0.0695206	-7.0496	1.79426980210527e-12	3.2779994738557e-11
ENSG00000163286	ALPG	910.576	-1.29454	0.183714	-7.04652	1.83441253547574e-12	3.34815162487354e-11
ENSG00000133243	BTBD2	3277.66	-0.471794	0.0669587	-7.04605	1.84074281636403e-12	3.35651498736997e-11
ENSG00000134243	SORT1	7616.93	-0.255916	0.0363301	-7.04418	1.86559283239455e-12	3.39860037711649e-11
ENSG00000083799	CYLD	4543.4	0.524828	0.0745071	7.04399	1.8680512867212e-12	3.39985334183259e-11
ENSG00000104419	NDRG1	34818	2.52964	0.359138	7.04364	1.8728043006158e-12	3.40527607728447e-11
ENSG00000095752	IL11	360.265	1.78	0.252857	7.03957	1.92835952291418e-12	3.50297362341297e-11
ENSG00000089157	RPLP0	168983	0.169798	0.0241233	7.03879	1.93919165135749e-12	3.51932125687289e-11
ENSG00000157227	MMP14	36118.8	0.876222	0.124551	7.03504	1.9920065562253e-12	3.61175806289726e-11
ENSG00000148019	CEP78	4942.12	-0.590548	0.0839617	-7.03354	2.01360252264219e-12	3.64747000351441e-11
ENSG00000174106	LEMD3	6310.6	0.242711	0.0345428	7.02638	2.11962495789705e-12	3.83590186772678e-11
ENSG00000196911	KPNA5	1693.78	0.912098	0.12984	7.02479	2.14381114015997e-12	3.87601861602746e-11
ENSG00000145283	SLC10A6	52.888	3.81984	0.544248	7.01856	2.2415950313326e-12	4.04899964220294e-11
ENSG00000241878	PISD	3707.72	-0.353145	0.0503192	-7.01809	2.24926982520751e-12	4.05904416483171e-11
ENSG00000125319	HROB	909.951	-0.479664	0.0683981	-7.01283	2.33541765598742e-12	4.21054971010465e-11
ENSG00000077514	POLD3	3541.14	-0.414683	0.0591411	-7.01176	2.35336536626856e-12	4.23892761704716e-11
ENSG00000103512	NOMO1	31607.8	0.366042	0.0522446	7.00632	2.44666666253255e-12	4.402853475847e-11
ENSG00000188042	ARL4C	3514.82	0.480383	0.0686312	6.99949	2.56897392433654e-12	4.61862062932453e-11
ENSG00000172819	RARG	7099.93	-0.706821	0.101041	-6.99541	2.64488332820868e-12	4.75064591065808e-11
ENSG00000090857	PDPR	8235.79	-0.291322	0.0416605	-6.99278	2.69501041573528e-12	4.83615841051711e-11
ENSG00000178695	KCTD12	3070.99	-0.774687	0.110803	-6.99159	2.71780087903673e-12	4.87250183738414e-11
ENSG00000114302	PRKAR2A	11279.2	-0.506311	0.0724195	-6.99137	2.72222801779897e-12	4.87588620986549e-11
ENSG00000134899	ERCC5	7773.97	0.278208	0.0397975	6.99057	2.73767497708887e-12	4.89898389888941e-11
ENSG00000116133	DHCR24	48315.1	0.234433	0.0335398	6.9897	2.75476299060558e-12	4.9249724564821e-11
ENSG00000061656	SPAG4	204.761	1.34086	0.191852	6.98907	2.76715577740297e-12	4.94252633320135e-11
ENSG00000136943	CTSV	2570.09	-0.450706	0.0645418	-6.98317	2.88589961301715e-12	5.14982885404669e-11
ENSG00000108854	SMURF2	6686.06	0.45338	0.0649513	6.98031	2.94538328583129e-12	5.25109605118352e-11
ENSG00000108829	LRRC59	31066.3	-0.43844	0.0628178	-6.97955	2.96136435887992e-12	5.27468989377118e-11
ENSG00000100526	CDKN3	3521.01	-0.817129	0.117095	-6.97837	2.98623462719039e-12	5.30422674159877e-11
ENSG00000158985	CDC42SE2	7368.77	-0.764286	0.109521	-6.97842	2.98520876294952e-12	5.30422674159877e-11
ENSG00000196371	FUT4	939.452	0.488899	0.0700575	6.97854	2.98255663075822e-12	5.30422674159877e-11
ENSG00000178567	EPM2AIP1	3895.82	-0.463631	0.0664816	-6.97383	3.08424466477028e-12	5.47325155344308e-11
ENSG00000125834	STK35	3745.77	-0.317438	0.0455447	-6.9698	3.17389588235052e-12	5.6271444909522e-11
ENSG00000189280	GJB5	2736.61	0.825839	0.118628	6.9616	3.36427010998602e-12	5.95916516437653e-11
ENSG00000122971	ACADS	1187.99	0.607322	0.0872534	6.96044	3.39203631262706e-12	6.00281006808776e-11
ENSG00000124155	PIGT	8342.12	0.282928	0.0406518	6.95979	3.40779376616218e-12	6.02514255102026e-11
ENSG00000144369	FAM171B	1450.3	-1.00904	0.145012	-6.95831	3.44384300087640e-12	6.08327777919299e-11
ENSG00000105364	MRPL4	4379.36	-0.392223	0.0563887	-6.95571	3.50799035716234e-12	6.19089364410608e-11
ENSG00000111445	RFC5	4335.16	-0.452053	0.0650031	-6.95434	3.54220075591259e-12	6.24552770562696e-11
ENSG00000138801	PAPSS1	4684.53	-0.513885	0.0739107	-6.95279	3.58129756680866e-12	6.30288676262999e-11
ENSG00000139636	LMBR1L	1012.78	1.17252	0.168638	6.95291	3.57836415481836e-12	6.30288676262999e-11
ENSG00000131467	PSME3	19502.2	-0.342458	0.049351	-6.93922	3.94263147208806e-12	6.93246033842151e-11
ENSG00000197081	IGF2R	34212.8	0.443743	0.0639514	6.93875	3.95583594037605e-12	6.94931435417754e-11
ENSG00000074590	NUAK1	2698.93	0.434516	0.0626456	6.93609	4.03096727343087e-12	7.07482656463859e-11
ENSG00000011021	CLCN6	3694.98	0.825756	0.119059	6.93568	4.04262798130364e-12	7.08881277342568e-11
ENSG00000171448	ZBTB26	1956.04	-0.524704	0.0756767	-6.9335	4.10565670125576e-12	7.19276590518356e-11
ENSG00000189376	C8orf76	1957.44	-0.420317	0.0606333	-6.93212	4.14581186390485e-12	7.25649349123401e-11
ENSG00000115295	CLIP4	13694.2	0.326163	0.0470536	6.93174	4.15695978051024e-12	7.26937930287587e-11
ENSG00000165233	CARD19	1784.98	-0.648964	0.0936858	-6.92702	4.29800914041877e-12	7.50919686125395e-11
ENSG00000048052	HDAC9	5860.45	0.771805	0.111467	6.92404	4.38949227802593e-12	7.66205829367054e-11
ENSG00000122644	ARL4A	2515.5	-0.363118	0.0524494	-6.92321	4.41509309361793e-12	7.69974591194895e-11
ENSG00000132424	PNISR	14528.9	0.27824	0.0402049	6.92054	4.49917876906517e-12	7.83926783528315e-11
ENSG00000185238	PRMT3	3042.03	-0.3597	0.0520089	-6.91611	4.64204038269529e-12	8.08085379765479e-11
ENSG00000129473	BCL2L2	4857.15	-0.56398	0.0815579	-6.91509	4.67570421298437e-12	8.13208302477472e-11
ENSG00000126821	SGPP1	4827.34	-0.610138	0.0882479	-6.91391	4.71473543063124e-12	8.19254615416745e-11
ENSG00000121350	PYROXD1	2451.28	0.484016	0.0700237	6.91218	4.77250289429327e-12	8.28542749306737e-11
ENSG00000149547	EI24	9002.18	0.328878	0.0476115	6.90753	4.9315066466187e-12	8.55373614469066e-11
ENSG00000166347	CYB5A	1621.83	-0.522853	0.0756963	-6.90724	4.94164799712543e-12	8.55586863776424e-11
ENSG00000219481	NBPF1	3692.6	-0.653416	0.0945975	-6.90732	4.93891283952846e-12	8.55586863776424e-11
ENSG00000068323	TFE3	5162.26	0.309775	0.044887	6.90122	5.15590698427198e-12	8.9187900905411e-11
ENSG00000154102	C16orf74	1308.92	0.45773	0.0663285	6.90096	5.16528385811548e-12	8.9269680791787e-11
ENSG00000205208	C4orf46	1455.35	-0.583154	0.0845067	-6.90069	5.17503716977451e-12	8.93578135762953e-11
ENSG00000148634	HERC4	12863	-0.285104	0.0413412	-6.89636	5.3353552333368e-12	9.20432666983826e-11
ENSG00000276672	NA	433.968	-0.910523	0.132046	-6.89551	5.36702300490388e-12	9.25064710207895e-11
ENSG00000147689	FAM83A	17535.2	0.47203	0.0684595	6.89503	5.38540875755751e-12	9.27401197792482e-11
ENSG00000138271	GPR87	8421.97	0.202348	0.0293492	6.89449	5.40581378654005e-12	9.30080918596376e-11
ENSG00000165102	HGSNAT	2583.52	0.722234	0.104895	6.88529	5.76704445200414e-12	9.91343066454177e-11
ENSG00000125170	DOK4	1093.35	-0.768413	0.111609	-6.88487	5.78403302639288e-12	9.93374044183986e-11
ENSG00000111145	ELK3	8539.14	0.606437	0.0881249	6.88156	5.91996502960485e-12	1.01581097885114e-10
ENSG00000051180	RAD51	2024.02	-0.527231	0.0766236	-6.88078	5.95238514717963e-12	1.02046202866961e-10
ENSG00000079263	SP140	164.379	2.27781	0.331219	6.87707	6.1098018555781e-12	1.04651476743047e-10
ENSG00000080603	SRCAP	7719.92	-0.359146	0.0522439	-6.87441	6.22487697743325e-12	1.06527506990816e-10
ENSG00000125952	MAX	5274.22	-0.736338	0.107152	-6.87187	6.33638703311753e-12	1.08339240803998e-10
ENSG00000114529	C3orf52	2267.77	0.488144	0.0710539	6.87005	6.41771785212538e-12	1.09632206831548e-10
ENSG00000174938	SEZ6L2	1583.27	0.351588	0.0511798	6.86968	6.43480588130214e-12	1.0982640686834e-10
ENSG00000136819	C9orf78	8131.01	-0.434666	0.0632786	-6.86909	6.46116545454176e-12	1.1017836402545e-10
ENSG00000156504	PABIR2	3397.42	-0.670763	0.097656	-6.86863	6.48199574068007e-12	1.1043549265022e-10
ENSG00000117528	ABCD3	8640.4	-0.350333	0.0510089	-6.86808	6.50702666114089e-12	1.10763669255821e-10
ENSG00000188343	CIBAR1	1427.34	-0.73928	0.107652	-6.86733	6.54150295908662e-12	1.11251902849798e-10
ENSG00000175130	MARCKSL1	5792.84	-0.322321	0.0469363	-6.8672	6.54737866004903e-12	1.11253289957169e-10
ENSG00000177989	ODF3B	353.636	1.26413	0.184111	6.86612	6.59736798606209e-12	1.12003592131192e-10
ENSG00000125618	PAX8	1121.58	1.09378	0.159355	6.86379	6.70590640571078e-12	1.13745679236796e-10
ENSG00000164849	GPR146	153.746	1.64088	0.239181	6.86038	6.86759680221547e-12	1.16385460017069e-10
ENSG00000189120	SP6	2139.24	-0.552068	0.08049	-6.85884	6.94219573666374e-12	1.17545943862152e-10
ENSG00000102858	MGRN1	4251.49	0.393196	0.0573427	6.85695	7.03441412525147e-12	1.19002454289827e-10
ENSG00000137804	NUSAP1	12123.8	-0.525647	0.0766935	-6.85386	7.18810886803181e-12	1.21495491527358e-10
ENSG00000183597	TANGO2	1343.4	-1.04722	0.152806	-6.85323	7.22022814717429e-12	1.21931047189e-10
ENSG00000135318	NT5E	15103.5	1.72421	0.251658	6.85142	7.31224362504884e-12	1.23376440988192e-10
ENSG00000099875	MKNK2	6627.12	0.560296	0.0817863	6.85073	7.34743369136511e-12	1.23861347065761e-10
ENSG00000101337	TM9SF4	10492.7	0.360204	0.0526094	6.84676	7.5541424792817e-12	1.27234289249726e-10
ENSG00000197757	HOXC6	260.69	-2.00798	0.293465	-6.84234	7.79120173877619e-12	1.31112063616338e-10
ENSG00000107796	ACTA2	721.215	0.656971	0.0960718	6.83833	8.01210535765971e-12	1.34711414161492e-10
ENSG00000100246	DNAL4	652.667	-0.700559	0.102484	-6.8358	8.15485789173991e-12	1.3699162412887e-10
ENSG00000164916	FOXK1	13968.3	-0.265339	0.0388241	-6.8344	8.23467571668957e-12	1.38211545835801e-10
ENSG00000103356	EARS2	3301.62	-0.613061	0.0897476	-6.83095	8.43549063847334e-12	1.41458389300722e-10
ENSG00000178149	DALRD3	1916.34	0.503917	0.073806	6.82759	8.63523665847257e-12	1.44681657137288e-10
ENSG00000136826	KLF4	3251.21	0.662535	0.0970506	6.82669	8.68941707148398e-12	1.45462508447745e-10
ENSG00000117411	B4GALT2	3804.47	0.335517	0.0491575	6.82535	8.77125580811334e-12	1.46704601717408e-10
ENSG00000180535	BHLHA15	203.284	0.982896	0.144075	6.8221	8.97177619315771e-12	1.49927828272255e-10
ENSG00000111237	VPS29	11788.9	-0.26203	0.0384119	-6.82159	9.00387226993421e-12	1.5033334909131e-10
ENSG00000143198	MGST3	4707.29	0.24778	0.0363248	6.82124	9.02560217481585e-12	1.50565236627836e-10
ENSG00000064932	SBNO2	9615.99	0.550125	0.0807116	6.81594	9.3650505013064e-12	1.56092304405889e-10
ENSG00000170312	CDK1	9437.22	-0.482541	0.0708125	-6.81436	9.46857483603763e-12	1.57680924047492e-10
ENSG00000123612	ACVR1C	285.71	1.5745	0.231094	6.81325	9.54204645955425e-12	1.58766753960053e-10
ENSG00000163565	IFI16	23734.2	0.571907	0.0839773	6.81025	9.7427883834532e-12	1.61966475974619e-10
ENSG00000264364	DYNLL2	13190.4	-0.414069	0.0608525	-6.80447	1.01419586935336e-11	1.68456530168286e-10
ENSG00000084444	FAM234B	1843.18	0.540109	0.0794257	6.80019	1.04483472973054e-11	1.73395606271012e-10
ENSG00000024526	DEPDC1	7112.96	-0.640771	0.0943499	-6.79143	1.11027464418503e-11	1.84096575500836e-10
ENSG00000136045	PWP1	9003.96	0.299083	0.0440397	6.79121	1.11194687085257e-11	1.84214770209148e-10
ENSG00000269335	IKBKG	4616.26	-0.426943	0.0628844	-6.78934	1.12650408251708e-11	1.86465559382849e-10
ENSG00000115548	KDM3A	6546.63	0.719879	0.106053	6.78792	1.13760676363246e-11	1.88141149599542e-10
ENSG00000164400	CSF2	220.642	2.67869	0.395011	6.78129	1.19104756601747e-11	1.96809847806381e-10
ENSG00000115307	AUP1	7435.08	0.300837	0.0443705	6.78012	1.20079681619319e-11	1.98250212104261e-10
ENSG00000076382	SPAG5	7973.68	-0.578537	0.0853396	-6.77923	1.20820169506019e-11	1.9930138098669e-10
ENSG00000129195	PIMREG	1453.81	-0.72089	0.106347	-6.77866	1.2129872488874e-11	1.99919040050531e-10
ENSG00000188994	ZNF292	11714.6	0.952276	0.140495	6.77798	1.21864373463264e-11	2.00679059594179e-10
ENSG00000257594	GALNT4	1244.12	0.533899	0.0787793	6.77715	1.22566552796607e-11	2.01662414759868e-10
ENSG00000106992	AK1	3610.41	0.528488	0.0780415	6.77189	1.27113246006604e-11	2.08873212979605e-10
ENSG00000164828	SUN1	22477.1	0.225323	0.0332737	6.77183	1.27166702761918e-11	2.08873212979605e-10
ENSG00000159363	ATP13A2	5412.67	0.55432	0.0818611	6.77146	1.27488569227715e-11	2.09222907499262e-10
ENSG00000271254	NA	2303.96	-0.559618	0.0826888	-6.76777	1.3078672727606e-11	2.1445225878972e-10
ENSG00000114354	TFG	13170.2	-0.300421	0.0443921	-6.76743	1.31088152600529e-11	2.14763107344945e-10
ENSG00000135930	EIF4E2	6811.07	0.267561	0.0395431	6.76632	1.32095830549323e-11	2.16229500628948e-10
ENSG00000120738	EGR1	1107.39	0.940796	0.139046	6.76609	1.32313800856603e-11	2.16401813479356e-10
ENSG00000173442	EHBP1L1	16987.5	0.546376	0.0807987	6.76219	1.35920890624763e-11	2.22112086883921e-10
ENSG00000147601	TERF1	2802.87	-0.403756	0.0597472	-6.75774	1.401591643125e-11	2.28843206969755e-10
ENSG00000026950	BTN3A1	2309.81	0.832203	0.123159	6.75715	1.40731099036357e-11	2.29581803958972e-10
ENSG00000123219	CENPK	3737.65	-0.550742	0.0815109	-6.75666	1.41204810825932e-11	2.30022824245942e-10
ENSG00000203857	HSD3B1	895.885	-1.58069	0.233946	-6.75663	1.41241034209659e-11	2.30022824245942e-10
ENSG00000182173	TSEN54	1751.01	-0.697942	0.103317	-6.75532	1.42516954820224e-11	2.31904071991789e-10
ENSG00000110583	NAA40	4313.65	-0.58668	0.0868562	-6.75461	1.43217950909948e-11	2.32847406894319e-10
ENSG00000167645	YIF1B	2101.99	0.454735	0.0673478	6.75204	1.45782477314814e-11	2.36816357607592e-10
ENSG00000131473	ACLY	32502.4	0.167032	0.0247408	6.75126	1.46567710214153e-11	2.37890668116818e-10
ENSG00000156475	PPP2R2B	2131.59	-0.848166	0.125635	-6.75103	1.46803227773764e-11	2.38071687203043e-10
ENSG00000129562	DAD1	9068.58	0.460073	0.0681546	6.75044	1.47399442135653e-11	2.3883685134571e-10
ENSG00000134324	LPIN1	4840.67	1.09687	0.16255	6.7479	1.49998585516849e-11	2.42843409823695e-10
ENSG00000143889	HNRNPLL	3016.29	-0.299761	0.044426	-6.74743	1.50486754196567e-11	2.43428489244168e-10
ENSG00000143155	TIPRL	5464.37	-0.342193	0.0507181	-6.74695	1.50980594160969e-11	2.44021749872456e-10
ENSG00000120690	ELF1	9133.43	0.230633	0.0341966	6.74432	1.53746387274881e-11	2.48282958962572e-10
ENSG00000129657	SEC14L1	9997.27	0.348013	0.0516385	6.73941	1.59033628297402e-11	2.56605436717514e-10
ENSG00000103066	PLA2G15	2232.07	0.776936	0.115332	6.73651	1.62238824213266e-11	2.61557318532234e-10
ENSG00000129194	SOX15	8635.89	0.229811	0.0341389	6.73164	1.67759918913603e-11	2.70231392874169e-10
ENSG00000151466	SCLT1	1261.3	-0.56331	0.0837426	-6.72668	1.73577090243697e-11	2.79367452621058e-10
ENSG00000066322	ELOVL1	10569.1	0.272885	0.0405814	6.72439	1.76331816111456e-11	2.8356341718225e-10
ENSG00000126945	HNRNPH2	15990.2	0.287482	0.0427684	6.72183	1.79452918194147e-11	2.8819366760277e-10
ENSG00000162736	NCSTN	7812.84	0.405556	0.0603345	6.72179	1.79511289231245e-11	2.8819366760277e-10
ENSG00000060138	YBX3	32954.1	0.405992	0.0604194	6.71956	1.82270994971992e-11	2.92379730531096e-10
ENSG00000139372	TDG	4026.84	-0.818203	0.121828	-6.71604	1.86730161753468e-11	2.99282624025738e-10
ENSG00000181315	ZNF322	2005.63	-0.447446	0.0666583	-6.71254	1.91271480314463e-11	3.06305562428524e-10
ENSG00000164329	TENT2	4257.81	-0.456578	0.0680287	-6.71154	1.92578614492422e-11	3.0814183140575e-10
ENSG00000135241	PNPLA8	4065.01	0.499387	0.074428	6.70967	1.95059693507393e-11	3.11851888012944e-10
ENSG00000125991	ERGIC3	12895.8	0.277219	0.0413291	6.7076	1.97852967327058e-11	3.16054478007224e-10
ENSG00000138709	LARP1B	1849.2	-0.370192	0.0552108	-6.70506	2.01317965106418e-11	3.21055336213316e-10
ENSG00000230797	YY2	209.15	-1.34972	0.201297	-6.70513	2.01220683571933e-11	3.21055336213316e-10
ENSG00000186470	BTN3A2	3785.13	0.712004	0.106212	6.7036	2.03349130610355e-11	3.24025448701198e-10
ENSG00000034152	MAP2K3	4265.64	-0.461339	0.068831	-6.70249	2.0489935568986e-11	3.26224488672328e-10
ENSG00000142002	DPP9	7741.01	0.380873	0.0568266	6.70237	2.05068984858862e-11	3.26224488672328e-10
ENSG00000171223	JUNB	7836.01	0.579643	0.086489	6.70193	2.05689735260211e-11	3.26941109828751e-10
ENSG00000123575	FAM199X	9362.66	-0.333439	0.049774	-6.69905	2.09783803296356e-11	3.32622527423067e-10
ENSG00000141682	PMAIP1	4264.94	1.00598	0.150165	6.69917	2.09609634033839e-11	3.32622527423067e-10
ENSG00000197622	CDC42SE1	12726.1	0.296757	0.0442979	6.69912	2.09682672228448e-11	3.32622527423067e-10
ENSG00000173272	MZT2A	2934.46	0.431688	0.0644759	6.69534	2.15169742338263e-11	3.40880711438696e-10
ENSG00000289047	NA	1850.74	-0.478406	0.0714993	-6.69106	2.21552437309035e-11	3.50703079041285e-10
ENSG00000205213	LGR4	6232.87	0.328602	0.0491273	6.68877	2.2504807860012e-11	3.55943011301558e-10
ENSG00000173950	XXYLT1	3130.08	0.368553	0.0551026	6.68849	2.25485716814616e-11	3.56341666547938e-10
ENSG00000101665	SMAD7	874.809	0.981671	0.146805	6.68691	2.27928437774334e-11	3.59905751127055e-10
ENSG00000063245	EPN1	9157.78	-0.545003	0.081525	-6.68511	2.30754482063291e-11	3.63769853045752e-10
ENSG00000123136	DDX39A	11338.9	0.495832	0.0741686	6.6852	2.30605225678293e-11	3.63769853045752e-10
ENSG00000152253	SPC25	2113.7	-0.680125	0.101764	-6.68332	2.3358805251799e-11	3.67934716685637e-10
ENSG00000069849	ATP1B3	14750.9	0.283338	0.0424056	6.68161	2.36324721190962e-11	3.71940243572759e-10
ENSG00000249042	FAM151B-DT	1266.37	-0.541522	0.0811041	-6.67688	2.44079733429766e-11	3.83830873184679e-10
ENSG00000178038	ALS2CL	8890.31	0.340109	0.0509395	6.67672	2.44342069875245e-11	3.83928975750784e-10
ENSG00000156374	PCGF6	2493.54	-0.26817	0.0401677	-6.67626	2.45118251169665e-11	3.84833650098834e-10
ENSG00000184428	TOP1MT	2301.46	0.446489	0.0669606	6.66795	2.59405299726612e-11	4.06931467324401e-10
ENSG00000100580	TMED8	4297.34	-0.272615	0.0409075	-6.66417	2.66160908758096e-11	4.17188212984833e-10
ENSG00000134686	PHC2	4551.44	1.08571	0.16294	6.66325	2.67829870005865e-11	4.19461772755515e-10
ENSG00000174437	ATP2A2	58721.5	0.351725	0.0527876	6.66302	2.68260696610255e-11	4.1979410233199e-10
ENSG00000144306	SCRN3	1818.04	-0.316743	0.0475726	-6.6581	2.77382258010144e-11	4.33714717919608e-10
ENSG00000128228	SDF2L1	2242.85	0.447922	0.0672832	6.65726	2.78970673011788e-11	4.35843441212314e-10
ENSG00000155903	RASA2	2385.86	1.02455	0.153952	6.65499	2.83318202722658e-11	4.42275838250224e-10
ENSG00000129667	RHBDF2	2318.6	0.688659	0.103502	6.65361	2.85993048351241e-11	4.46088750722354e-10
ENSG00000171617	ENC1	7747.12	0.42172	0.0633846	6.65336	2.86481004278182e-11	4.46487156099462e-10
ENSG00000178685	PARP10	3425.15	1.01291	0.152254	6.65272	2.87727085066319e-11	4.48065511789002e-10
ENSG00000177409	SAMD9L	7060.9	0.826932	0.124337	6.65076	2.91579862899033e-11	4.5369732151737e-10
ENSG00000100304	TTLL12	11382.3	0.33983	0.051122	6.64742	2.98273564102277e-11	4.63736899135857e-10
ENSG00000198830	HMGN2	55732	-0.581997	0.0875586	-6.64694	2.99242023381594e-11	4.64866188588186e-10
ENSG00000143067	ZNF697	1501.77	1.05972	0.159435	6.64673	2.99670006540587e-11	4.65154712658513e-10
ENSG00000152457	DCLRE1C	2513.19	-0.40829	0.0614314	-6.64627	3.00606559669318e-11	4.66231547028318e-10
ENSG00000076944	STXBP2	6857.95	0.407188	0.0613371	6.63852	3.1683779556731e-11	4.91009080927193e-10
ENSG00000183722	LHFPL6	1550.61	-0.416588	0.0627611	-6.63767	3.18671295560878e-11	4.93452221456808e-10
ENSG00000112110	MRPL18	5202.05	-0.241823	0.0364358	-6.63696	3.20214674427701e-11	4.95442543407437e-10
ENSG00000158201	ABHD3	4649.78	0.566819	0.0854117	6.63632	3.21617781912896e-11	4.9721280438885e-10
ENSG00000156990	RPUSD3	2192.82	-0.352677	0.0531513	-6.63534	3.23765068728725e-11	5.00129773504444e-10
ENSG00000163872	YEATS2	13239.6	0.399449	0.0602821	6.62633	3.44137809655221e-11	5.31172836269285e-10
ENSG00000008853	RHOBTB2	2443.27	-0.453718	0.0684857	-6.62501	3.47234067200394e-11	5.35521391511227e-10
ENSG00000130304	SLC27A1	693.684	1.04926	0.158416	6.62347	3.50863121508931e-11	5.40684012527527e-10
ENSG00000111906	HDDC2	2150.86	-0.510105	0.0770438	-6.62098	3.56833408956531e-11	5.49443326814303e-10
ENSG00000185164	NOMO2	15304.5	0.368118	0.0556265	6.61767	3.64899673781367e-11	5.61413352265707e-10
ENSG00000106052	TAX1BP1	33782.9	-0.343549	0.0519543	-6.61252	3.77825049626214e-11	5.80834169565487e-10
ENSG00000164056	SPRY1	298.056	2.03541	0.307845	6.61181	3.7964642361127e-11	5.83167278380799e-10
ENSG00000178573	MAF	132.02	1.9465	0.294429	6.61111	3.81453074945802e-11	5.85474060114656e-10
ENSG00000134294	SLC38A2	90045.2	0.807443	0.122155	6.61	3.84323444032598e-11	5.89408502305904e-10
ENSG00000100216	TOMM22	8368.67	-0.194515	0.0294325	-6.60885	3.87306473758748e-11	5.93036012969834e-10
ENSG00000175662	TOM1L2	12636	-0.463796	0.070178	-6.60886	3.87299809538924e-11	5.93036012969834e-10
ENSG00000152127	MGAT5	8904.52	0.434274	0.0657482	6.60511	3.97219394612439e-11	6.07729848283143e-10
ENSG00000083454	P2RX5	933.304	-0.604618	0.0916269	-6.5987	4.14776646517146e-11	6.34086496001252e-10
ENSG00000182809	CRIP2	2940.79	0.33873	0.0513371	6.59814	4.16335822121083e-11	6.35963732740407e-10
ENSG00000146410	MTFR2	994.573	-0.75735	0.114807	-6.5967	4.20423204989579e-11	6.4169681709101e-10
ENSG00000066279	ASPM	18509.5	-0.418489	0.0634487	-6.59571	4.23231007765392e-11	6.45469307395019e-10
ENSG00000105443	CYTH2	5492.44	0.522664	0.0792748	6.59307	4.30824123272539e-11	6.5652809452032e-10
ENSG00000156802	ATAD2	19468.7	-0.275423	0.0417783	-6.5925	4.32480774256769e-11	6.58530003687884e-10
ENSG00000139278	GLIPR1	5563.7	0.957849	0.145318	6.59139	4.35726140652236e-11	6.62531878303786e-10
ENSG00000154839	SKA1	1184.75	-0.58825	0.0892455	-6.59137	4.35799053329348e-11	6.62531878303786e-10
ENSG00000169379	ARL13B	1691.93	-0.582701	0.0884353	-6.58901	4.42772931642593e-11	6.7260150794853e-10
ENSG00000174791	RIN1	2439.71	0.625335	0.0949217	6.5879	4.46082939620242e-11	6.77093954438598e-10
ENSG00000105835	NAMPT	33235	0.561442	0.0852478	6.586	4.51819510326693e-11	6.84187812910521e-10
ENSG00000160213	CSTB	13472.8	0.416708	0.0632711	6.58608	4.51599084629854e-11	6.84187812910521e-10
ENSG00000184840	TMED9	20598.7	0.180518	0.0274094	6.586	4.51825502198084e-11	6.84187812910521e-10
ENSG00000175137	SH3BP5L	3100.02	0.341816	0.0519144	6.58423	4.57241393018789e-11	6.91548586317809e-10
ENSG00000185630	PBX1	5556.95	-0.933662	0.141804	-6.58418	4.57406752056464e-11	6.91548586317809e-10
ENSG00000144366	GULP1	1910.31	-0.535648	0.0814214	-6.5787	4.74564168912201e-11	7.16924201989235e-10
ENSG00000119537	KDSR	4369.05	0.581036	0.0883388	6.57737	4.7885305333426e-11	7.22834707316912e-10
ENSG00000168701	TMEM208	3116.43	0.345895	0.052591	6.57707	4.79809628586526e-11	7.23709715513738e-10
ENSG00000049245	VAMP3	8534.01	-0.70498	0.10724	-6.57387	4.90229659405765e-11	7.38846129532975e-10
ENSG00000108588	CCDC47	22890	0.31887	0.048507	6.5737	4.90794110090968e-11	7.39116682969152e-10
ENSG00000198130	HIBCH	2774.01	-0.670523	0.102079	-6.56863	5.07789524272422e-11	7.6411180686166e-10
ENSG00000163814	CDCP1	32236.4	0.809379	0.123285	6.56508	5.20037791674134e-11	7.8192996381637e-10
ENSG00000168016	TRANK1	2230.34	1.39548	0.212571	6.56476	5.2117638112624e-11	7.83028771048899e-10
ENSG00000104267	CA2	2993.68	-0.363316	0.0553655	-6.56214	5.30425517705854e-11	7.96301826854583e-10
ENSG00000110651	CD81	9435.58	0.245439	0.0374099	6.5608	5.35202466224942e-11	8.02845512030087e-10
ENSG00000008517	IL32	5975.66	1.0161	0.154894	6.55996	5.38229543750979e-11	8.06756086616904e-10
ENSG00000113758	DBN1	16353.7	0.61681	0.0940399	6.55902	5.41618459605045e-11	8.11202499444342e-10
ENSG00000008282	SYPL1	24381.5	0.394127	0.0600954	6.55836	5.44045673447257e-11	8.14202726099827e-10
ENSG00000100836	PABPN1	19162.5	-0.4791	0.0730843	-6.55544	5.54789106600083e-11	8.29634395313722e-10
ENSG00000197321	SVIL	20869.7	0.295607	0.0451415	6.54845	5.81378653846071e-11	8.68719963618553e-10
ENSG00000135535	CD164	27644.3	0.193835	0.0296199	6.54409	5.98579981655098e-11	8.93727389405873e-10
ENSG00000138448	ITGAV	40081.7	0.738295	0.112833	6.54326	6.0193334886384e-11	8.98035915426153e-10
ENSG00000182095	TNRC18	19526.8	0.409908	0.0626546	6.54234	6.0564473833303e-11	9.02871476764946e-10
ENSG00000130762	ARHGEF16	3474.46	0.3985	0.0609392	6.53931	6.18053643003917e-11	9.20655391723678e-10
ENSG00000136997	MYC	13290.7	0.512445	0.0784911	6.5287	6.63430352132103e-11	9.87482650487481e-10
ENSG00000182220	ATP6AP2	12148.7	0.341987	0.0523835	6.52852	6.64222816273628e-11	9.87896382282721e-10
ENSG00000285077	ARHGAP11B	674.414	-0.72567	0.111173	-6.52739	6.69251105502282e-11	9.94604526064189e-10
ENSG00000289234	ZNF496-DT	723.738	-0.962615	0.14748	-6.52709	6.70592189225544e-11	9.95826807836014e-10
ENSG00000123130	ACOT9	6271.53	0.397842	0.0609615	6.52612	6.74957712644008e-11	1.00153501085607e-09
ENSG00000104368	PLAT	21122.8	0.716944	0.109922	6.52231	6.92345575213646e-11	1.02575057019114e-09
ENSG00000187735	TCEA1	18362.7	-0.280704	0.0430372	-6.52235	6.92140366235770e-11	1.02575057019114e-09
ENSG00000198056	PRIM1	4265.26	-0.606401	0.0930125	-6.51957	7.05096674331452e-11	1.04383664177627e-09
ENSG00000196074	SYCP2	10823.8	-0.38895	0.0596752	-6.51778	7.13557057904768e-11	1.05554769405466e-09
ENSG00000099840	IZUMO4	87.9142	2.04674	0.314043	6.51738	7.15467490858973e-11	1.0567454839987e-09
ENSG00000102879	CORO1A	496.889	0.669905	0.102787	6.51744	7.15168176677725e-11	1.0567454839987e-09
ENSG00000180340	FZD2	3163.65	-0.951868	0.146073	-6.5164	7.20162718487896e-11	1.06286274847703e-09
ENSG00000168264	IRF2BP2	9584.8	0.398376	0.0611749	6.51208	7.41170274355536e-11	1.09302691535335e-09
ENSG00000180834	MAP6D1	749.935	-0.955085	0.146712	-6.50994	7.51788829314419e-11	1.10783555730362e-09
ENSG00000108799	EZH1	2587.73	0.657218	0.100961	6.50964	7.53322606884892e-11	1.10924443058258e-09
ENSG00000196683	TOMM7	5784.7	0.348343	0.0535163	6.50909	7.56050433939527e-11	1.11240799862627e-09
ENSG00000105323	HNRNPUL1	33835.6	-0.397528	0.0610909	-6.50717	7.65810576944852e-11	1.12590573414381e-09
ENSG00000099139	PCSK5	2442.19	-0.366135	0.0562743	-6.50626	7.70464247259273e-11	1.13188094962703e-09
ENSG00000110042	DTX4	6267.03	-0.335402	0.0515744	-6.50326	7.85970077091805e-11	1.15377763381038e-09
ENSG00000214753	HNRNPUL2	13152.3	-0.345607	0.0531601	-6.50125	7.96569933737979e-11	1.1684445605579e-09
ENSG00000107938	EDRF1	3227.52	-0.451033	0.0693975	-6.49926	8.07139413590389e-11	1.18304457101901e-09
ENSG00000146072	TNFRSF21	22093.7	0.201354	0.0309877	6.49787	8.1464627023057e-11	1.19313676847423e-09
ENSG00000121671	CRY2	1564.63	0.764187	0.117623	6.49691	8.19859109401385e-11	1.19985630789756e-09
ENSG00000100462	PRMT5	14353.8	-0.222517	0.0342523	-6.49642	8.22553881818608e-11	1.20288325093672e-09
ENSG00000147872	PLIN2	675.011	0.541426	0.0833553	6.4954	8.28137382735397e-11	1.21012677974904e-09
ENSG00000256087	ZNF432	987.965	1.34949	0.207772	6.49507	8.29936242810974e-11	1.21183314054856e-09
ENSG00000284906	NA	1135.29	-0.577911	0.0889809	-6.49478	8.31557670149815e-11	1.21327802618135e-09
ENSG00000166598	HSP90B1	89256.5	0.503339	0.0775317	6.49204	8.46803372670683e-11	1.23458402115792e-09
ENSG00000134248	LAMTOR5	6803.56	0.413019	0.0636241	6.49156	8.49545778187213e-11	1.23670420674547e-09
ENSG00000168077	SCARA3	1705.77	-0.844071	0.130024	-6.49166	8.48952058391926e-11	1.23670420674547e-09
ENSG00000124299	PEPD	5024.35	-0.352764	0.0543495	-6.49066	8.54614997172658e-11	1.24314110308426e-09
ENSG00000186577	SMIM29	544.004	0.849896	0.130946	6.49042	8.55994349328564e-11	1.24420495847523e-09
ENSG00000077150	NFKB2	6133.9	0.408528	0.0629507	6.48965	8.60383863627675e-11	1.24963922583321e-09
ENSG00000125505	MBOAT7	14899.7	-0.316919	0.0488368	-6.48934	8.62113950905308e-11	1.25120559118162e-09
ENSG00000153574	RPIA	2272.98	0.253325	0.0390793	6.48234	9.03087380785588e-11	1.30968132918913e-09
ENSG00000011028	MRC2	6494.25	0.517875	0.0799038	6.48123	9.09800851405042e-11	1.31742731129926e-09
ENSG00000111229	ARPC3	20723.7	0.258409	0.0398702	6.48124	9.09692443840043e-11	1.31742731129926e-09
ENSG00000186847	KRT14	7751.17	0.5841	0.0901326	6.48045	9.14506077877573e-11	1.32324274312941e-09
ENSG00000176978	DPP7	5015.88	0.331435	0.0511533	6.47926	9.21759391051613e-11	1.33273358942636e-09
ENSG00000173486	FKBP2	3833.02	0.493711	0.0762049	6.47873	9.24985915496741e-11	1.33639236745319e-09
ENSG00000178719	GRINA	6860.29	0.341913	0.052791	6.47673	9.3733745787063e-11	1.3532192878627e-09
ENSG00000163050	COQ8A	1660.23	0.638851	0.0986724	6.47447	9.51479611312278e-11	1.37260405836266e-09
ENSG00000125037	EMC3	3644.97	-0.273825	0.0423183	-6.47061	9.76057388336337e-11	1.4070028463548e-09
ENSG00000137203	TFAP2A	7484.94	0.285271	0.0440967	6.46921	9.85183733585855e-11	1.41909323845326e-09
ENSG00000185989	RASA3	2341.58	0.748641	0.115827	6.46344	1.02350091533583e-10	1.47318148990729e-09
ENSG00000179242	CDH4	45.6964	2.1867	0.338368	6.4625	1.02984628867593e-10	1.48120438867913e-09
ENSG00000136444	RSAD1	1576.66	0.429958	0.0665387	6.46178	1.03476689304688e-10	1.48716759830787e-09
ENSG00000255398	HCAR3	1046.89	0.784338	0.121458	6.45768	1.06323536819605e-10	1.52693958898522e-09
ENSG00000172531	PPP1CA	17598.4	0.206709	0.0320188	6.45588	1.07592988502854e-10	1.54401567432234e-09
ENSG00000011114	BTBD7	6704.58	-0.799206	0.12382	-6.45458	1.08522917919287e-10	1.55619757055132e-09
ENSG00000105355	PLIN3	9498.61	0.462806	0.0717128	6.45361	1.09219651353613e-10	1.56501979525427e-09
ENSG00000131370	SH3BP5	3127.83	-0.333212	0.051647	-6.45171	1.10598142323971e-10	1.58359055239565e-09
ENSG00000104343	UBE2W	3691.61	0.49399	0.0765847	6.45024	1.1167172545527e-10	1.59777108827618e-09
ENSG00000160087	UBE2J2	3783.31	-0.216244	0.0335266	-6.44993	1.11901726356122e-10	1.59986973027841e-09
ENSG00000174021	GNG5	6662.63	0.351097	0.0545135	6.44055	1.19043497914744e-10	1.70070997281324e-09
ENSG00000140519	RHCG	82.9134	2.0959	0.325465	6.43973	1.19687480704634e-10	1.70736947771893e-09
ENSG00000189221	MAOA	4187.46	-0.279505	0.0434029	-6.43977	1.19652120611895e-10	1.70736947771893e-09
ENSG00000176422	SPRYD4	1345.78	-0.646219	0.100383	-6.43754	1.21428510879854e-10	1.73091970111662e-09
ENSG00000102265	TIMP1	4339.62	0.747383	0.116168	6.43364	1.24585923683133e-10	1.77461003014825e-09
ENSG00000092036	HAUS4	3178.06	-0.633033	0.098468	-6.42882	1.2859909998069e-10	1.83041609987341e-09
ENSG00000167635	ZNF146	11734.4	-0.370132	0.0575764	-6.42854	1.28838104843091e-10	1.83245959340162e-09
ENSG00000100814	CCNB1IP1	3026.83	-0.586235	0.0912471	-6.4247	1.32128477267313e-10	1.87786742561782e-09
ENSG00000077232	DNAJC10	17606.4	0.311706	0.0485196	6.42434	1.32440198032992e-10	1.88090550475701e-09
ENSG00000131323	TRAF3	5844.28	0.637087	0.0991921	6.42276	1.33824616696427e-10	1.89916220634745e-09
ENSG00000127423	AUNIP	1198.65	-0.601568	0.0937046	-6.41983	1.36424334943695e-10	1.93462603785369e-09
ENSG00000137575	SDCBP	17789.1	0.466995	0.0727521	6.41898	1.37186040158728e-10	1.94399199785073e-09
ENSG00000291154	PMS2P4	463.865	-0.695588	0.108382	-6.41791	1.38162055880598e-10	1.95637878684613e-09
ENSG00000109805	NCAPG	4368.4	-0.489342	0.0762511	-6.41751	1.38522837266524e-10	1.96004200320894e-09
ENSG00000154380	ENAH	25727.8	-0.27719	0.043199	-6.41659	1.39364782504593e-10	1.97050308458814e-09
ENSG00000005483	KMT2E	10463.3	0.319439	0.0498078	6.41343	1.42278158265918e-10	2.00822965441899e-09
ENSG00000149782	PLCB3	11368.9	0.331827	0.05174	6.41336	1.42346781920954e-10	2.00822965441899e-09
ENSG00000166106	ADAMTS15	742.82	-0.593871	0.0925988	-6.41337	1.42334782315376e-10	2.00822965441899e-09
ENSG00000172301	COPRS	1389.99	-0.508783	0.0793344	-6.41315	1.42547598579227e-10	2.00958622637279e-09
ENSG00000261609	GAN	5007.18	0.448596	0.0699824	6.41013	1.45396569480354e-10	2.0482461706473e-09
ENSG00000047410	TPR	23329.4	-0.517591	0.0807692	-6.40827	1.47182475529566e-10	2.07188468668856e-09
ENSG00000120708	TGFBI	56293.9	0.261031	0.0407517	6.40539	1.49983027989852e-10	2.10976126039059e-09
ENSG00000049246	PER3	2932.2	-0.739355	0.115434	-6.40501	1.50357412089927e-10	2.11347926027723e-09
ENSG00000096433	ITPR3	33675.6	0.397783	0.0621108	6.40441	1.50948723955962e-10	2.12023880664113e-09
ENSG00000141564	RPTOR	5195.78	0.376637	0.0588246	6.40271	1.52647875511222e-10	2.14253790766884e-09
ENSG00000162627	SNX7	2288.99	-0.404027	0.0631075	-6.4022	1.53153399274291e-10	2.14806312597929e-09
ENSG00000023516	AKAP11	9007.02	-0.384991	0.0601534	-6.40015	1.55222290995287e-10	2.17390460204268e-09
ENSG00000171421	MRPL36	3615.67	-0.270021	0.0421892	-6.40024	1.55129072403105e-10	2.17390460204268e-09
ENSG00000075539	FRYL	9475.15	0.811309	0.1268	6.39833	1.57087513514117e-10	2.19842372229195e-09
ENSG00000272808	GCAWKR	983.62	-0.382168	0.0597366	-6.39756	1.57879314214748e-10	2.20789563892015e-09
ENSG00000048828	FAM120A	28151.8	-0.198574	0.0310443	-6.39646	1.59020589114863e-10	2.22223750479947e-09
ENSG00000178988	MRFAP1L1	3090.33	-0.247451	0.0386935	-6.39517	1.60370042919957e-10	2.23946559571352e-09
ENSG00000291149	NA	680.721	1.22583	0.1917	6.39453	1.6104486575646e-10	2.24725470013792e-09
ENSG00000198816	ZNF358	1064.35	-0.723974	0.113248	-6.39279	1.62881756072367e-10	2.2712364548624e-09
ENSG00000135596	MICAL1	1295.2	0.487953	0.0763329	6.39242	1.63275388335222e-10	2.27507309972757e-09
ENSG00000166226	CCT2	32004.1	-0.288631	0.0451759	-6.38905	1.66914842814205e-10	2.32409854740794e-09
ENSG00000080824	HSP90AA1	279142	-0.286635	0.0448848	-6.38602	1.70256604911832e-10	2.36891092095079e-09
ENSG00000128340	RAC2	3665.05	1.20635	0.189013	6.38239	1.74349148237358e-10	2.42409702773752e-09
ENSG00000111335	OAS2	4461	1.30316	0.20423	6.38087	1.76080841956971e-10	2.44640249378856e-09
ENSG00000126778	SIX1	1575.42	-0.600277	0.0941186	-6.37788	1.79555512532964e-10	2.4928744729902e-09
ENSG00000123505	AMD1	16097.2	-0.254334	0.0398826	-6.37708	1.80496444135347e-10	2.50412732936618e-09
ENSG00000070404	FSTL3	4418.04	0.463049	0.072629	6.37554	1.82316531313898e-10	2.52755214278568e-09
ENSG00000114686	MRPL3	9976.11	-0.262264	0.0411563	-6.37238	1.86113977710887e-10	2.57833657000487e-09
ENSG00000009335	UBE3C	8936.4	-0.302444	0.0474657	-6.37184	1.86773146713298e-10	2.58560287674263e-09
ENSG00000175318	GRAMD2A	366.451	-1.19581	0.187691	-6.37117	1.87589118355845e-10	2.59502785414306e-09
ENSG00000117399	CDC20	14801.6	-0.553147	0.0868269	-6.37068	1.88189548305853e-10	2.60125523934928e-09
ENSG00000136930	PSMB7	30556.2	0.162401	0.0254923	6.37058	1.88310232940758e-10	2.60125523934928e-09
ENSG00000078674	PCM1	10126.3	-0.419019	0.065779	-6.3701	1.8889904564167e-10	2.60751299451165e-09
ENSG00000281398	SNHG4	1776.82	-0.647441	0.101661	-6.36863	1.90729585154772e-10	2.63088991706665e-09
ENSG00000110090	CPT1A	10133.4	-0.513046	0.0805702	-6.36769	1.91899829333134e-10	2.64323430633106e-09
ENSG00000185950	IRS2	2272.79	0.6443	0.101181	6.36778	1.91778262012065e-10	2.64323430633106e-09
ENSG00000153048	CARHSP1	7026.02	0.394392	0.0619429	6.36703	1.92729463114619e-10	2.65275872492029e-09
ENSG00000116791	CRYZ	3849.01	-0.26136	0.0410697	-6.3638	1.96825561112929e-10	2.7071974204365e-09
ENSG00000168685	IL7R	7396.05	0.537516	0.0844678	6.36356	1.97127812095568e-10	2.70941382966858e-09
ENSG00000158773	USF1	3475.94	0.283672	0.0445825	6.36284	1.98053240375869e-10	2.72018617200075e-09
ENSG00000107554	DNMBP	5236.08	0.477175	0.0750752	6.35596	2.07128672683154e-10	2.84280031750481e-09
ENSG00000091436	MAP3K20	12955.5	0.390674	0.0614749	6.35501	2.08415602106451e-10	2.85841998288998e-09
ENSG00000135912	TTLL4	1798.75	-0.898585	0.141431	-6.35354	2.10418626521638e-10	2.88383158304209e-09
ENSG00000138778	CENPE	7442.73	-0.845389	0.133075	-6.3527	2.11561289259957e-10	2.89742390519289e-09
ENSG00000204560	DHX16	6347.8	-0.302994	0.0477416	-6.34654	2.20214185972524e-10	3.01377946176652e-09
ENSG00000169682	SPNS1	4640.27	0.362749	0.0571641	6.34575	2.21347797245639e-10	3.02713607899823e-09
ENSG00000169607	CKAP2L	6409.48	-0.477932	0.0753378	-6.34385	2.24094588030244e-10	3.06251970446172e-09
ENSG00000129925	PGAP6	3990.19	0.467622	0.0737208	6.34316	2.25104624698863e-10	3.07413506318838e-09
ENSG00000265972	TXNIP	18672.5	0.478613	0.0754579	6.34278	2.25657594939123e-10	3.07949643242793e-09
ENSG00000290387	SORD2P	390.524	1.277	0.201387	6.34103	2.28239733543831e-10	3.1125221049539e-09
ENSG00000120063	GNA13	10525.5	0.384707	0.0607064	6.33718	2.34015363702287e-10	3.18901987114805e-09
ENSG00000115421	PAPOLG	1992.7	0.852639	0.134582	6.33547	2.36616563522551e-10	3.22218059304716e-09
ENSG00000170525	PFKFB3	18332.4	0.386894	0.0610901	6.33317	2.40171531403557e-10	3.26827326327407e-09
ENSG00000120549	KIAA1217	9894.39	0.393953	0.0622058	6.33305	2.40360820417263e-10	3.26853265781293e-09
ENSG00000138193	PLCE1	3502.23	-1.36575	0.215659	-6.33292	2.40563925719423e-10	3.26897943222834e-09
ENSG00000175279	CENPS	1224.73	-0.781471	0.123477	-6.32887	2.46955984043067e-10	3.35346665460462e-09
ENSG00000144827	ABHD10	2539.45	-0.534638	0.0844827	-6.32837	2.47765927763974e-10	3.36208733497954e-09
ENSG00000153560	UBP1	9384.49	-0.253779	0.0401116	-6.32683	2.50251091993494e-10	3.39341187667166e-09
ENSG00000135272	MDFIC	1893.53	-0.81505	0.128842	-6.32598	2.51624652601537e-10	3.40750889290198e-09
ENSG00000204634	TBC1D8	3648.7	0.753927	0.11918	6.32597	2.51645623151659e-10	3.40750889290198e-09
ENSG00000247572	CKMT2-AS1	535.97	-0.692853	0.109594	-6.32202	2.58161037708959e-10	3.49326996832257e-09
ENSG00000082213	C5orf22	5995.56	-0.391601	0.0619767	-6.31851	2.64093585393943e-10	3.57102882616133e-09
ENSG00000173801	JUP	57618.6	0.220214	0.0348727	6.31478	2.70541840113528e-10	3.65564663759314e-09
ENSG00000167986	DDB1	31055	0.17469	0.027665	6.31448	2.71069830159515e-10	3.66020521019187e-09
ENSG00000151617	EDNRA	176.393	1.40964	0.223246	6.31428	2.71414495849872e-10	3.66228372088082e-09
ENSG00000179163	FUCA1	1430.61	0.995602	0.157728	6.31213	2.75217021565893e-10	3.71098457239235e-09
ENSG00000113732	ATP6V0E1	15105.4	-0.279582	0.0443015	-6.31088	2.77446128283532e-10	3.73841621696287e-09
ENSG00000113161	HMGCR	20351.8	0.708307	0.11224	6.31066	2.77853998505437e-10	3.74128655350834e-09
ENSG00000106701	FSD1L	1749.72	0.865896	0.137246	6.30908	2.807075970364e-10	3.77706136699083e-09
ENSG00000163536	SERPINI1	220.707	1.38527	0.219658	6.30648	2.85460356151244e-10	3.83832233785716e-09
ENSG00000141562	NARF	3649.38	0.637575	0.101104	6.30614	2.860875546547e-10	3.84406377671441e-09
ENSG00000253304	TMEM200B	1414.74	-0.68432	0.10854	-6.30478	2.88608746222855e-10	3.87522834701051e-09
ENSG00000068078	FGFR3	1202.38	0.512759	0.0813325	6.30448	2.89163873656573e-10	3.87996892947580e-09
ENSG00000179348	GATA2	3131.48	-0.622691	0.0987739	-6.30421	2.89664730724077e-10	3.8839752057493e-09
ENSG00000012048	BRCA1	7403.21	-0.647487	0.102798	-6.29863	3.0028196059715e-10	4.02352681467263e-09
ENSG00000056972	TRAF3IP2	2829.53	-0.693022	0.110052	-6.29724	3.02988830837528e-10	4.0569655097011e-09
ENSG00000077713	SLC25A43	2606.02	-0.464802	0.0738341	-6.29522	3.06967748880907e-10	4.10737822039184e-09
ENSG00000129534	MIS18BP1	5811.4	-0.348655	0.0554371	-6.2892	3.19105143663012e-10	4.26680909712639e-09
ENSG00000121073	SLC35B1	5580.75	0.256846	0.0408423	6.28872	3.20091263808344e-10	4.27701625357272e-09
ENSG00000115561	CHMP3	9929.1	0.325521	0.0517823	6.28633	3.25060527679105e-10	4.34039443113108e-09
ENSG00000137267	TUBB2A	1962.43	0.33227	0.0528852	6.28286	3.32395403497729e-10	4.43524957787346e-09
ENSG00000113083	LOX	2455.86	0.913368	0.145464	6.27901	3.40731232568641e-10	4.54331971982671e-09
HpV16gp3	E1	663.964	-0.595263	0.094824	-6.27756	3.43926729085138e-10	4.58274609657442e-09
ENSG00000230453	ANKRD18B	2303.43	-0.662028	0.105467	-6.27711	3.44926272993336e-10	4.59287750883845e-09
ENSG00000189308	LIN54	3164.35	-0.36794	0.058645	-6.27402	3.51849896128138e-10	4.68182249172307e-09
ENSG00000242114	MTFP1	3035.77	0.370885	0.0591305	6.27232	3.55717377607518e-10	4.73000648714817e-09
ENSG00000231890	DARS1-AS1	215.764	1.67291	0.26675	6.27145	3.5769122162885e-10	4.75296134705574e-09
ENSG00000115762	PLEKHB2	11461.8	-0.564547	0.0900624	-6.26839	3.64792675483477e-10	4.84397244948703e-09
ENSG00000111817	DSE	8104.06	0.594052	0.0947836	6.26745	3.67002921915207e-10	4.86995376896607e-09
ENSG00000146242	TPBG	13125.7	0.551238	0.0879685	6.26631	3.6971015641223e-10	4.90248944286687e-09
ENSG00000176593	NA	395.688	0.854625	0.136412	6.26501	3.72809069860416e-10	4.94017042815034e-09
ENSG00000159147	DONSON	3516.24	-0.442068	0.0705895	-6.26252	3.78804027859442e-10	5.01614906133044e-09
ENSG00000125149	PHAF1	2215.64	0.374469	0.0598079	6.26119	3.82053471416735e-10	5.05569173306184e-09
ENSG00000126787	DLGAP5	10488.4	-0.476405	0.0761353	-6.25735	3.91565979055264e-10	5.17800162798907e-09
ENSG00000180346	TIGD2	1857.3	-0.53322	0.0852201	-6.25698	3.92502791846929e-10	5.18681769184644e-09
ENSG00000131634	TMEM204	81.0875	2.33354	0.37308	6.25481	3.98005779142924e-10	5.25592088399125e-09
ENSG00000198722	UNC13B	2718.06	0.361704	0.0578811	6.24908	4.12867086572585e-10	5.44842675551903e-09
ENSG00000140259	MFAP1	8993.11	0.258988	0.0414558	6.24734	4.17504787730971e-10	5.50584438820218e-09
ENSG00000146826	TRAPPC14	1760.21	0.395329	0.0633008	6.24525	4.2312320695882e-10	5.57610754757468e-09
ENSG00000102317	RBM3	27634.2	0.259176	0.0415066	6.2442	4.2596581791037e-10	5.60971856632169e-09
ENSG00000156110	ADK	14016.1	0.248198	0.0397516	6.24373	4.27250689863283e-10	5.62278306789917e-09
ENSG00000100714	MTHFD1	30324.2	-0.210205	0.0336801	-6.24123	4.34151729024394e-10	5.70968996506671e-09
ENSG00000129810	SGO1	2098.64	-0.4219	0.0676255	-6.23877	4.41030871353489e-10	5.79619011694616e-09
ENSG00000078081	LAMP3	671.855	0.492162	0.0788989	6.23788	4.43529464597246e-10	5.82504052649228e-09
ENSG00000146648	EGFR	99194.2	0.41677	0.0668494	6.23445	4.53361412031816e-10	5.95009738374771e-09
ENSG00000148356	LRSAM1	3085.64	0.349619	0.056085	6.23374	4.55433197729845e-10	5.9691282113384e-09
ENSG00000172059	KLF11	1500.4	0.422052	0.0677037	6.23381	4.552247734645e-10	5.9691282113384e-09
ENSG00000067066	SP100	4742.32	0.759719	0.122001	6.22714	4.75023581123904e-10	6.2216424155253e-09
ENSG00000163013	FBXO41	2295.93	0.407884	0.065529	6.22448	4.83156745991378e-10	6.32385322411756e-09
ENSG00000175938	ORAI3	939.641	0.476585	0.0766141	6.2206	4.95270905354957e-10	6.47799499572243e-09
ENSG00000243279	PRAF2	505.949	-0.567876	0.0913381	-6.2173	5.05796414013592e-10	6.61116197785908e-09
ENSG00000164938	TP53INP1	1836.07	0.623333	0.100288	6.2154	5.11941667702409e-10	6.68693330717957e-09
ENSG00000105953	OGDH	21040.4	0.257905	0.0415037	6.21403	5.16417402178269e-10	6.74080934005774e-09
ENSG00000099810	MTAP	9666.69	0.303104	0.0487947	6.21182	5.23749320982769e-10	6.83186869034657e-09
ENSG00000075420	FNDC3B	27375.2	0.592485	0.0954074	6.21005	5.29679028367497e-10	6.90452615321406e-09
ENSG00000149289	ZC3H12C	2965.68	0.769752	0.124046	6.20535	5.45736673094162e-10	7.10901618730054e-09
ENSG00000149806	FAU	18750	0.170302	0.0274497	6.20416	5.49915478122218e-10	7.15859464096591e-09
ENSG00000159884	CCDC107	472.867	0.591837	0.095408	6.20322	5.53183418355212e-10	7.19625665029704e-09
ENSG00000067955	CBFB	8840.52	0.36946	0.0595812	6.20094	5.61259072843958e-10	7.29636794697146e-09
ENSG00000126062	TMEM115	2422.31	-0.326043	0.0525824	-6.20061	5.62460796538598e-10	7.30704313554642e-09
ENSG00000143156	NME7	2448.36	0.513964	0.082907	6.19928	5.67221131455517e-10	7.36390327591438e-09
ENSG00000115306	SPTBN1	39498.7	-0.381165	0.0614985	-6.19795	5.72041127215313e-10	7.4214605970684e-09
ENSG00000172081	MOB3A	3403.43	0.940956	0.151871	6.19576	5.80030335788124e-10	7.52002868161227e-09
ENSG00000145907	G3BP1	43610.6	0.210936	0.0340514	6.19463	5.84227935799677e-10	7.56933913312388e-09
ENSG00000140905	GCSH	6127.14	-0.210028	0.033909	-6.19389	5.86990052982529e-10	7.59999730769894e-09
ENSG00000078808	SDF4	14086	0.37409	0.0604002	6.19352	5.88359955643165e-10	7.60747441636661e-09
ENSG00000166881	NEMP1	7021.76	-0.228758	0.0369344	-6.19361	5.87998845053594e-10	7.60747441636661e-09
ENSG00000116017	ARID3A	2478.06	0.954369	0.154136	6.19172	5.95099330556777e-10	7.68943623554554e-09
ENSG00000155508	CNOT8	6552.98	0.328014	0.052981	6.19117	5.97209791572221e-10	7.71151661599072e-09
ENSG00000130821	SLC6A8	9139.87	0.633547	0.102353	6.18983	6.0228510319338e-10	7.77182544786028e-09
ENSG00000102837	OLFM4	172.74	-2.06569	0.33374	-6.18953	6.03436347245574e-10	7.78145151340649e-09
ENSG00000088325	TPX2	36206.5	-0.460766	0.0744462	-6.18926	6.04487634062861e-10	7.78977655143691e-09
ENSG00000125356	NDUFA1	2248.11	0.409573	0.0661981	6.18708	6.12887791468689e-10	7.89272869482917e-09
ENSG00000166136	NDUFB8	7709.13	0.413427	0.0668443	6.18493	6.21283952748647e-10	7.99549140531285e-09
ENSG00000163808	KIF15	2832.79	-0.534824	0.0865166	-6.18175	6.33944025073226e-10	8.15295326552647e-09
ENSG00000124172	ATP5F1E	6590.74	0.490913	0.079418	6.18138	6.35418299468482e-10	8.16644361987572e-09
ENSG00000134049	IER3IP1	2248.95	-0.362621	0.0586993	-6.17762	6.50769234924775e-10	8.35814052159906e-09
ENSG00000121741	ZMYM2	7141.85	0.396721	0.0642371	6.17589	6.57916643778757e-10	8.4442897574839e-09
ENSG00000283445	NA	163.818	1.68385	0.272671	6.1754	6.59941844628182e-10	8.46462482211471e-09
ENSG00000169189	NSMCE1	2839.78	0.343744	0.0556778	6.1738	6.66688764605683e-10	8.54545458557658e-09
ENSG00000137815	RTF1	8665.17	-0.366237	0.0593347	-6.17239	6.72661959015161e-10	8.61626569382929e-09
ENSG00000204616	TRIM31	885.951	-1.59694	0.258891	-6.16838	6.8994733510339e-10	8.83178585421346e-09
ENSG00000177602	HASPIN	1404.24	-0.589427	0.0955767	-6.16705	6.95752062049288e-10	8.9001567910782e-09
ENSG00000013563	DNASE1L1	3115.85	0.562603	0.0912555	6.16514	7.04195750028317e-10	9.00217216797185e-09
ENSG00000136699	SMPD4	9893.65	-0.421838	0.0684481	-6.16289	7.14306420938565e-10	9.12534769690046e-09
ENSG00000080546	SESN1	2078.99	0.773911	0.125595	6.16198	7.18399841283626e-10	9.16544541693482e-09
ENSG00000126003	PLAGL2	3975.98	-0.319423	0.0518369	-6.16209	7.17928323196525e-10	9.16544541693482e-09
ENSG00000184661	CDCA2	3526.27	-0.511088	0.0829655	-6.16025	7.2631413372118e-10	9.26026406479441e-09
ENSG00000181192	DHTKD1	7568.65	-0.333105	0.0540786	-6.15965	7.29066800472418e-10	9.28919153010676e-09
ENSG00000160446	ZDHHC12	2768.9	-0.501541	0.0814292	-6.15923	7.30996823759044e-10	9.30760610941472e-09
ENSG00000130881	LRP3	763.247	-0.568365	0.0923276	-6.15596	7.46242191316027e-10	9.49542499367729e-09
ENSG00000149357	LAMTOR1	3030.09	-0.29955	0.0486663	-6.15518	7.49934276078041e-10	9.53608479137382e-09
ENSG00000198826	ARHGAP11A	14629.5	-0.560581	0.0911075	-6.15297	7.6045804469237e-10	9.66350424628603e-09
ENSG00000070214	SLC44A1	20909.3	0.256175	0.0416372	6.15255	7.62452940295778e-10	9.68244636681166e-09
ENSG00000105612	DNASE2	3804.47	0.289575	0.0470675	6.15234	7.63479144911757e-10	9.68907010009957e-09
ENSG00000183137	CEP57L1	1755.05	-0.433155	0.0704087	-6.15201	7.65070902583028e-10	9.70285759610087e-09
ENSG00000266412	NCOA4	22814.5	-0.255056	0.0414627	-6.15146	7.67708469150858e-10	9.72988139680900e-09
ENSG00000078018	MAP2	1763.5	0.781869	0.127148	6.14931	7.78228800760901e-10	9.85670923707788e-09
ENSG00000041802	LSG1	8535.39	-0.286846	0.0466486	-6.14907	7.79379653980359e-10	9.86477833624052e-09
ENSG00000104626	ERI1	3604.32	-0.294718	0.0479369	-6.14804	7.84440302285767e-10	9.92229133345784e-09
ENSG00000160714	UBE2Q1	4436.54	-0.696547	0.113308	-6.14737	7.87759797142171e-10	9.95771946341463e-09
ENSG00000171388	APLN	54.9229	2.07409	0.337439	6.14655	7.9186895537503e-10	1.00030761922079e-08
ENSG00000005893	LAMP2	21627.3	0.314677	0.0512073	6.14515	7.98868560025758e-10	1.00848620782739e-08
ENSG00000102531	FNDC3A	16795.9	0.446377	0.0726464	6.14452	8.02040508526793e-10	1.01182521709743e-08
ENSG00000197603	CPLANE1	6881.17	-0.524679	0.085425	-6.14199	8.14946776754753e-10	1.02743224297229e-08
ENSG00000159346	ADIPOR1	9719.18	0.291707	0.0475127	6.13957	8.27468705601836e-10	1.04253455487276e-08
ENSG00000175048	ZDHHC14	395.817	-0.846191	0.137879	-6.13719	8.3992162155148e-10	1.05753016756787e-08
ENSG00000169715	MT1E	9371.92	0.477257	0.0777963	6.1347	8.5321946335943e-10	1.07288478710341e-08
ENSG00000196576	PLXNB2	33574.1	0.269387	0.043912	6.13469	8.53234242959696e-10	1.07288478710341e-08
ENSG00000124067	SLC12A4	5457.14	0.393302	0.0641203	6.13383	8.57902170678056e-10	1.07804840177941e-08
ENSG00000132359	RAP1GAP2	4111.54	0.461276	0.0752175	6.13257	8.64725229561724e-10	1.08591165028219e-08
ENSG00000107798	LIPA	21609.2	0.372716	0.0607825	6.13196	8.68045024776139e-10	1.08936813860958e-08
ENSG00000136715	SAP130	3989.38	-0.337393	0.055036	-6.13041	8.76541360692639e-10	1.09931225778311e-08
HpV16gp1	E6	425.873	-0.535592	0.087383	-6.12924	8.83000602800699e-10	1.10669024636921e-08
ENSG00000092470	WDR76	5101.47	-0.34931	0.057002	-6.12804	8.8967556058262e-10	1.11432879574344e-08
ENSG00000011052	NME1-NME2	657.543	0.468239	0.0764156	6.12753	8.9251723588968e-10	1.11663404729269e-08
ENSG00000154845	PPP4R1	18617.7	0.577442	0.0942378	6.1275	8.92679163894737e-10	1.11663404729269e-08
ENSG00000107566	ERLIN1	8740.04	0.259436	0.0423455	6.12665	8.97504828718736e-10	1.12193946720237e-08
ENSG00000139719	VPS33A	6639.13	0.281346	0.0459544	6.12229	9.22409098517671e-10	1.15232121669732e-08
ENSG00000064393	HIPK2	2313.82	-0.381148	0.0622661	-6.12128	9.28249087184369e-10	1.15886285585352e-08
ENSG00000140545	MFGE8	2823.15	0.738098	0.120583	6.12107	9.29506505622177e-10	1.15967864941205e-08
ENSG00000062716	VMP1	29120.3	0.375095	0.0612829	6.12072	9.31536014004617e-10	1.16145603927939e-08
ENSG00000261804	NA	354.272	-0.653184	0.106746	-6.11903	9.41472910937162e-10	1.17308380031826e-08
ENSG00000225383	SFTA1P	2238.18	0.430632	0.0703974	6.11715	9.52621255662329e-10	1.1862049760034e-08
ENSG00000173846	PLK3	1085.83	0.877839	0.143517	6.1166	9.55906523757689e-10	1.1895243786566e-08
ENSG00000133131	MORC4	4708.73	-0.345654	0.056525	-6.11507	9.65139586540765e-10	1.20023608815863e-08
ENSG00000109586	GALNT7	12689.1	0.32901	0.0538042	6.11494	9.65916043218354e-10	1.20042420361396e-08
ENSG00000187051	RPS19BP1	2441.49	-0.445702	0.0729065	-6.11333	9.75705346204585e-10	1.21180584427388e-08
ENSG00000173511	VEGFB	1422.69	-0.539577	0.088264	-6.11322	9.76424096829759e-10	1.21191461430047e-08
ENSG00000179526	SHARPIN	3078.7	0.416689	0.0681895	6.11075	9.91665651886021e-10	1.23003696265268e-08
ENSG00000166025	AMOTL1	29171.6	0.317915	0.0520458	6.10837	1.00653589744598e-09	1.24767564666626e-08
ENSG00000198856	OSTC	6100.07	0.432117	0.0707467	6.10794	1.00927317687874e-09	1.25026156575797e-08
ENSG00000114744	COMMD2	5979.17	-0.368579	0.0603704	-6.10529	1.02614666545949e-09	1.27034443091475e-08
ENSG00000142910	TINAGL1	32575	0.525574	0.0861767	6.0988	1.06868725832085e-09	1.32215618859656e-08
ENSG00000163444	TMEM183A	7523.98	-0.230767	0.0378467	-6.0974	1.0780874024814e-09	1.33292699388573e-08
ENSG00000142945	KIF2C	8336.7	-0.321446	0.052735	-6.09549	1.09103890075534e-09	1.34807193908643e-08
ENSG00000091592	NLRP1	534.168	1.25187	0.205409	6.09455	1.09746970517286e-09	1.35514571119127e-08
ENSG00000184178	SCFD2	1678.77	0.372493	0.0611221	6.09424	1.09955453257666e-09	1.35684746658126e-08
ENSG00000186193	SAPCD2	4954.48	-0.440379	0.0722633	-6.09408	1.10065934377238e-09	1.35733847525842e-08
ENSG00000185480	PARPBP	1819.79	-0.530513	0.0870681	-6.09308	1.10758998870682e-09	1.36500868890626e-08
ENSG00000105357	MYH14	18134.6	-0.740364	0.121546	-6.09123	1.12044745003859e-09	1.37996866505395e-08
ENSG00000241468	ATP5MF	9813.75	0.347168	0.0570101	6.08959	1.13197831657626e-09	1.39327664465261e-08
ENSG00000156970	BUB1B	10218.9	-0.552735	0.0908093	-6.08677	1.15210555145815e-09	1.4171414922196e-08
ENSG00000025708	TYMP	6030.11	1.11727	0.183626	6.08448	1.16870126357757e-09	1.43663463264743e-08
ENSG00000119801	YPEL5	3133.79	0.638974	0.105024	6.08405	1.17180757952514e-09	1.4395314993258e-08
ENSG00000160271	RALGDS	4888.63	0.520856	0.0856272	6.08284	1.18075652657809e-09	1.44959757460524e-08
ENSG00000085999	RAD54L	2403.12	-0.490363	0.0806311	-6.08156	1.19018973639527e-09	1.4602449283403e-08
ENSG00000058056	USP13	2776.29	-0.566927	0.0932628	-6.07881	1.21075937653062e-09	1.48453325598751e-08
ENSG00000110395	CBL	4968.86	-0.298306	0.0490798	-6.07799	1.2169873134433e-09	1.49121719243299e-08
ENSG00000102302	FGD1	764.189	-0.627101	0.103182	-6.07764	1.21963958809418e-09	1.4935140134564e-08
ENSG00000081870	IFT25	2679.79	-0.464065	0.076387	-6.07518	1.23849983787582e-09	1.51564279076187e-08
ENSG00000088367	EPB41L1	13810.5	-0.672961	0.110801	-6.07362	1.25061818116281e-09	1.52949806984122e-08
ENSG00000137767	SQOR	3657.63	0.695854	0.11458	6.07308	1.25479149761104e-09	1.53362517795224e-08
ENSG00000196584	XRCC2	1149.39	-0.627033	0.103255	-6.07266	1.25808834357444e-09	1.53667648123237e-08
ENSG00000228649	SNHG26	1467.51	-0.567007	0.093382	-6.07191	1.26398287346471e-09	1.54289479678296e-08
ENSG00000151422	FER	5488.2	0.386428	0.0636543	6.07072	1.27335390523144e-09	1.5533461457655e-08
ENSG00000231925	TAPBP	19126.8	0.292077	0.0481319	6.06827	1.29295912419733e-09	1.57626083452146e-08
ENSG00000108349	CASC3	7830.81	-0.211791	0.0349098	-6.06681	1.30474042381425e-09	1.58961426888689e-08
ENSG00000167702	KIFC2	2587.1	0.579916	0.0955921	6.06657	1.30670088067103e-09	1.59099325363123e-08
ENSG00000129173	E2F8	1463.03	-0.562403	0.092707	-6.06645	1.30769292480912e-09	1.59119213239923e-08
ENSG00000137135	ARHGEF39	1094.19	-0.873232	0.143979	-6.06498	1.31972574808562e-09	1.60481659841622e-08
ENSG00000100316	RPL3	68811.4	0.200247	0.0330255	6.06342	1.33257185411128e-09	1.61838786659017e-08
ENSG00000161202	DVL3	10409.6	-0.322759	0.0532298	-6.06351	1.33183888470589e-09	1.61838786659017e-08
ENSG00000136448	NMT1	23036.9	0.17449	0.0287781	6.06331	1.33348996791587e-09	1.61847919557223e-08
ENSG00000167644	C19orf33	5668.28	0.43632	0.0719834	6.0614	1.34943762511511e-09	1.63680049525175e-08
ENSG00000099901	RANBP1	15880.3	-0.287614	0.0474522	-6.06113	1.35168791556473e-09	1.63849492845697e-08
ENSG00000104880	ARHGEF18	7336.92	0.237848	0.0392503	6.05977	1.36317156805723e-09	1.65137269894429e-08
ENSG00000141965	FEM1A	2957.51	-0.301953	0.0498694	-6.05487	1.40533386829516e-09	1.70137551104258e-08
ENSG00000186472	PCLO	1873.26	-2.10103	0.34729	-6.04978	1.45045761591089e-09	1.75489834172054e-08
ENSG00000188559	RALGAPA2	1915.28	0.377721	0.0624443	6.04892	1.45819332400858e-09	1.76310063988913e-08
ENSG00000198899	MT-ATP6	192555	0.418787	0.0692344	6.04882	1.45907344241646e-09	1.76310063988913e-08
ENSG00000167566	NCKAP5L	2008.01	-0.382704	0.063277	-6.04807	1.46593280179876e-09	1.77027520297723e-08
ENSG00000167447	SMG8	3260.32	0.373436	0.0617473	6.04782	1.46821063778384e-09	1.77191153086659e-08
ENSG00000215784	FAM72D	833.998	-0.62962	0.104122	-6.04696	1.47603401917089e-09	1.78023424636308e-08
ENSG00000161813	LARP4	11815.4	-0.274441	0.0454007	-6.04487	1.4952684462169e-09	1.80230065510425e-08
ENSG00000012822	CALCOCO1	3528.96	0.676634	0.112003	6.04121	1.52959562604242e-09	1.84251980022838e-08
ENSG00000196684	HSH2D	638.942	1.20323	0.199194	6.04051	1.53624587777683e-09	1.84937035104658e-08
ENSG00000106624	AEBP1	2024.89	0.650535	0.107704	6.04005	1.54063752462101e-09	1.85349505703308e-08
ENSG00000115009	CCL20	59.0915	4.0943	0.678164	6.03733	1.5668759893397e-09	1.88388139457179e-08
ENSG00000000460	C1orf112	2293.84	-0.728082	0.120661	-6.03413	1.59816648486888e-09	1.92030004230084e-08
ENSG00000178921	PFAS	5325.08	-0.558318	0.0925295	-6.03395	1.60004420565847e-09	1.92135389573785e-08
ENSG00000288752	NA	203.317	-0.782036	0.129625	-6.03309	1.6085783685585e-09	1.93039457841824e-08
ENSG00000133872	SARAF	10172.4	0.264624	0.043875	6.03132	1.62627639749482e-09	1.95041431032467e-08
ENSG00000164649	CDCA7L	7153.46	-0.612481	0.101594	-6.02872	1.65262700851015e-09	1.98077972474429e-08
ENSG00000105856	HBP1	4208.96	0.451215	0.0748919	6.02488	1.69237379805718e-09	2.02715341837154e-08
ENSG00000198715	GLMP	2087.25	0.353478	0.0586862	6.02318	1.71021559740861e-09	2.04724748664855e-08
ENSG00000289316	NA	189.604	2.39796	0.398214	6.02177	1.72516124779365e-09	2.06385178310815e-08
ENSG00000167081	PBX3	1556.76	-0.644367	0.107032	-6.02033	1.74059093320635e-09	2.08101410389136e-08
ENSG00000147459	DOCK5	12514.4	-0.419469	0.0696832	-6.01966	1.74788780688088e-09	2.08843769632357e-08
ENSG00000084073	ZMPSTE24	11846.9	-0.278191	0.0462372	-6.0166	1.78117776509672e-09	2.12689019077252e-08
ENSG00000123091	RNF11	8918.14	0.319761	0.0531476	6.01648	1.78254174226894e-09	2.1271960219581e-08
ENSG00000127946	HIP1	5468.05	-0.670477	0.111444	-6.01628	1.78467601680177e-09	2.12842013655967e-08
ENSG00000059728	MXD1	5245.4	1.04766	0.174158	6.0156	1.79224151901517e-09	2.1361160401372e-08
ENSG00000107872	FBXL15	845.552	0.498922	0.0829497	6.01476	1.80152726958252e-09	2.14585143320434e-08
ENSG00000163466	ARPC2	26391.7	0.155697	0.0259105	6.00904	1.86624644858151e-09	2.22156218594009e-08
ENSG00000177150	FAM210A	2752.6	0.519833	0.0865563	6.00572	1.90479070359219e-09	2.26604004335029e-08
ENSG00000125730	C3	5852.92	0.989469	0.164808	6.00375	1.92810442319258e-09	2.29235498636042e-08
ENSG00000128710	HOXD10	716.78	0.525706	0.0876144	6.00022	1.97049566131477e-09	2.3396956006722e-08
ENSG00000135899	SP110	2132.08	1.35148	0.225242	6.00013	1.97157829378033e-09	2.3396956006722e-08
ENSG00000178913	TAF7	9317.21	0.227741	0.0379551	6.00026	1.97000963727818e-09	2.3396956006722e-08
ENSG00000168078	PBK	3352.59	-0.475436	0.0792756	-5.99725	2.00683380648904e-09	2.38006274974651e-08
ENSG00000143217	NECTIN4	4446.95	0.776659	0.129513	5.99679	2.01261454306536e-09	2.38544517539493e-08
ENSG00000107371	EXOSC3	3350.34	-0.407078	0.0679106	-5.99432	2.04338923614294e-09	2.42042669482915e-08
ENSG00000149948	HMGA2	17810.9	1.37284	0.229037	5.99398	2.04762485199886e-09	2.42394850698089e-08
ENSG00000138182	KIF20B	10886.7	-0.455339	0.0759773	-5.9931	2.05878393172282e-09	2.43565682520085e-08
ENSG00000049656	CLPTM1L	22702.8	0.277838	0.0464171	5.98568	2.15487625986978e-09	2.54776964690638e-08
ENSG00000099889	ARVCF	1215.47	0.574068	0.0959087	5.98557	2.15633677492726e-09	2.54792753325405e-08
ENSG00000159023	EPB41	3308.3	-0.567917	0.094886	-5.98526	2.16043509987791e-09	2.55120014469592e-08
ENSG00000136689	IL1RN	3511.66	0.556323	0.0929558	5.98481	2.16642121006026e-09	2.55669659830161e-08
ENSG00000144579	CTDSP1	2900.1	0.382312	0.0639038	5.98262	2.19576806493214e-09	2.58973848985025e-08
ENSG00000152240	HAUS1	2011.42	-0.26791	0.0447874	-5.98182	2.20663391834105e-09	2.60095628398199e-08
ENSG00000186185	KIF18B	4473.43	-0.338923	0.0566673	-5.98094	2.21858912581517e-09	2.61344354630535e-08
ENSG00000163874	ZC3H12A	2601.49	0.927627	0.155114	5.9803	2.22731017930299e-09	2.62210807803781e-08
ENSG00000250899	NA	1076.15	-0.77625	0.129882	-5.97658	2.27874332845244e-09	2.68101413294212e-08
ENSG00000166575	TMEM135	3609.85	0.718698	0.120275	5.97543	2.29481216952997e-09	2.69826628702663e-08
ENSG00000064270	ATP2C2	1282.1	0.930655	0.155753	5.97519	2.2981993175597e-09	2.70059517114222e-08
ENSG00000183665	TRMT12	1670.87	-0.597383	0.0999851	-5.97472	2.30483328603086e-09	2.7067341850201e-08
ENSG00000100522	GNPNAT1	9675.29	-0.413337	0.0692279	-5.97067	2.36286734471991e-09	2.77319168007134e-08
ENSG00000105376	ICAM5	812.801	0.562487	0.0942342	5.96904	2.38654480302687e-09	2.79902281112169e-08
ENSG00000132128	LRRC41	5132.55	-0.342204	0.0573307	-5.96895	2.38779197157301e-09	2.79902281112169e-08
ENSG00000185420	SMYD3	1327.16	0.420322	0.0704274	5.96816	2.3993919746821e-09	2.81090453361019e-08
ENSG00000125352	RNF113A	1131.13	0.397457	0.0665977	5.96803	2.4013550500759e-09	2.81148892173825e-08
ENSG00000231298	MANCR	551.158	1.90656	0.319481	5.96769	2.40631185944329e-09	2.81557550354482e-08
ENSG00000132467	UTP3	4364.69	0.318744	0.053419	5.96687	2.41845935149582e-09	2.82806565213588e-08
ENSG00000167978	SRRM2	65869.5	-0.198333	0.0332431	-5.96614	2.42936144662317e-09	2.83908515743223e-08
ENSG00000171241	SHCBP1	6296.65	-0.461972	0.0774807	-5.96241	2.48543983011711e-09	2.90285463370308e-08
ENSG00000176697	BDNF	2398.96	-0.541081	0.0907575	-5.96183	2.49428839798612e-09	2.91141833007487e-08
ENSG00000096717	SIRT1	2163.05	-0.440305	0.0738628	-5.96112	2.50521881400263e-09	2.9224001487038e-08
ENSG00000143569	UBAP2L	17065.6	-0.217577	0.0365115	-5.95913	2.53579632494513e-09	2.95627354191083e-08
ENSG00000128159	TUBGCP6	4186.86	0.440518	0.0739321	5.95841	2.54700199936902e-09	2.96393850847786e-08
ENSG00000164142	FHIP1A	2341.25	0.625205	0.104927	5.95848	2.54600828580288e-09	2.96393850847786e-08
ENSG00000198804	MT-CO1	823169	0.342381	0.0574603	5.95856	2.54473751476556e-09	2.96393850847786e-08
ENSG00000141076	UTP4	15633.7	-0.199112	0.0334224	-5.95745	2.56209348205293e-09	2.97876657479499e-08
ENSG00000183421	RIPK4	11152.5	-0.274229	0.0460317	-5.9574	2.56284692545249e-09	2.97876657479499e-08
ENSG00000162614	NEXN	1376.7	-0.886241	0.148829	-5.95477	2.60439847462883e-09	3.02523019427394e-08
ENSG00000102384	CENPI	2619.5	-0.662216	0.111228	-5.95366	2.6221386414631e-09	3.04399540838773e-08
ENSG00000135900	MRPL44	1811.69	-0.335638	0.0563909	-5.95198	2.64921038016562e-09	3.07356426039638e-08
ENSG00000135074	ADAM19	6929.8	0.256704	0.0431604	5.94768	2.71963606375614e-09	3.15336546257136e-08
ENSG00000114251	WNT5A	1170.9	-0.870618	0.146388	-5.94735	2.72515433595001e-09	3.1578568741446e-08
ENSG00000173548	SNX33	4611.64	0.375273	0.0631086	5.94646	2.74000239029025e-09	3.17314752086629e-08
ENSG00000010404	IDS	13359.8	0.368152	0.0619125	5.94632	2.74230805857957e-09	3.17390337750369e-08
ENSG00000198707	CEP290	4863.89	-0.399892	0.0672628	-5.94521	2.76094924679939e-09	3.19355340287922e-08
ENSG00000140983	RHOT2	7689.49	0.330679	0.0556321	5.94403	2.78102296143074e-09	3.21483575451124e-08
ENSG00000124802	EEF1E1	3316.24	-0.296557	0.0499007	-5.94295	2.79931202940928e-09	3.23403070256845e-08
ENSG00000248019	FAM13A-AS1	451.917	1.77542	0.298815	5.94155	2.82333882854586e-09	3.25982735098672e-08
ENSG00000159579	RSPRY1	5047.21	0.575898	0.0969389	5.94083	2.83574992603572e-09	3.27218956308966e-08
ENSG00000111897	SERINC1	18369.7	0.362745	0.0610823	5.93863	2.87412709870061e-09	3.3144813466757e-08
ENSG00000169604	ANTXR1	7410.81	-0.394503	0.0664366	-5.93803	2.88459809897004e-09	3.32455990986337e-08
ENSG00000070190	DAPP1	3562.68	0.405633	0.0683503	5.93463	2.94514782769972e-09	3.39230854467081e-08
ENSG00000139055	ERP27	1651.03	-1.50328	0.253318	-5.93437	2.94968376176109e-09	3.39549627755244e-08
ENSG00000121895	TMEM156	567.743	1.16256	0.195941	5.93323	2.97039728677253e-09	3.4172916898334e-08
ENSG00000087586	AURKA	11441.1	-0.524381	0.0884014	-5.93182	2.99598195445483e-09	3.44466164715493e-08
ENSG00000290957	NA	244.914	-1.09447	0.184571	-5.9298	3.03306382722152e-09	3.48520996687494e-08
ENSG00000140350	ANP32A	24143.2	0.13265	0.0223764	5.92812	3.06413972141929e-09	3.51670931207244e-08
ENSG00000198919	DZIP3	1772.75	-0.566397	0.0955439	-5.92813	3.06394567707742e-09	3.51670931207244e-08
ENSG00000141580	WDR45B	8488.62	0.286245	0.0482903	5.92758	3.07423773969375e-09	3.52619108959736e-08
ENSG00000198626	RYR2	797.263	1.9279	0.32525	5.92745	3.07669315391357e-09	3.52690061183848e-08
ENSG00000140416	TPM1	15383.9	-0.37371	0.0630632	-5.92596	3.10475739731298e-09	3.55694789891447e-08
ENSG00000161981	SNRNP25	3307.03	-0.38434	0.0648592	-5.92575	3.1086929693135e-09	3.5593329578884e-08
ENSG00000198890	PRMT6	2674.56	-0.620943	0.104799	-5.92506	3.12175917474091e-09	3.57216316532778e-08
ENSG00000008838	MED24	5388.27	-0.400923	0.0676837	-5.92348	3.15196601276938e-09	3.5981509756947e-08
ENSG00000163041	H3-3A	25791.7	0.173075	0.0292183	5.9235	3.15157586160518e-09	3.5981509756947e-08
ENSG00000204516	MICB	2288.44	-0.648505	0.109476	-5.92371	3.14764035573984e-09	3.5981509756947e-08
ENSG00000256591	NA	661.878	0.582608	0.0983538	5.9236	3.1496715312804e-09	3.5981509756947e-08
ENSG00000126709	IFI6	8489.79	1.43689	0.242647	5.92172	3.18588946692078e-09	3.63471560631883e-08
ENSG00000101557	USP14	13671.5	-0.261725	0.0442153	-5.91934	3.23240470178392e-09	3.68559398331076e-08
ENSG00000154813	DPH3	2807	0.32211	0.0544606	5.91455	3.32776038231694e-09	3.7920668902592e-08
ENSG00000167615	LENG8	13993.6	0.437676	0.0740328	5.91192	3.3814892288192e-09	3.85100680204967e-08
ENSG00000159202	UBE2Z	11019.5	-0.652495	0.110387	-5.91096	3.40114725781472e-09	3.87109831045053e-08
ENSG00000188610	FAM72B	1158.65	-0.537779	0.0910159	-5.90863	3.4496295101553e-09	3.92395356780165e-08
ENSG00000262714	NA	177.139	-1.02279	0.173132	-5.90757	3.47200714575535e-09	3.94706981679387e-08
ENSG00000162639	HENMT1	1961.99	-0.622454	0.105374	-5.90711	3.4815294712087e-09	3.95555309921173e-08
ENSG00000124006	OBSL1	3602.52	0.407262	0.0689586	5.90589	3.50741274387259e-09	3.98260390863971e-08
ENSG00000127774	EMC6	2574.25	-0.448897	0.0760169	-5.90523	3.52158225685723e-09	3.99632984124797e-08
ENSG00000103174	NAGPA	780.72	-0.809638	0.13711	-5.90502	3.5261035060511e-09	3.99909707145228e-08
ENSG00000159873	CCDC117	4695	0.409841	0.0694241	5.90343	3.56019104404453e-09	4.0353735676918e-08
ENSG00000152229	PSTPIP2	2578.81	-0.345351	0.0585041	-5.90302	3.56899540908285e-09	4.0429664218171e-08
ENSG00000122970	IFT81	1587.66	-0.473127	0.0801568	-5.90252	3.5799647769247e-09	4.05300139632849e-08
ENSG00000073614	KDM5A	10302.9	0.637061	0.107955	5.90118	3.60915507443185e-09	4.08364093012174e-08
ENSG00000110075	PPP6R3	13124.6	-0.377918	0.0640545	-5.89995	3.63619817422309e-09	4.11181632174662e-08
ENSG00000165125	TRPV6	1173.5	-1.15321	0.195642	-5.89449	3.75834796642068e-09	4.24744198371063e-08
ENSG00000155858	LSM11	2083.65	0.262539	0.044541	5.89431	3.76252042984926e-09	4.24965616314916e-08
ENSG00000131236	CAP1	50983.2	0.437083	0.0741671	5.89322	3.78749625469844e-09	4.27535071055055e-08
ENSG00000198910	L1CAM	6135.75	0.510216	0.0866407	5.88888	3.88826858521496e-09	4.38652438923104e-08
ENSG00000185262	UBALD2	2644.22	0.716629	0.121733	5.8869	3.93509676177646e-09	4.43674650163651e-08
ENSG00000156463	SH3RF2	2447.69	-0.417429	0.0709341	-5.88475	3.98663562510161e-09	4.49221776042113e-08
ENSG00000158470	B4GALT5	19150.1	0.574282	0.0976109	5.88338	4.01978248688755e-09	4.52691164403096e-08
ENSG00000123737	EXOSC9	2507.61	-0.420147	0.0714148	-5.88319	4.0243892586443e-09	4.52944303371801e-08
ENSG00000090520	DNAJB11	14576.8	0.413797	0.0703488	5.88208	4.05136391621664e-09	4.55713172555804e-08
ENSG00000186918	ZNF395	4411.94	0.502091	0.0854317	5.87711	4.17500630013861e-09	4.69345995134434e-08
ENSG00000145386	CCNA2	7292.28	-0.517648	0.0881367	-5.87325	4.27342732546377e-09	4.80129187104914e-08
ENSG00000095015	MAP3K1	4849.35	0.242216	0.0412575	5.87084	4.33588494071796e-09	4.86861559922372e-08
ENSG00000289161	NA	809.719	-0.495075	0.0843349	-5.87035	4.3488000308014e-09	4.8802635529759e-08
ENSG00000158246	TENT5B	1439.17	-0.946312	0.161277	-5.86761	4.42114240915454e-09	4.95854879662245e-08
ENSG00000170454	KRT75	104.34	1.81622	0.309547	5.86735	4.42809135142204e-09	4.96344320132251e-08
ENSG00000080200	CRYBG3	6428.5	0.283386	0.0483062	5.86645	4.45226649578701e-09	4.98762946240411e-08
ENSG00000143771	CNIH4	5388.55	0.400326	0.0682447	5.86604	4.46328255949093e-09	4.99705471864638e-08
ENSG00000049541	RFC2	6437.76	-0.270847	0.046212	-5.86097	4.60168332834599e-09	5.14900475452048e-08
ENSG00000154734	ADAMTS1	5149.8	0.692478	0.118213	5.85788	4.68810026792218e-09	5.24264491813476e-08
ENSG00000099995	SF3A1	12989.7	-0.344299	0.0587841	-5.85701	4.71270459713149e-09	5.26686465193803e-08
ENSG00000132938	MTUS2	168.814	-3.14395	0.536792	-5.85692	4.71524417305426e-09	5.26686465193803e-08
ENSG00000287185	NA	76.3925	-1.98231	0.33852	-5.85582	4.74666079859566e-09	5.29887406940902e-08
ENSG00000130340	SNX9	6276.32	0.577762	0.0986825	5.85475	4.77715532569508e-09	5.32981751357765e-08
ENSG00000153774	CFDP1	4245.56	0.257773	0.0440446	5.85253	4.84144193819986e-09	5.39539028822355e-08
ENSG00000183049	CAMK1D	317.551	1.05965	0.181058	5.85253	4.84154859986937e-09	5.39539028822355e-08
ENSG00000130775	THEMIS2	491.339	1.07817	0.18431	5.84978	4.92237204940357e-09	5.48227759400221e-08
ENSG00000163053	SLC16A14	1837.91	-0.834605	0.142772	-5.8457	5.04447637870073e-09	5.61501396796712e-08
ENSG00000123146	ADGRE5	5496.11	0.367043	0.0628796	5.83723	5.30746042443519e-09	5.90120319128546e-08
ENSG00000258818	RNASE4	231.25	1.52838	0.261834	5.83723	5.30773288440706e-09	5.90120319128546e-08
ENSG00000102189	EEA1	10945.3	0.323312	0.0553915	5.83686	5.31934883168989e-09	5.91069542345356e-08
ENSG00000124209	RAB22A	5173.42	-0.417516	0.0715585	-5.83461	5.39154969131691e-09	5.98745781509404e-08
ENSG00000107864	CPEB3	744.641	0.538682	0.0923718	5.83167	5.48754050872578e-09	6.09053556693895e-08
ENSG00000136156	ITM2B	24114.2	0.552409	0.0947425	5.83063	5.52180168028479e-09	6.12148464567831e-08
ENSG00000167767	KRT80	38822.4	-0.750831	0.128773	-5.83065	5.5212012502082e-09	6.12148464567831e-08
ENSG00000187498	COL4A1	27110.9	-0.272215	0.046692	-5.83001	5.54253050306431e-09	6.14091911075232e-08
ENSG00000187049	TMEM216	872.704	-0.509505	0.0874042	-5.8293	5.56609507234612e-09	6.16347125052583e-08
ENSG00000151503	NCAPD3	6472.95	-0.429613	0.073705	-5.82882	5.58220781728846e-09	6.17775056482742e-08
ENSG00000229656	ITGB1-DT	131.34	1.53447	0.263269	5.82851	5.59229697881602e-09	6.18535105358562e-08
ENSG00000215421	ZNF407	1653.65	0.570419	0.0978789	5.8278	5.61618219095089e-09	6.20819310584041e-08
ENSG00000245213	GALNT7-DT	165.594	-1.31841	0.226256	-5.82708	5.64069025222041e-09	6.2316969811786e-08
ENSG00000117877	POLR1G	3738.59	-0.284421	0.0488132	-5.82673	5.6525259206348e-09	6.24118172525065e-08
ENSG00000232434	AJM1	537.51	0.862538	0.148038	5.82647	5.66128730403683e-09	6.24726307613858e-08
ENSG00000131398	KCNC3	1504.55	0.49927	0.0857135	5.82487	5.71562711150365e-09	6.30360460470888e-08
ENSG00000160948	VPS28	4648.38	0.488946	0.0839674	5.82305	5.77838478716142e-09	6.36915994823688e-08
ENSG00000171310	CHST11	4801.16	0.686228	0.117859	5.82247	5.79857542739252e-09	6.38774795073803e-08
ENSG00000148660	CAMK2G	6311.67	-0.44884	0.0771264	-5.81954	5.90115575714037e-09	6.49702360624153e-08
ENSG00000149743	TRPT1	1339.26	0.702073	0.120692	5.81705	5.98961264966415e-09	6.59063338029807e-08
ENSG00000147889	CDKN2A	21597.3	0.33994	0.0584468	5.81622	6.01920164786133e-09	6.61939810083536e-08
ENSG00000171222	SCAND1	3991.01	0.313575	0.0539191	5.81565	6.03984740738368e-09	6.63830051912845e-08
ENSG00000291156	NA	247.831	0.913226	0.157081	5.81374	6.10932848258231e-09	6.7108247250608e-08
ENSG00000130313	PGLS	3277.44	0.305041	0.0525168	5.80844	6.3057055147919e-09	6.92257584845737e-08
ENSG00000075914	EXOSC7	3552.65	0.258692	0.0445392	5.80818	6.31545599794247e-09	6.92931832094248e-08
ENSG00000107745	MICU1	4365.41	0.271909	0.0468341	5.80579	6.40639677861841e-09	7.02107446040252e-08
ENSG00000113441	LNPEP	12886.4	0.496845	0.0855771	5.80582	6.40533617808226e-09	7.02107446040252e-08
ENSG00000183347	GBP6	2335.42	0.427958	0.0737355	5.80396	6.47683891446727e-09	7.09422612645101e-08
ENSG00000172057	ORMDL3	3806.45	0.257106	0.0443004	5.8037	6.48662244471403e-09	7.10089153711255e-08
ENSG00000116985	BMP8B	670.239	0.541581	0.0933586	5.80109	6.58856887189572e-09	7.20838238799258e-08
ENSG00000079387	SENP1	3244.36	-0.74552	0.128522	-5.80072	6.60318667488929e-09	7.22026123830007e-08
ENSG00000055332	EIF2AK2	14871.3	-0.294302	0.0507838	-5.7952	6.8239545254501e-09	7.45384292236635e-08
ENSG00000165775	FUNDC2	4310.77	0.360758	0.0622513	5.79519	6.82456947946463e-09	7.45384292236635e-08
ENSG00000142949	PTPRF	58131.4	0.258014	0.0445231	5.79506	6.82959396922710e-09	7.45509003997325e-08
ENSG00000164603	BMT2	1240.77	0.736114	0.127057	5.79359	6.88971925069963e-09	7.51218054132218e-08
ENSG00000175550	DRAP1	11854.4	0.310554	0.0536029	5.7936	6.88919294321515e-09	7.51218054132218e-08
ENSG00000104331	BPNT2	13583.6	0.213843	0.0369146	5.79291	6.91791363980289e-09	7.53864130521312e-08
ENSG00000120008	WDR11	6878.05	-0.264207	0.0456139	-5.79225	6.945158741205e-09	7.5640381729936e-08
ENSG00000091409	ITGA6	100938	0.753174	0.130043	5.79171	6.96724853548548e-09	7.58379473525265e-08
ENSG00000138641	HERC3	4125.29	1.21451	0.209773	5.78964	7.05374153654694e-09	7.67359157185483e-08
ENSG00000145016	RUBCN	8472.04	0.345945	0.059758	5.7891	7.07632764822701e-09	7.69380335071386e-08
ENSG00000073417	PDE8A	4452.53	-0.231486	0.0399935	-5.7881	7.11851370386936e-09	7.73360231285002e-08
ENSG00000134321	RSAD2	1595.53	2.49863	0.431688	5.78805	7.120987911629e-09	7.73360231285002e-08
ENSG00000124145	SDC4	27998.5	0.856394	0.148069	5.78375	7.3052992969729e-09	7.92928500854589e-08
ENSG00000158079	PTPDC1	1767.09	0.50202	0.0868212	5.78223	7.37163720280074e-09	7.99676869666537e-08
ENSG00000120948	TARDBP	25348.7	-0.222284	0.0384467	-5.7816	7.39942243632566e-09	8.02237776396889e-08
ENSG00000111962	UST	1024.91	-0.809458	0.140115	-5.77711	7.5993375178281e-09	8.23447402256306e-08
ENSG00000174749	FAM241A	1469.77	-0.334091	0.0578382	-5.77629	7.63641750371744e-09	8.26998603998188e-08
ENSG00000100325	ASCC2	5060.86	-0.277944	0.0481555	-5.77181	7.84254364783018e-09	8.48842618838711e-08
ENSG00000165152	PGAP4	2148.63	-0.325467	0.0563971	-5.77098	7.88120716128508e-09	8.52546809599069e-08
ENSG00000198961	PJA2	11945.3	0.632555	0.109615	5.77072	7.89353572737195e-09	8.53399659353991e-08
ENSG00000174231	PRPF8	55047.5	-0.217702	0.037737	-5.76891	7.97866124300694e-09	8.62117470607632e-08
ENSG00000116863	ADPRS	2961.45	0.385203	0.066776	5.7686	7.99348808144311e-09	8.63233771944821e-08
ENSG00000139620	KANSL2	3046.75	-0.312078	0.0541097	-5.76749	8.04586560813692e-09	8.68401717492057e-08
ENSG00000092439	TRPM7	11545.8	0.305267	0.0529362	5.76669	8.08417964849780e-09	8.71557178162864e-08
ENSG00000242125	SNHG3	3726.91	-0.668513	0.115927	-5.7667	8.08409429608743e-09	8.71557178162864e-08
ENSG00000188021	UBQLN2	4532.53	-0.342184	0.0593402	-5.76647	8.09502717930363e-09	8.72236907237985e-08
ENSG00000090061	CCNK	8062.51	-0.267396	0.0463803	-5.76528	8.15226312640132e-09	8.77911409366414e-08
ENSG00000173156	RHOD	6500	0.306574	0.0531898	5.76378	8.22507490008330e-09	8.85255959397418e-08
ENSG00000135404	CD63	25804.8	0.407643	0.0707344	5.76301	8.26259670197702e-09	8.88796186412665e-08
ENSG00000205542	TMSB4X	124146	0.573437	0.0995271	5.76162	8.33096780573665e-09	8.95649008051229e-08
ENSG00000277161	PIGW	3349.03	-0.533287	0.0925935	-5.75944	8.43932015716837e-09	9.06790074637884e-08
ENSG00000167536	DHRS13	894.848	0.39452	0.0685334	5.75661	8.58184408797652e-09	9.21588301640029e-08
ENSG00000080822	CLDND1	7546.55	0.478995	0.0832242	5.75548	8.63952632305471e-09	9.27264085684592e-08
ENSG00000089220	PEBP1	10938.9	-0.345517	0.0600356	-5.7552	8.65386586444079e-09	9.28284237224177e-08
ENSG00000123473	STIL	5413.85	-0.311365	0.0541105	-5.75424	8.70320841042683e-09	9.33055860907904e-08
ENSG00000163918	RFC4	6204.39	-0.366246	0.0636581	-5.75333	8.75038967936262e-09	9.3759058165983e-08
ENSG00000136824	SMC2	36625.3	-0.279638	0.0486113	-5.75254	8.79133486275764e-09	9.41452430004514e-08
ENSG00000135919	SERPINE2	1619.94	0.465849	0.0809889	5.752	8.81916036390285e-09	9.4390578677424e-08
ENSG00000175906	ARL4D	2365.31	0.441365	0.0767599	5.74995	8.9269493100485e-09	9.54910048480452e-08
ENSG00000108064	TFAM	9321.57	0.27337	0.0475627	5.74757	9.05324496559856e-09	9.67880604590523e-08
ENSG00000147804	SLC39A4	2444.91	0.433427	0.0754216	5.74672	9.09914609828765e-09	9.72246545538237e-08
ENSG00000093167	LRRFIP2	7004.72	-0.324861	0.0565389	-5.74581	9.14844356758853e-09	9.76970327815725e-08
ENSG00000184584	STING1	4325.66	0.658467	0.114606	5.74549	9.16548656467344e-09	9.78246289762617e-08
ENSG00000160688	FLAD1	3243.18	-0.330031	0.0574466	-5.74501	9.19181004566739e-09	9.80510803815886e-08
ENSG00000242802	AP5Z1	5709.06	0.494071	0.0860138	5.74409	9.24150600192395e-09	9.85264612675968e-08
ENSG00000255302	EID1	16945.4	0.209708	0.0365569	5.73648	9.66648756039399e-09	1.03000126330258e-07
ENSG00000162664	ZNF326	6185.46	-0.258037	0.0449827	-5.73635	9.67413396061594e-09	1.03024429383132e-07
ENSG00000196337	CGB7	342.958	0.658241	0.114794	5.7341	9.80297011359247e-09	1.04338597090404e-07
ENSG00000156273	BACH1	6306.36	0.997518	0.173986	5.73331	9.84882154380531e-09	1.04768544300613e-07
ENSG00000138160	KIF11	12268.5	-0.500184	0.0872871	-5.73033	1.00232609375203e-08	1.06565134696194e-07
ENSG00000108639	SYNGR2	6737.49	0.255472	0.0445884	5.72956	1.00690962567617e-08	1.06993202670771e-07
ENSG00000178078	STAP2	2308.49	0.472083	0.0824065	5.72871	1.01198820225616e-08	1.07473370970799e-07
ENSG00000117592	PRDX6	25092.7	-0.161858	0.0282675	-5.72595	1.0285921770375e-08	1.0917633162685e-07
ENSG00000167716	WDR81	3576.52	0.445151	0.0777888	5.72256	1.04932235982849e-08	1.11315130558381e-07
ENSG00000065328	MCM10	4306.94	-0.552683	0.0966039	-5.72113	1.05818637983862e-08	1.12193465926457e-07
ENSG00000115216	NRBP1	9905.15	0.335574	0.0586696	5.71973	1.0669510618413e-08	1.13060305399641e-07
ENSG00000141034	GID4	2141.24	0.400222	0.0699745	5.71953	1.06818485550025e-08	1.13128612302594e-07
ENSG00000236287	ZBED5	4680.47	0.480949	0.0841094	5.71814	1.07696140803969e-08	1.13995237021885e-07
ENSG00000049323	LTBP1	715.843	-0.659617	0.115387	-5.71655	1.08707032455731e-08	1.15001858412259e-07
ENSG00000156381	ANKRD9	2283.79	0.918354	0.160692	5.71499	1.09712052626071e-08	1.16001163131784e-07
ENSG00000126432	PRDX5	24932.4	0.365779	0.0640199	5.71352	1.10665038171152e-08	1.16944380733313e-07
ENSG00000198231	DDX42	17156.2	-0.30581	0.0535271	-5.71318	1.10884841864227e-08	1.17112202895215e-07
ENSG00000102878	HSF4	1014.37	0.78144	0.136824	5.71129	1.12124149500818e-08	1.18356008497262e-07
ENSG00000154727	GABPA	2849.96	-0.387974	0.0679393	-5.71059	1.12583153165114e-08	1.18775226589195e-07
ENSG00000126581	BECN1	9332.66	0.315565	0.0552636	5.71018	1.12858884134979e-08	1.19000737741666e-07
ENSG00000023734	STRAP	19057.6	-0.209117	0.0366258	-5.70955	1.13273940755911e-08	1.19372828564997e-07
ENSG00000084693	AGBL5	2026.9	-0.518298	0.090781	-5.70932	1.13426305909252e-08	1.19467827743474e-07
ENSG00000196712	NF1	21428.2	0.379047	0.0664112	5.70758	1.14593188543576e-08	1.20630691514539e-07
ENSG00000163162	RNF149	9511.22	0.750743	0.131541	5.70728	1.14792857841619e-08	1.20774666488599e-07
ENSG00000117000	RLF	7940.9	0.513598	0.0899966	5.70686	1.15077614379698e-08	1.21007955843625e-07
ENSG00000066382	MPPED2	1049.93	-1.6036	0.281069	-5.70536	1.16098933424034e-08	1.22015085970162e-07
ENSG00000116478	HDAC1	26676	0.313543	0.0549635	5.70457	1.1663588556213e-08	1.22512343472563e-07
ENSG00000228594	FNDC10	1682.52	-0.468364	0.0821555	-5.70094	1.19148573291317e-08	1.25083201518128e-07
ENSG00000289850	NA	4312.86	0.465879	0.0817226	5.70073	1.19293273372087e-08	1.25166674427183e-07
ENSG00000130158	DOCK6	3575.95	0.854333	0.14987	5.70049	1.19463250547234e-08	1.25276563285497e-07
ENSG00000161980	POLR3K	2804.96	-0.274566	0.048186	-5.69803	1.21197102454519e-08	1.27025412894608e-07
ENSG00000125818	PSMF1	6862.62	-0.346537	0.0608442	-5.69547	1.23030881865169e-08	1.28877030152379e-07
ENSG00000006625	GGCT	11537.2	-0.235983	0.0414455	-5.69381	1.24237365845638e-08	1.30069883402514e-07
ENSG00000178537	SLC25A20	819.268	0.718823	0.126311	5.69088	1.26383663880867e-08	1.32244835431964e-07
ENSG00000246228	CASC8	87.6061	1.0472	0.184029	5.69043	1.26720947283014e-08	1.32525539693962e-07
ENSG00000108100	CCNY	6581.87	0.350197	0.0615506	5.68958	1.27351697924649e-08	1.33112681102406e-07
ENSG00000164327	RICTOR	16623.7	0.792585	0.139332	5.68845	1.28201223445225e-08	1.33927730760162e-07
ENSG00000103495	MAZ	13694.4	-0.379022	0.066645	-5.68718	1.29151194160006e-08	1.34846768845366e-07
ENSG00000112335	SNX3	14292.6	0.244555	0.0430082	5.68625	1.29859334334531e-08	1.35512449921594e-07
ENSG00000051108	HERPUD1	3789.62	0.865092	0.152142	5.68608	1.29988753482395e-08	1.35573821597799e-07
ENSG00000111816	FRK	2917.31	0.437256	0.0769087	5.68539	1.30512427389468e-08	1.36046097627859e-07
ENSG00000085449	WDFY1	4322.41	-0.301869	0.0531048	-5.6844	1.31269163867576e-08	1.36760673652812e-07
ENSG00000163171	CDC42EP3	7783.26	-0.497839	0.0876717	-5.67845	1.35923495994497e-08	1.4153292009709e-07
ENSG00000241553	ARPC4	11675.3	0.236951	0.0417413	5.67666	1.37346304267428e-08	1.42936931611864e-07
ENSG00000145495	MARCHF6	31933.9	0.279665	0.0492707	5.6761	1.37799151763758e-08	1.43330526165542e-07
ENSG00000196998	WDR45	2711.95	0.581139	0.102421	5.67404	1.39466559038629e-08	1.44986323773726e-07
ENSG00000108786	HSD17B1	838.204	0.558599	0.098462	5.67324	1.40119016240265e-08	1.45585780889032e-07
ENSG00000160752	FDPS	14744.8	0.187587	0.0330762	5.67136	1.41667316792503e-08	1.47114881002317e-07
ENSG00000174851	YIF1A	3974.31	0.28215	0.049758	5.67045	1.42422656015361e-08	1.47819319900051e-07
ENSG00000153130	SCOC	3734.75	-0.322114	0.0568287	-5.66815	1.44345631229117e-08	1.49734222864952e-07
ENSG00000163235	TGFA	10370.8	0.721295	0.127306	5.66583	1.46318633482122e-08	1.51698924486513e-07
ENSG00000168143	FAM83B	7318.3	0.728988	0.128729	5.66299	1.48758335668133e-08	1.54145105405494e-07
ENSG00000096696	DSP	81998.6	0.179037	0.0316272	5.66084	1.50631530843638e-08	1.56001943027438e-07
ENSG00000119969	HELLS	10432.1	-0.367696	0.0649924	-5.65751	1.53581518941705e-08	1.58971360927206e-07
ENSG00000115109	EPB41L5	2927.64	-0.405259	0.0716548	-5.65572	1.55198358407564e-08	1.60558387919377e-07
ENSG00000198886	MT-ND4	305927	0.482256	0.0852852	5.65463	1.56181912292638e-08	1.61488901342539e-07
ENSG00000167657	DAPK3	3617.62	0.451521	0.079885	5.65213	1.58467499133254e-08	1.63763963985878e-07
ENSG00000072571	HMMR	8600.62	-0.535415	0.0947543	-5.65056	1.59923658600374e-08	1.65179890736191e-07
ENSG00000231574	LINC02015	95.3746	2.89114	0.511752	5.64948	1.6092993247139e-08	1.66129872762535e-07
ENSG00000136098	NEK3	550.835	-1.06845	0.189226	-5.64645	1.63799374566593e-08	1.69001170932464e-07
ENSG00000148834	GSTO1	7473	0.579328	0.102615	5.64567	1.64542157687278e-08	1.69676367870754e-07
ENSG00000171444	MCC	4349.6	-0.350133	0.0620275	-5.64479	1.65379042974268e-08	1.70447826309658e-07
ENSG00000154545	MAGED4	1340.69	0.62023	0.109922	5.64246	1.67640008016982e-08	1.72685396670283e-07
ENSG00000160803	UBQLN4	5017.47	-0.27268	0.0483653	-5.63792	1.72116711518928e-08	1.77201768250667e-07
ENSG00000112742	TTK	6211	-0.496244	0.0880207	-5.63781	1.72230941112798e-08	1.77224346211513e-07
ENSG00000287576	NA	92.2666	-1.26074	0.223662	-5.6368	1.73235918910553e-08	1.78162982271105e-07
ENSG00000138376	BARD1	1755.13	-0.64308	0.114121	-5.63505	1.75006252341143e-08	1.79887315374855e-07
ENSG00000170296	GABARAP	10480.9	0.469149	0.0832682	5.63419	1.75878637580716e-08	1.806873044509e-07
ENSG00000142173	COL6A2	1779.33	0.600408	0.106662	5.6291	1.811552721033e-08	1.85909266683884e-07
ENSG00000172889	EGFL7	988.867	1.03654	0.18414	5.6291	1.81153713144167e-08	1.85909266683884e-07
ENSG00000164924	YWHAZ	129251	0.430478	0.0764777	5.62881	1.81456478887619e-08	1.86118902303481e-07
ENSG00000005238	ATOSB	1359.68	1.21887	0.216578	5.62785	1.82473002917718e-08	1.87061619275125e-07
ENSG00000155561	NUP205	12126.4	-0.271847	0.0483066	-5.62753	1.82806405174188e-08	1.87303403721962e-07
ENSG00000188312	CENPP	895.884	-0.755613	0.134313	-5.62576	1.84689731920541e-08	1.8913213560567e-07
ENSG00000100243	CYB5R3	9794.91	0.467545	0.0831274	5.62444	1.86106915446911e-08	1.90481816817492e-07
ENSG00000132824	SERINC3	18161.5	0.582527	0.103573	5.6243	1.86258153158573e-08	1.90535045220979e-07
ENSG00000228474	OST4	3296.25	0.282524	0.0502346	5.62408	1.86496126971756e-08	1.90676897443274e-07
ENSG00000122882	ECD	3849.78	-0.325418	0.0578773	-5.62255	1.881613075822e-08	1.92174748238608e-07
ENSG00000165072	MAMDC2	332.282	0.815595	0.145056	5.62262	1.88082501388289e-08	1.92174748238608e-07
ENSG00000171451	DSEL	776.439	-0.768535	0.136828	-5.61678	1.94550143073627e-08	1.985942210078e-07
ENSG00000100292	HMOX1	2111.49	0.359815	0.0641257	5.61109	2.01058663285294e-08	2.05128979476139e-07
ENSG00000251562	MALAT1	105663	0.238239	0.0424623	5.6106	2.01622157536329e-08	2.05594638707119e-07
ENSG00000147475	ERLIN2	7049	0.264387	0.0471282	5.60996	2.02370438607351e-08	2.06248131194254e-07
ENSG00000087448	KLHL42	3302.46	-0.350981	0.0625847	-5.60809	2.04575003459004e-08	2.0835922988785e-07
ENSG00000187583	PLEKHN1	1453.32	0.602014	0.107349	5.60802	2.04658875875468e-08	2.0835922988785e-07
ENSG00000184992	BRI3BP	5546.99	-0.499899	0.0891465	-5.60762	2.0513354749457e-08	2.08731809509446e-07
ENSG00000161888	SPC24	2091.98	-0.606486	0.108182	-5.60616	2.0686390235681e-08	2.10381026967855e-07
ENSG00000103995	CEP152	2794.44	-0.430004	0.0767193	-5.6049	2.08374647017345e-08	2.11805272492326e-07
ENSG00000124787	RPP40	1650.61	-0.417113	0.0744246	-5.6045	2.08851818298866e-08	2.12177976886588e-07
ENSG00000129455	KLK8	1784.05	-0.526854	0.0940146	-5.60396	2.09505296826776e-08	2.12729307475988e-07
ENSG00000186141	POLR3C	3321.99	-0.401891	0.071733	-5.6026	2.11165794275427e-08	2.14302030437763e-07
ENSG00000075234	TTC38	1916.64	0.38244	0.0682632	5.60243	2.11365045214551e-08	2.14390926210491e-07
ENSG00000197056	ZMYM1	2863.4	-0.322257	0.0575283	-5.60171	2.12241561460423e-08	2.15166326378119e-07
ENSG00000166164	BRD7	8727.13	-0.307079	0.0548201	-5.60157	2.12416514498597e-08	2.15230052500663e-07
ENSG00000125434	SLC25A35	532.642	-0.645542	0.115365	-5.59564	2.19813684960134e-08	2.22607730217275e-07
ENSG00000150054	MPP7	2123.28	-0.601714	0.107546	-5.59497	2.2066531530748e-08	2.23352383722663e-07
ENSG00000051009	FHIP1B	2421.82	0.383267	0.0685329	5.59245	2.2388959985091e-08	2.26496533547805e-07
ENSG00000087266	SH3BP2	1821.35	0.638429	0.114185	5.59119	2.2552204202424e-08	2.28027842491176e-07
ENSG00000185043	CIB1	7035.58	0.549768	0.0983303	5.59103	2.25720237313397e-08	2.28108119823923e-07
ENSG00000090273	NUDC	21882.2	-0.172372	0.0308351	-5.59014	2.26886531023294e-08	2.29166137936784e-07
ENSG00000166130	IKBIP	3715.84	0.402995	0.0721027	5.58918	2.2815066563e-08	2.30321815497456e-07
ENSG00000169871	TRIM56	10356.5	-0.401083	0.0717734	-5.58818	2.29459015260094e-08	2.3152089080447e-07
ENSG00000147224	PRPS1	10798.5	-0.305874	0.0547372	-5.58805	2.29637704990953e-08	2.31579494408156e-07
ENSG00000085117	CD82	5040.79	0.914553	0.163692	5.58704	2.30966623262471e-08	2.32797382323501e-07
ENSG00000196954	CASP4	5258.75	0.563862	0.10094	5.58612	2.32196626752462e-08	2.3391434576464e-07
ENSG00000101782	RIOK3	13407.7	0.40607	0.0726944	5.58598	2.32382342849349e-08	2.33978676719997e-07
ENSG00000105726	ATP13A1	5795.9	0.337891	0.0604915	5.58576	2.32682225743816e-08	2.34157831053826e-07
ENSG00000173226	IQCB1	2287.66	-0.369884	0.0662607	-5.58226	2.37411387625004e-08	2.38791830999879e-07
ENSG00000106003	LFNG	588.123	0.648305	0.116171	5.58062	2.39658151094588e-08	2.40799380385515e-07
ENSG00000226688	ENTPD1-AS1	1542.71	-0.51097	0.0915601	-5.58071	2.39544243243081e-08	2.40799380385515e-07
ENSG00000129521	EGLN3	1653.9	1.36047	0.243823	5.57976	2.40856209902401e-08	2.41876573553138e-07
ENSG00000116285	ERRFI1	6643.27	0.822408	0.147432	5.57822	2.42995953077643e-08	2.43897819918652e-07
ENSG00000071539	TRIP13	8753.13	-0.442488	0.0793263	-5.57807	2.4319748863029e-08	2.43972569445674e-07
ENSG00000122376	SHLD2	5059.33	0.272154	0.0487961	5.57738	2.44173099262534e-08	2.44823377490335e-07
ENSG00000100532	CGRRF1	760.244	-0.62733	0.11248	-5.57726	2.44333557486484e-08	2.44856400694049e-07
ENSG00000157107	FCHO2	3954.88	0.749513	0.134401	5.5767	2.45119034756483e-08	2.455154192154e-07
ENSG00000173207	CKS1B	10692.2	-0.219748	0.0394229	-5.57413	2.4876294896037e-08	2.49035317152662e-07
ENSG00000107036	RIC1	6252.63	0.608007	0.109101	5.57286	2.50593033879274e-08	2.50736677619382e-07
ENSG00000155265	GOLGA7B	253.605	1.40731	0.252632	5.57061	2.5385216518672e-08	2.53733233927652e-07
ENSG00000165406	MARCHF8	1411.77	-0.484561	0.0869843	-5.57067	2.53764838208777e-08	2.53733233927652e-07
ENSG00000280213	UCKL1-AS1	87.4855	1.67902	0.301421	5.57033	2.54250879688706e-08	2.53999539068826e-07
ENSG00000278535	DHRS11	993.206	-0.863202	0.154992	-5.56935	2.55697555035595e-08	2.55311947698307e-07
ENSG00000173915	ATP5MK	5926.68	0.428976	0.077059	5.56685	2.59385798189636e-08	2.58860016166278e-07
ENSG00000118894	EEF2KMT	1621.27	-0.492914	0.0885755	-5.5649	2.62310031611812e-08	2.61642333349527e-07
ENSG00000185432	METTL7A	1543.19	-1.40748	0.253014	-5.56284	2.65416377377421e-08	2.64603315785247e-07
ENSG00000138780	GSTCD	2799.15	-0.426631	0.0767422	-5.55928	2.7088924983153e-08	2.69919277945781e-07
ENSG00000146701	MDH2	17752.7	0.269296	0.0484458	5.55871	2.71777130276964e-08	2.70663520666389e-07
ENSG00000120802	TMPO	25656.4	-0.379211	0.0682412	-5.55692	2.74576925059499e-08	2.73310084917959e-07
ENSG00000166851	PLK1	12905.5	-0.428295	0.0770904	-5.55575	2.76429515743195e-08	2.75011561232388e-07
ENSG00000162585	FAAP20	1638.57	0.532774	0.0959145	5.55468	2.78127170116431e-08	2.76557213537317e-07
ENSG00000101361	NOP56	15776.5	-0.18073	0.0325479	-5.55273	2.81237735465569e-08	2.7950547405147e-07
ENSG00000197324	LRP10	14715.5	0.417466	0.0751866	5.55241	2.81763536851889e-08	2.79883169740979e-07
ENSG00000148719	DNAJB12	4848.67	0.254006	0.0457608	5.55074	2.84463655876841e-08	2.82419165278761e-07
ENSG00000163251	FZD5	1632.57	-0.333219	0.0600394	-5.55001	2.85649161110881e-08	2.83449588759174e-07
ENSG00000111012	CYP27B1	814.949	1.35054	0.243352	5.54973	2.86113391783384e-08	2.83763596881857e-07
ENSG00000225138	SLC9A3-AS1	1312.16	0.549254	0.0989909	5.54853	2.88083971054534e-08	2.8557048674332e-07
ENSG00000148429	USP6NL	4809.68	-0.314776	0.0567336	-5.54832	2.8843130601482e-08	2.8576726041231e-07
ENSG00000085063	CD59	49888.6	0.495111	0.0892583	5.54695	2.90694759023182e-08	2.87861272202378e-07
ENSG00000129355	CDKN2D	620.116	0.672573	0.121312	5.54418	2.95339079257339e-08	2.92309570145369e-07
ENSG00000165730	STOX1	115.73	-1.06538	0.192166	-5.54408	2.95500992972501e-08	2.92319143022411e-07
ENSG00000277632	CCL3	63.8403	2.34035	0.422223	5.54292	2.97467413712882e-08	2.94112863578838e-07
ENSG00000074695	LMAN1	16362.6	0.227882	0.0411195	5.54195	2.99124298649393e-08	2.95598850147555e-07
ENSG00000126261	UBA2	15465.7	-0.267839	0.04834	-5.54072	3.01222710053925e-08	2.97366439884083e-07
ENSG00000172183	ISG20	763.108	2.53365	0.457272	5.5408	3.01094593102033e-08	2.97366439884083e-07
ENSG00000132109	TRIM21	1629.52	0.516349	0.0931991	5.54028	3.0198327762646e-08	2.97964075729993e-07
ENSG00000101335	MYL9	6145.11	-0.988841	0.178504	-5.5396	3.03168816442079e-08	2.98980197457851e-07
ENSG00000124785	NRN1	54.3479	2.93337	0.529562	5.53925	3.03772562596946e-08	2.99421815935521e-07
ENSG00000177565	TBL1XR1	30040.4	0.456258	0.0823776	5.53861	3.04883781716647e-08	3.00362929335112e-07
ENSG00000006118	TMEM132A	8988.2	0.734163	0.132596	5.53684	3.07973134668463e-08	3.0325087993688e-07
ENSG00000171606	ZNF274	2825.31	0.523466	0.0945901	5.53404	3.12930859711303e-08	3.07974650810699e-07
ENSG00000113108	APBB3	676.493	0.846419	0.152964	5.53347	3.13965589808516e-08	3.08834697229166e-07
ENSG00000241794	SPRR2A	77.3321	1.64636	0.297596	5.53219	3.16254137914821e-08	3.10926559247439e-07
ENSG00000163528	CHCHD4	1501.49	-0.350675	0.0633966	-5.53146	3.17583951045748e-08	3.1195642276368e-07
ENSG00000185022	MAFF	1811.75	0.945512	0.170934	5.53143	3.17626585335657e-08	3.1195642276368e-07
ENSG00000014257	ACP3	321.356	0.934303	0.168913	5.53127	3.1791829265214e-08	3.12083289223607e-07
ENSG00000092853	CLSPN	7851.97	-0.343251	0.0620644	-5.53057	3.19192042119614e-08	3.1317355139186e-07
ENSG00000114270	COL7A1	23527.1	0.594405	0.107498	5.52945	3.21235734228983e-08	3.14856933789214e-07
ENSG00000160712	IL6R	1040.3	0.495818	0.0896675	5.52952	3.21108010598773e-08	3.14856933789214e-07
ENSG00000175265	GOLGA8A	14753.6	0.310656	0.0561851	5.52915	3.21779584810313e-08	3.15229071833817e-07
ENSG00000087086	FTL	74648.8	0.147847	0.0267404	5.52895	3.22144601275878e-08	3.15425726114133e-07
ENSG00000168056	LTBP3	7535.28	0.436651	0.0790086	5.52662	3.26451173570202e-08	3.19479560842072e-07
ENSG00000132434	LANCL2	2118.81	-0.317916	0.0575427	-5.52487	3.29735192161662e-08	3.22529058823029e-07
ENSG00000066583	ISOC1	2253.24	-0.256454	0.0464211	-5.52452	3.30385467951382e-08	3.23000578927418e-07
ENSG00000109674	NEIL3	1332.42	-0.45889	0.0830668	-5.52435	3.3071337542581e-08	3.23156616872823e-07
ENSG00000072958	AP1M1	4293.17	0.308854	0.0559294	5.52221	3.34770147124472e-08	3.26788083118302e-07
ENSG00000236255	NA	115.319	1.37714	0.249379	5.52229	3.34601368277258e-08	3.26788083118302e-07
ENSG00000272870	SAP30-DT	180.474	1.26268	0.228764	5.51956	3.39846447597435e-08	3.31574778471461e-07
ENSG00000148158	SNX30	4731.93	0.337227	0.0611101	5.51835	3.42202073493295e-08	3.33703504984498e-07
ENSG00000186298	PPP1CC	18064	-0.340629	0.0617358	-5.51753	3.43799994771373e-08	3.35091558355591e-07
ENSG00000115107	STEAP3	6321.8	0.223801	0.0405637	5.51728	3.44292854835546e-08	3.3540167963964e-07
ENSG00000067064	IDI1	9564.58	0.434557	0.0787746	5.51646	3.4589079107864e-08	3.36787478676519e-07
ENSG00000167600	CYP2S1	2168.98	-0.841338	0.152522	-5.51618	3.4645639154414e-08	3.37167216119566e-07
ENSG00000137802	MAPKBP1	3755.67	0.587406	0.106559	5.51251	3.53754652110272e-08	3.44095393878892e-07
ENSG00000106266	SNX8	7099.26	0.795391	0.144315	5.51149	3.55806335017259e-08	3.45915819679311e-07
ENSG00000047644	WWC3	3625.08	-0.527993	0.0958003	-5.51139	3.56014799971469e-08	3.45943328656487e-07
ENSG00000153233	PTPRR	1043.94	1.15424	0.209502	5.50945	3.59954498095537e-08	3.49594654422478e-07
ENSG00000065150	IPO5	35667.4	-0.236301	0.0428932	-5.50907	3.60743775414666e-08	3.50184086538777e-07
ENSG00000104872	PIH1D1	7141.58	0.307655	0.0558498	5.50861	3.61683474835522e-08	3.50918868131221e-07
ENSG00000143797	MBOAT2	9976.24	0.516237	0.0937164	5.50851	3.61892693495001e-08	3.50944525646339e-07
ENSG00000179151	EDC3	4621.91	-0.369072	0.0670168	-5.50716	3.64675964015974e-08	3.53465077489688e-07
ENSG00000214517	PPME1	7796.08	0.285039	0.0517633	5.50658	3.6586732559902e-08	3.54440893987225e-07
ENSG00000286834	NA	2439.18	-0.521481	0.09473	-5.50492	3.6933286018927e-08	3.57617763413726e-07
ENSG00000113522	RAD50	11137.9	-0.327564	0.0595124	-5.50413	3.70988044380769e-08	3.59039387104594e-07
ENSG00000058085	LAMC2	166069	1.63265	0.296764	5.5015	3.76567264321292e-08	3.64255316989074e-07
ENSG00000169612	RAMAC	4116.87	0.271941	0.0494367	5.5008	3.78078348534006e-08	3.65532848449217e-07
ENSG00000146425	DYNLT1	9101.71	-0.292328	0.0531723	-5.49775	3.84668228680347e-08	3.71716892747426e-07
ENSG00000035499	DEPDC1B	2739.34	-0.497294	0.0904684	-5.49688	3.86565696115319e-08	3.73362571987437e-07
ENSG00000141429	GALNT1	11578	0.267886	0.0487475	5.49539	3.89849387258402e-08	3.76344800640954e-07
ENSG00000123485	HJURP	3275.16	-0.490372	0.0892631	-5.49356	3.93902002988716e-08	3.80065947707856e-07
ENSG00000262681	NA	104.022	-1.83636	0.33429	-5.49332	3.94456059425631e-08	3.80409382070896e-07
ENSG00000126351	THRA	1462.02	-0.434221	0.0790766	-5.49114	3.9934031964661e-08	3.84926379394305e-07
ENSG00000111490	TBC1D30	1226.64	-0.698137	0.12717	-5.48981	4.02360414277384e-08	3.87642865757153e-07
ENSG00000090889	KIF4A	7433.1	-0.334984	0.0610534	-5.48675	4.09403378076295e-08	3.94230404335152e-07
ENSG00000131408	NR1H2	5220.93	0.25585	0.0466352	5.48619	4.10695108672509e-08	3.95276029153927e-07
ENSG00000188215	DCUN1D3	2063.3	0.483368	0.0881475	5.48363	4.16694981844508e-08	4.00849716753327e-07
ENSG00000107185	RGP1	5658.75	-0.271758	0.049568	-5.48253	4.19295213933189e-08	4.03149093777223e-07
ENSG00000075218	GTSE1	4029.85	-0.402693	0.0734587	-5.4819	4.20793603591894e-08	4.0418499162421e-07
ENSG00000169727	GPS1	6052.28	-0.320456	0.0584562	-5.48198	4.20590779251954e-08	4.0418499162421e-07
[truncated: 17,396 more rows]

## Sheet: Supplementary Table S3B
	Pathway	padj	NES	Genes
1	HALLMARK_ADIPOGENESIS	0.0034899	1.51206	GBE1;CCNG2;PGM1;DHRS7;IDH3G;ALDOA;PFKL;DHCR7;ALDH2;TALDO1;DGAT1;BCKDHA;ESYT1;ANGPTL4;DNAJB9;ACADS;MGST3;ACLY;ATP1B3;SLC27A1;PLIN2;PFKFB3;SQOR;NMT1;RNF11;C3;RIOK3;MDH2;MTCH2;SNCG;UBC;APLP2;G3BP2;FZD4;ABCA1;REEP5;COX7B;REEP6;CD151;GPAT4;GPD2;NABP1;SLC1A5;JAGN1;RTN3;ABCB8;APOE;BAZ2A;MIGA2;UQCR11;PPP1R15B;ESRRA;TANK;SLC66A3;SOWAHC;DDT;UQCRQ;DHRS7B
2	HALLMARK_ALLOGRAFT_REJECTION	1.91031335941748e-05	1.87546	HLA-A;F2R;ETS1;B2M;PSMB10;EIF4G3;CAPG;TLR6;IL27RA;LIF;TGFB1;IL4R;IL11;HDAC9;TIMP1;EGFR;TAPBP;CDKN2A;GALNT1;MMP9;RPS9;TAP2;WARS1;IL6;BCL10;CCL5;CTSS;IRF7;TLR2;RPS19;HLA-E;INHBA;IFNAR2;STAT1;IFNGR2;CCL22;NCK1;ITGB2;IKBKB;LY75;IL1B;ABI1;IL2RG;CFP;HLA-DOB;SOCS1;RPL39;ICAM1;IL16;PTPN6;FAS;IFNGR1;TNF;CD86;TLR3;GBP2
3	HALLMARK_ANDROGEN_RESPONSE	0.110802	1.27242	SMS;INPP4B;B2M;SCD;INSIG1;HMGCS1;DNAJB9;SGK1;NDRG1;DHCR24;MAF;SLC38A2;ITGAV;HMGCR;ADAMTS1;LMAN1;IDI1;SAT1;TMEM50A;PMEPA1;MYL12A;HERC3;UAP1
4	HALLMARK_ANGIOGENESIS	0.0452985	1.5037	LRPAP1;NRP1;APP;PTK2;ITGAV;TNFRSF21;TIMP1;PDGFA;VEGFA;VAV2
5	HALLMARK_APICAL_JUNCTION	0.000171313	1.71662	LAMA3;CDH3;FSCN1;COL17A1;ADAM9;CD99;ITGB4;LAMB3;CLDN7;PCDH1;MSN;GNAI2;INSIG1;VCL;TSPAN4;ITGA3;DLG1;MPZL1;PTK2;MVD;RRAS;CDH4;TGFBI;RAC2;MAP3K20;JUP;EGFR;ARPC2;NECTIN4;ICAM5;CAP1;NF1;LAMC2;MMP9;AMIGO2;CDH1;ADAM15;SYMPK;BMP1;MMP2;PKD1;BAIAP2;NECTIN1;CLDN4;FLNC;VASP;MAPK13;CD274;SKAP2;STX4;VAV2;ACTB;ACTG1;PFN1;TRAF1
6	HALLMARK_APICAL_SURFACE	0.421132	1.05399	LYPD3;APP;PLAUR;AFAP1L2;RHCG
7	HALLMARK_APOPTOSIS	2.32719341445113e-06	1.95478	ENO2;BIK;F2R;JUN;RNASEL;IFITM3;EBP;ANXA1;CDKN1B;BIRC3;CD44;APP;EMP1;GSN;TSPO;PTK2;CYLD;IGF2R;PMAIP1;SMAD7;PLAT;TIMP1;TXNIP;RHOT2;HMOX1;CASP4;ISG20;SC5D;IER3;PPP2R5B;BNIP3L;CASP7;IL6;SAT1;BCL10;CTNNB1;TGFBR3;DNAJC3;CASP1;BAX;ATF3;MCL1;LMNA;CFLAR;MMP2;GPX1;GCH1;IL1A;SOD2;DAP3;BCL2L1;WEE1;CDKN1A;PSEN1;LGALS3;XIAP;SLC20A1;IL1B;BTG2;DAP;FEZ1;BCL2L11;IGFBP6;PPT1
8	HALLMARK_BILE_ACID_METABOLISM	0.641667	-0.921672	PEX19;CROT;SLC35B2;ABCD3;HSD3B1;ISOC1;ABCA5;HSD17B4;DIO2;EPHX2;PHYH;SCP2;EFHC1;ACSL1;AMACR;ALDH1A1;RXRA;CYP7B1;PECR;GCLM;SLC29A1;ABCD1;PEX6
9	HALLMARK_CHOLESTEROL_HOMEOSTASIS	4.87841220532413e-10	2.41569	LSS;STARD4;ACAT2;LDLR;MAL2;CD9;LGMN;EBP;DHCR7;CPEB2;SREBF2;SCD;ALDOC;FASN;PNRC1;PLAUR;HMGCS1;NSDHL;SQLE;MVK;MVD;TM7SF2;HMGCR;TP53INP1;FDPS;ERRFI1;IDI1;SC5D;ANXA5;ANTXR2;TRIB3;CTNNB1;ATF3;HSD17B7;PCYT2;NFIL3;FDFT1;PDK3;ALCAM
10	HALLMARK_COAGULATION	7.62934658566625e-06	1.97975	LRP1;CTSB;CD9;ADAM9;LGMN;ANXA1;MMP3;SERPINB2;TFPI2;GSN;ANG;MMP14;CRIP2;PLAT;TIMP1;LAMP2;C3;MAFF;MMP9;KLF7;PLAU;S100A13;PDGFB;HTRA1;BMP1;MMP10;WDR1;RAC1;MMP2;MMP1;DUSP6;MMP15;SERPINE1;SH2B2;CTSK;CAPN2;F3;MMP11;CFH
11	HALLMARK_COMPLEMENT	1.83479256079277e-05	1.84246	HSPA5;LRP1;CTSB;ADAM9;LGMN;CDA;CTSL;CTSD;GNAI2;SERPINB2;TFPI2;PLAUR;ERAP2;MMP13;ANG;GNB4;MMP14;PLAT;TIMP1;LAMP2;LIPA;C3;CASP4;CD59;MAFF;AKAP10;DUSP5;S100A13;ANXA5;PDGFB;CASP7;IL6;RCE1;CTSC;CCL5;CD46;CASP1;CTSS;IRF7;CDH13;XPNPEP1;EHD1;TNFAIP3;DOCK4;DUSP6;IRF2;GPD2;MMP15;VCPIP1;SERPINE1;PPP4C;S100A9;GCA;STX4;CD55;PDP1;SH2B3;GMFB;GRB2;PSEN1;PFN1;LGALS3;F3;USP15;CFH
12	HALLMARK_DNA_REPAIR	0.369979	-1.05155	ALYREF;POLR2K;RFC3;SF3A3;TAF9;POLD3;RFC5;RAD51;PRIM1;RFC2;RFC4;POLR3C;CSTF3;POLR2D;DUT;PCNA;GTF3C5;IMPDH2;POLA1;LIG1;SNAPC5;MRPL40;FEN1;POLR2C;ERCC8;POM121
13	HALLMARK_E2F_TARGETS	1.1409293945188e-21	-2.77783	SNRPB;RPA1;ASF1B;CSE1L;RAD21;TUBG1;ORC6;RFC3;PA2G4;DSCC1;GINS1;MCM2;CTPS1;GINS3;CCNE1;SMC4;DEK;CDCA8;RAD51AP1;NUP107;UBE2T;PMS2;NASP;MYBL2;POLD3;CDKN3;CDK1;DEPDC1;SPAG5;SPC25;ATAD2;CDC20;CENPE;BRCA1;DONSON;DLGAP5;KIF2C;BUB1B;E2F8;RANBP1;KIF18B;AURKA;RFC2;HELLS;HMMR;BARD1;NUP205;SPC24;PRPS1;TRIP13;CKS1B;TMPO;PLK1;NOP56;RAD50;KIF4A;MCM3;USP1;MCM4;TOP2A;RRM2;RACGAP1;RFC1;MCM7;XPO1;PRIM2;SUV39H1;MMS2…
14	HALLMARK_EPITHELIAL_MESENCHYMAL_TRANSITION	1.14040849621717e-10	2.19794	LAMA3;COLGALT1;ENO2;LGALS1;QSOX1;LRP1;PLOD2;JUN;CXCL8;TNC;ITGA5;CD44;LOXL2;MMP3;PPIB;VIM;TFPI2;PLAUR;EMP3;CAPG;VEGFC;TGFB1;P3H1;FZD8;MMP14;NT5E;ACTA2;GLIPR1;IL32;ITGAV;TIMP1;TGFBI;FSTL3;FUCA1;LOX;SLC6A8;SDC4;SERPINE2;COL6A2;CD59;COL7A1;LAMC2;IGFBP3;PTHLH;SPOCK1;IL6;EFEMP2;SAT1;COL5A1;TGFBR3;HTRA1;COL1A1;BMP1;PMEPA1;MMP2;MMP1;INHBA;TNFAIP3;ABI3BP;COL5A3;VEGFA;PDLIM4;SDC1;SERPINE1;PLOD1;LAMC1
15	HALLMARK_ESTROGEN_RESPONSE_EARLY	0.266937	-1.10931	SLC39A6;PTGES;CCND1;HR;RHOBTB3;ITPK1;FKBP5;FOXC1;GAB2;KRT13;SH3BP5;MICB;MED24;MPPED2;TBC1D30;ADD3;P2RY2;CHPT1;TFAP2C;ANXA9;INHBB;LAD1;SLC1A1;HSPB8;ELF3;BAG1;IL17RB;CYP26B1;SYBU;PAPSS2;SLC7A5;FKBP4;SLC26A2;BCL2;AMFR;ALDH3B1;OVOL2;MYBBP1A;ISG20L2;ARL3;KRT15;SNX24;KAZN;TPD52L1;TOB1;MYB;KLF10;AFF1;ABAT;NXT1;SLC22A5;MUC1;REEP1;NCOR2;TJP3
16	HALLMARK_ESTROGEN_RESPONSE_LATE	0.283088	-1.10087	PTGES;CCND1;HR;ITPK1;FKBP5;FOXC1;KRT13;XRCC3;CA2;CDC20;MICB;STIL;ADD3;TOP2A;CHPT1;GINS2;TFAP2C;KIF20A;ANXA9;EMP2;ATP2B4;TRIM29;CDC6;HSPB8;UGDH;RABEP1;BAG1;IL17RB;CYP26B1;PAPSS2;SLC7A5;TST;FKBP4;SLC26A2;ALDH3A2;BCL2;IMPA2;AMFR;PLXNB1;ALDH3B1;OVOL2
17	HALLMARK_FATTY_ACID_METABOLISM	0.0137435	1.44378	ENO2;LDHA;LGALS1;ACAT2;IDH3G;ALDOA;SMS;MIF;ALDH9A1;FASN;HMGCS1;NSDHL;PSME1;S100A10;ACADVL;DHCR24;ACADS;OSTC;SERINC1;MDH2;IDI1;ACSL5;VNN1;UBE2L6;HSD17B10;UROD;ERP29;ACSL4;REEP6;HSD17B7;TP53INP2
18	HALLMARK_G2M_CHECKPOINT	4.73077168524652e-16	-2.54217	ODC1;E2F4;CCND1;CDC7;RAD21;NDC80;ORC6;CDC45;MCM2;SMC4;E2F2;EXO1;KIF23;FBXO5;NASP;MYBL2;PRC1;DBF4;CDKN3;NUSAP1;CDK1;HMGN2;PRMT5;AMD1;CDC20;CENPE;TPX2;KIF15;KIF2C;RAD54L;PBK;KIF20B;AURKA;CCNA2;STIL;SMC2;KIF11;HMMR;TTK;BARD1;CKS1B;TMPO;PLK1;KIF4A;MCM3;CENPA;MNAT1;KMT5A;TOP2A;RACGAP1;E2F1;GINS2;ATF5;XPO1;PRIM2;SUV39H1;DTYMK;MKI67;H2AX;BIRC5;UBE2S;CENPF;ORC5;POLQ;KIF22;HSPA8;CDC6;AURKB;CKS2;TACC3;ILF3…
19	HALLMARK_GLYCOLYSIS	1.56675124080586e-18	2.54102	P4HA2;ANKZF1;PKM;PFKP;ERO1A;ENO2;LDHA;PGAM1;AK4;FAM162A;STC2;TPI1;BIK;QSOX1;HSPA5;PLOD2;PGK1;DDIT4;PPFIA4;P4HA1;SLC16A3;ALDOA;MXI1;DSC2;VLDLR;MIF;PAM;ALDH9A1;GFUS;CD44;AKR1A1;PPIA;TALDO1;AGRN;PYGL;HK2;GYS1;NSDHL;ANGPTL4;CITED2;ARTN;ANG;PC;EXT2;CHPF;ENO1;SPAG4;GPR87;NT5E;B4GALT2;ZNF292;TGFBI;IRS2;TPBG;EGFR;PGLS;TGFA;EGLN3;MDH2;ISG20;EFNA3;IER3;IGFBP3;GFPT1
20	HALLMARK_HEDGEHOG_SIGNALING	0.0452985	1.51695	VLDLR;NRP1;DPYSL2;L1CAM;NF1;VEGFA;ETS2;CDK5R1;PML;TLE1;HEY1
21	HALLMARK_HEME_METABOLISM	0.00705404	1.52639	P4HA2;CTSB;MXI1;SLC7A11;IGSF3;TFRC;BSG;SLC2A1;SLC11A2;OPTN;PC;SLC30A1;MGST3;SEC14L1;EZH1;SDCBP;NARF;SLC6A8;LAMP2;ADIPOR1;YPEL5;C3;PGLS;BACH1;RIOK3;LRP10;MBOAT2;PPP2R5B;SLC25A37;BNIP3L;NFE2L1;MARCHF2;UROD;ARL2BP;HAGH;KDM7A;SLC6A9;HTRA2;AQP3;UROS;KLF3;SMOX;ABCB6;CLCN3;USP15;MARK3;LPIN2;ELL2;SLC22A4;BTG2;ENDOD1;KHNYN;SLC10A3;TNRC6B;SLC66A2;RNF19A;RNF123;ACP5;VEZF1;MKRN1;AGPAT4;ALDH6A1;HTATIP2;NFE2;N…
22	HALLMARK_HYPOXIA	2.8110254426099e-35	3.01458	P4HA2;ANKZF1;GBE1;PFKP;ERO1A;ENO2;LDHA;AK4;FAM162A;STC2;TPI1;HSPA5;CCNG2;PGK1;DDIT4;PPFIA4;PGM1;P4HA1;ANXA2;ALDOA;JUN;PFKL;CAVIN3;MXI1;AMPD3;ETS1;VLDLR;MIF;CDKN1B;PAM;TMEM45A;HK1;GAPDH;ALDOC;PNRC1;WSB1;HEXA;PLAUR;FOSL2;PDK1;HK2;GYS1;SLC2A1;DUSP1;KLF6;ANGPTL4;GPI;CITED2;NAGK;BHLHE40;EFNA1;ENO1;BTG1;NDRG1;KDM3A;ZNF292;PLIN2;TGFBI;IRS2;PFKFB3;LOX;TPBG;EGFR;MT1E;IDS;MAP3K1;SDC4;PRDX5;HMOX1;ERRFI1;ISG…
23	HALLMARK_IL2_STAT5_SIGNALING	0.00234917	1.59756	IRF6;P4HA1;IFITM3;NRP1;CD44;EMP1;IL1RL1;HK2;CAPG;KLF6;CTSZ;XBP1;BHLHE40;LIF;IL4R;NDRG1;IGF2R;NT5E;CSF2;CDCP1;CD81;ITGAV;MYC;TNFRSF21;PLIN2;MXD1;ADAM19;SNX9;ITGA6;SYNGR2;GSTO1;MAFF;CD83;HYCC2;MYO1C;AHNAK;IL1R2;NFIL3;MYO1E;RNH1;ALCAM;SLC1A5;ANXA4;TNFRSF9;BCL2L1;TNFRSF1B;P2RX4;DENND5A;PNP;TRAF1;PRNP;CXCL10;SWAP70;SPRED2;GBP4;RGS16;ECM1;FLT3LG;TIAM1;PIM1;NFKBIZ;PHLDA1;LRIG1;IL18R1;SOCS1;SPRY4;PLEC;IF…
24	HALLMARK_IL6_JAK_STAT3_SIGNALING	5.67822172470282e-05	1.96115	CXCL11;JUN;CD9;CD44;TNFRSF1A;OSMR;TGFB1;IL4R;CSF2;TNFRSF21;HMOX1;IL10RB;IRF9;IL6;TLR2;EBI3;STAT3;IL1R2;STAT1;IFNGR2;SOCS3;LEPR;CXCL3;IFNAR1;STAT2;TNFRSF1B;LTBR;IL15RA;GRB2;CXCL10;IL1R1;IL1B;CRLF2;PIM1;IL17RA;IL2RG;CXCL1;PDGFC;IL18R1;SOCS1;FAS;IFNGR1;TNF
25	HALLMARK_INFLAMMATORY_RESPONSE	5.99072526676671e-11	2.27497	CXCL11;HAS2;LDLR;ITGB8;CXCL8;SLC31A2;TNFSF15;ITGA5;SPHK1;PLAUR;OSMR;EMP3;KLF6;SLC11A2;CD70;IFITM1;LIF;HBEGF;IL4R;RTP4;MMP14;ATP2A2;NAMPT;MYC;TIMP1;IL7R;TPBG;LAMP3;TAPBP;CCL20;MXD1;CD82;BST2;IL6;DCBLD2;TNFSF9;ABCA1;CCL5;IRF7;TLR2;CSF3;EBI3;IRAK2;NFKBIA;INHBA;GCH1;MET;IL1A;SERPINE1;IFNGR2;BDKRB1;IFNAR1;TNFRSF9;CCL22;TNFRSF1B;CD55;ROS1;SGMS2;P2RX4;IL15RA;CDKN1A;PSEN1;CXCL10;ATP2C1;F3;KCNJ2;RGS16;IL1…
26	HALLMARK_INTERFERON_ALPHA_RESPONSE	6.47164619100432e-10	2.31857	CXCL11;LGALS3BP;IFITM3;IFI27;HLA-C;B2M;MVB12A;TRIM5;PSME1;SAMD9;HERC6;HELZ2;IFITM1;IL4R;RTP4;ELF1;SAMD9L;TXNIP;LAMP3;SP110;RSAD2;ISG20;TRIM21;MX1;DHX58;BST2;UBE2L6;WARS1;IRF9;CASP1;IRF7;ISG15;OAS1;PROCR;IFIT3;TENT5A;CMPK2;IRF2;PARP12;IFIT2;IFIH1;OASL;IFI44;IFI44L;STAT2;IFI35;PSMB8;EPSTI1;CXCL10;LPAR6;DDX60;GBP4;USP18;PARP14
27	HALLMARK_INTERFERON_GAMMA_RESPONSE	1.01424623246066e-10	2.20394	PFKP;CXCL11;HLA-B;LGALS3BP;HLA-A;IFITM3;IFI27;B2M;PSMB10;PSME1;HERC6;HELZ2;IL4R;RTP4;BTG1;SAMD9L;NAMPT;OAS2;TXNIP;TAPBP;SP110;GBP6;RSAD2;CASP4;ISG20;TRIM21;MX1;DHX58;BST2;UBE2L6;CASP7;WARS1;IRF9;IL6;MT2A;CCL5;PSMA2;CASP1;IRF7;VAMP8;MX2;MVP;OAS3;NFKBIA;STAT3;ISG15;RAPGEF6;IFIT3;CMPK2;IFIT1;TNFAIP3;IFNAR2;GCH1;IRF2;PARP12;RIGI;STAT1;IFIT2;IFIH1;OASL;IFI44;SOCS3;SOD2;IFI44L;CD274;STAT2;SAMHD1;IFI35;…
28	HALLMARK_KRAS_SIGNALING_DN	0.30954	1.10743	LYPD3;ENTPD7;RYR1;SERPINB2;PTPRJ;SGK1;KRT5;COQ8A;FGFR3;RYR2;CAMK1D;CPEB3;RSAD2;LFNG;MX1;NR6A1;SLC25A23;GPRC5C
29	HALLMARK_KRAS_SIGNALING_UP	2.17608105017343e-09	2.16424	ERO1A;WNT7A;ADAM8;GALNT3;TSPAN1;MALL;ETS1;BIRC3;NRP1;EMP1;PTBP2;PLAUR;SLPI;ANGPTL4;LIF;HBEGF;PLEK2;HDAC9;KLF4;CSF2;PLAT;IL7R;DNMBP;JUP;FUCA1;CCL20;MAP3K1;PTPRR;MMP9;ADAM17;PLAU;IGFBP3;PDCD1LG2;DCBLD2;AVL9;CTSS;GFPT2;SPRY2;MMP10;PRDM1;INHBA;TNFAIP3;PPP1R15A;DUSP6;HOXD11;GNG11;TFPI;FBXO4;PSMB8;TNFRSF1B;HSD11B1;ETV5;F2RL1;TSPAN13;MMD;TRAF1;LAPTM5;IGF2;CXCL10;IL33;ITGB2;MMP11;CFH;RGS16;MPZL2
30	HALLMARK_MITOTIC_SPINDLE	0.000648554	-1.59512	ACTN4;EZR;NDC80;WASF2;KIF3B;RHOF;SMC4;WASL;KIF23;FBXO5;RANBP9;ALMS1;CKAP5;PRC1;NUSAP1;CDK1;DYNLL2;PCM1;CENPE;DLGAP5;SPTBN1;TPX2;KIF15;KIF2C;KIF20B;EPB41;AURKA;KIF11;TTK;PLK1;KIF4A;TOP2A;RACGAP1;RFC1;CEP57;BIRC5;CENPF;MID1;KIF22;PALLD;ANLN;ARF6;NEK2;CDK5RAP2;INCENP;CENPJ;CNTRL;BUB1;MYH10;NOTCH2;CCNB2;ECT2;SMC3;RALBP1;GEMIN4;PIF1;CAPZB;ESPL1;EPB41L2;LRPPRC;CCDC88A;CDC42BPA;ARHGEF11;ARHGEF3;NEDD9;BR…
31	HALLMARK_MTORC1_SIGNALING	8.54500628282759e-07	1.93127	GBE1;ERO1A;LDHA;AK4;TPI1;STARD4;HSPA5;LDLR;PLOD2;CALR;PGK1;DDIT4;PGM1;P4HA1;ALDOA;PFKL;CD9;LGMN;VLDLR;EBP;DHCR7;SLC7A11;RPN1;SCD;GAPDH;TFRC;PPIA;INSIG1;PDK1;HK2;HMGCS1;SLC2A1;GPI;XBP1;SQLE;BHLHE40;SRD5A1;TM7SF2;ENO1;DHCR24;ACLY;DDX39A;ATP2A2;SDF2L1;NAMPT;CORO1A;HSP90B1;FKBP2;HMGCR;NMT1;DAPP1;EGLN3;IDI1;SC5D;EDEM1;WARS1;TRIB3;CTSC
32	HALLMARK_MYC_TARGETS_V1	4.11917824482928e-06	-1.83504	ODC1;HNRNPR;RNPS1;PA2G4;CDC45;EPRS1;MCM2;CTPS1;IFRD1;DEK;SRPK1;TCP1;PRPS2;SET;HSPD1;HDDC2;FAM120A;CCT2;CDC20;RANBP1;CCNA2;SF3A1;TARDBP;RFC4;NOP56;UBA2;USP1;MCM4;DDX21;APEX1;MCM7;XPO1;PSMD1;SNRPA1;CCT7;PPM1G;DUT;MRPL9;PCNA;RRM1;NDUFAB1;IMPDH2;ILF2;CCT3;EIF1AX;C1QBP;RRP9;COPS5;HNRNPA2B1;PABPC1;NPM1;PSMA4;GOT2;U2AF1;HSP90AB1;PSMC6;IARS1;KPNB1;KPNA2;VBP1
33	HALLMARK_MYC_TARGETS_V2	0.00306277	-1.74819	PA2G4;TCOF1;HSPD1;PRMT3;PLK1;NOP56;MRTO4;MCM4;PPRC1;TMEM97;LAS1L;DCTPP1;RRP9;SLC29A2;NPM1;NIP7;MYBBP1A;MPHOSPH10;HSPE1;NOLC1;NDUFAF4;SRM;GRWD1;NOP2;UNG;UTP20;PES1;GNL3;AIMP2;NOP16;SLC19A1;WDR43;PLK4;RABEPK
34	HALLMARK_MYOGENESIS	0.000821394	1.66655	STC2;PPFIA4;IGFBP7;FST;TNNT1;ITGB4;SCD;APP;SPHK1;ATP6AP1;BDKRB2;AGRN;RYR1;GSN;PDLIM7;BHLHE40;NOTCH1;HBEGF;TGFB1;PC;AK1;LPIN1;SVIL;SLC6A8;PLXNB2;AEBP1;SYNGR2;FDPS;COL6A2;SMTN;IGFBP3;PDE4DIP;COL1A1;CDH13;MYO1C
35	HALLMARK_NOTCH_SIGNALING	0.404556	-1.07723	CCND1;DTX4;WNT5A;FZD5;PRKCA;NOTCH2;FZD1;MAML2;PPARD;DTX2
36	HALLMARK_OXIDATIVE_PHOSPHORYLATION	0.358947	1.07041	LDHA;IDH3G;ATP6AP1;VDAC1;BCKDHA;GPI;TCIRG1;ACADVL;MGST3;OGDH;NDUFA1;NDUFB8;ATP5F1E;ATP5MF;RHOT2;SLC25A20;CYB5R3;MDH2;NDUFS7;COX7C;NDUFC1;CASP7;HSD17B10;ACAT1;NDUFS2;BAX;HADHA;COX7B;ACADSB;ATP5F1D;NQO2;HTRA2;COX5B;ATP6V0B;NDUFS4;COX6B1;NDUFB4;PDP1;NDUFC2;SLC25A3;COX6C;UQCR11;ATP5PF;UQCRQ;ATP5ME;NDUFA2;HADHB;SURF1;DLD;NDUFS6;NDUFB1;ATP6V1C1;ACO2;CYC1;ALDH6A1;SDHA;ATP6V1D;UQCRH;PHB2;ATP6V1G1;ACAA1;N…
37	HALLMARK_P53_PATHWAY	1.00762479893147e-09	2.09906	FAM162A;BLCAP;DDIT4;SFN;F2R;JUN;ST14;SLC7A11;ITGB4;TM4SF1;APP;SPHK1;APAF1;CTSD;DEF6;TM7SF3;KRT17;ZMAT3;CLCA2;S100A10;NOTCH1;LIF;HBEGF;TGFB1;H1-2;BTG1;NDRG1;ERCC5;EI24;MKNK2;KLF4;AK1;RHBDF2;CD81;COQ8A;TXNIP;FUCA1;SESN1;PLXNB2;PLK3;RALGDS;MXD1;CDKN2A;TGFA;HMOX1;CD82;STEAP3;IER3;SAT1;TRIB3;TNFSF9;PDGFA;PERP;CASP1;VAMP8;BAX;ATF3;EPHA2;CDH13;FBXW7;TSPYL2;DGKA;MDM2;ADA;PHLDA3;SEC61A1;PROCR;HINT1;RRAD;R…
38	HALLMARK_PANCREAS_BETA_CELLS	0.984155	0.544658	SRP14;VDR;SRPRB;STXBP1
39	HALLMARK_PEROXISOME	0.644898	0.927004	ALDH9A1;TSPO;FIS1;DHCR24;PRDX5;FDPS;IDI1;ACSL5;STS;BCL10;ERCC1;SMARCC1;MVP;ACSL4;SOD2;GSTK1;VPS4B;HMGCL;RDH11;ITGB1BP1;SIAH1;ATXN1;PEX11B;HRAS
40	HALLMARK_PI3K_AKT_MTOR_SIGNALING	0.0224128	1.44595	CALR;SFN;CDKN1B;TNFRSF1A;PDK1;SLC2A1;PIKFYVE;GRK2;MKNK2;HSP90B1;ARPC3;PPP1CA;RPTOR;EGFR;DAPP1;TRIB3;NFKBIB;CAB39;RAC1;TBK1;RPS6KA1;GSK3B;STAT2;CDKN1A;GRB2;PFN1;NCK1;DUSP3;ACACA;RIT1;PLCG1;TIAM1;HRAS;IL2RG
41	HALLMARK_PROTEIN_SECRETION	0.0279407	1.41717	BNIP3;TMED10;PAM;GNAS;STX12;IGF2R;ERGIC3;EGFR;LAMP2;CD63;LMAN1;CTSC;ABCA1;ARFGEF1;ATP1A1;ADAM10;RER1;M6PR;COPE;AP3S1;YIPF6;VPS4B;SEC24D;CLCN3;SCAMP1;TMED2;RAB9A;PPT1;CLN5;TMX1;AP2S1;ARFIP1;TOM1L1;SGMS1;RAB2A;BET1;YKT6;CLTC;DOP1A;CLTA;NAPG;GOLGA4;ARFGAP3;SCAMP3;TSG101
42	HALLMARK_REACTIVE_OXYGEN_SPECIES_PATHWAY	0.204437	1.23634	PFKP;PRDX4;OXSR1;SBNO2;JUNB;LAMTOR5;CDKN2D;FTL;NDUFS2;TXN;SOD2;NDUFB4;HMOX2;ABCC1;PRNP;PTPA
43	HALLMARK_SPERMATOGENESIS	0.0223546	-1.50139	CSNK2A2;DBF4;PRKAR2A;CDKN3;ARL4A;CDK1;KIF2C;SIRT1;AURKA;PEBP1;RFC4;TTK;PARP2;ZC3H14;MAST2;NEK2;BUB1;AGFG1;CCNB2;SLC12A2;NCAPH;GAD1;TOPBP1;MLF1;MTOR;EZH2;ALOX15;PSMG1;RPL39L;DMC1;STRBP;TSN;PHF7;LDHC;GFI1;MTNR1A;TCP11;YBX2;MEP1B;CAMK4
44	HALLMARK_TGF_BETA_SIGNALING	0.0223546	1.50079	TGFBR1;LTBP2;TGFB1;BCAR3;SMURF2;JUNB;SMAD7;PPP1CA;HDAC1;FNTA;CDH1;CTNNB1;ACVR1;PMEPA1;PPP1R15A;TGIF1;SERPINE1;IFNGR2;SMAD3;SMURF1;FKBP1A;XIAP;SLC20A1
45	HALLMARK_TNFA_SIGNALING_VIA_NFKB	7.16181303091841e-21	2.64524	CXCL11;LDLR;RELB;JUN;BIRC3;TNC;PANX1;IL23A;CD44;TNIP1;LAMB3;SPHK1;PNRC1;SERPINB2;PLAUR;FOSL2;DUSP1;KLF6;FJX1;BHLHE40;LIF;HBEGF;SGK1;MARCKS;EFNA1;BTG1;FUT4;KLF4;CSF2;EGR1;JUNB;NAMPT;MYC;NFKB2;IRS2;IL7R;PFKFB3;TUBB2A;CCL20;MXD1;ZC3H12A;B4GALT5;SDC4;MAFF;FOSB;DUSP5;PLAU;IER3;TNIP2;IER2;IL6;SAT1;SLC2A6;TNFSF9;ABCA1;CCL5;CD83;TLR2;ATF3;MCL1;EIF1;GFPT2;PMEPA1;NFKBIA;CFLAR;PHLDA2;MSC;INHBA;EHD1;NFIL3;TN…
46	HALLMARK_UNFOLDED_PROTEIN_RESPONSE	0.00389132	1.61009	ERO1A;STC2;HSPA5;CALR;DDIT4;HYOU1;ATF4;PDIA6;IMP3;XBP1;DNAJB9;EIF4EBP1;ATF6;HSP90B1;TUBB2A;HERPUD1;YIF1A;YWHAZ;EDEM1;PDIA5;TARS1;DNAJC3;SSR1;ATF3;TSPYL2;ZBTB17;IFIT1;VEGFA;KDELR3;NABP1;CNOT6;ALDH18A1;CHAC1;SLC1A4;DCTN1;BAG3;ARFGAP1;EIF2S1;ERN1
47	HALLMARK_UV_RESPONSE_DN	0.0117766	1.46508	HAS2;LDLR;ANXA2;VLDLR;CDKN1B;INPP4B;NRP1;INSIG1;DUSP1;ATRN;CITED2;DLG1;BHLHE40;PIK3CD;SMAD7;RASA2;MYC;MT1E;TGFBR3;COL1A1;PTPRM;DYRK1A;MET;SERPINE1;SMAD3;LAMC1;TFPI;ANXA4;RND3;PRKCE;SIPA1L1;CACNA1A;VAV2;SCAF8;ABCC1;ATP2C1;F3;SNAI2;DDAH1;ATXN1
48	HALLMARK_UV_RESPONSE_UP	0.431148	1.03129	ENO2;HLA-F;ALDOA;RPN1;TFRC;TMBIM6;BSG;DGAT1;CLTB;RXRB;BTG1;MMP14;JUNB;GRINA;SLC6A8;HMOX1;FOSB;TARS1;IL6;UROD;ATF3;NFKBIA;MGAT1;RRAD;GLS;GCH1;HSPA2;POLR2H;GGH;AQP3;SOD2;PLCL1;NUP58;HSPA13;CXCL2;PPP1R2;OLFM1;C4BPB;BTG2;BCL2L11;PPIF;CYB5R1;RET;PPT1;POLE3;STK25;ICAM1;AP2S1
49	HALLMARK_WNT_BETA_CATENIN_SIGNALING	0.431148	1.03374	NOTCH1;FZD8;NCSTN;MYC;ADAM17;CTNNB1;CSNK1E;HDAC5
50	HALLMARK_XENOBIOTIC_METABOLISM	0.0165225	1.41216	ARG2;SPINT2;DHRS7;CDA;ALDH9A1;PSMB10;ALDH2;TMBIM6;TNFRSF1A;SSR3;LONP1;SERTAD1;PC;NPC1;ATP2A2;JUP;SLC35B1;SLC12A4;NMT1;MARCHF6;GSTO1;HMOX1;VNN1;CES1;MT2A;PINK1;COMT;EPHA2;LCAT;DHRS1;ABCC3;GCH1;ETS2;ACP2;ACOX3;SERPINE1;ASL;SLC1A5;ARPP19;ESR1;SMOX;HSD11B1;UPP1;CNDP2;APOE;XDH;LPIN2;IL1R1;HSD17B2;NQO1;MAN1A1;AOX1
