# Supplementary material for: HOXC6 overexpression stimulates cell migration and correlates with poor prognosis in head and neck squamous cell carcinoma
Source: Cell Mol Life Sci. 2026 Jan 11;83(1):77. doi: 10.1007/s00018-025-06039-3 (PMC12858702; doi:10.1007/s00018-025-06039-3)
Supplement: Supplementary file 4 — Supplementary Material 4 (XLSX 4.85 MB) [file 18_2025_6039_MOESM4_ESM.xlsx]

## Sheet: Supplementary Table S4A
Differentially Expressed Genes (DEGs) in TCGA Cohort
gene_name	gene_id	baseMean	log2FoldChange	lfcSE	stat	pvalue	padj
HOXC6	ENSG00000197757	136.136	2.0921	0.0784295	26.6749	9.21241e-157	2.23327e-152
ENPP6	ENSG00000164303	67.7753	3.40693	0.191187	17.8199	4.95557e-71	6.00664e-67
IL17REL	ENSG00000188263	67.7947	3.99172	0.227651	17.5344	7.83029e-69	6.32739e-65
BTNL9	ENSG00000165810	365.336	2.71647	0.177154	15.334	4.5352e-53	2.74856e-49
GRIN2A	ENSG00000183454	149.094	3.21568	0.211921	15.174	5.26106e-52	2.12564e-48
AC106820.4	ENSG00000260293	40.7728	2.28791	0.150721	15.1798	4.81517e-52	2.12564e-48
COLCA1	ENSG00000196167	352.454	3.1501	0.214017	14.719	4.8708e-49	1.68683e-45
AC022509.1	ENSG00000255750	25.1722	2.59448	0.177685	14.6016	2.74468e-48	8.31706e-45
ABCA3	ENSG00000167972	1086.08	2.35515	0.161692	14.5657	4.64168e-48	1.25026e-44
CD8B2	ENSG00000254126	50.4625	3.57893	0.247995	14.4315	3.28108e-47	7.95399e-44
AC012531.1	ENSG00000260597	8.98098	1.9849	0.137981	14.3853	6.40191e-47	1.41087e-43
CRB2	ENSG00000148204	63.7519	2.88612	0.203719	14.1672	1.46304e-45	2.95558e-42
MGAT3	ENSG00000128268	536.13	2.29448	0.163071	14.0704	5.77533e-45	1.07697e-41
AC022509.2	ENSG00000256234	16.1678	2.62264	0.187741	13.9695	2.39281e-44	4.14331e-41
PKDCC	ENSG00000162878	421.682	2.34216	0.169249	13.8385	1.4921e-43	2.41143e-40
KCNB2	ENSG00000182674	24.8218	3.29263	0.238485	13.8064	2.33101e-43	3.53178e-40
CYSRT1	ENSG00000197191	1876.66	-1.99388	0.145904	-13.6657	1.62827e-42	2.32191e-39
KEL	ENSG00000197993	75.1589	2.85823	0.211902	13.4884	1.82976e-41	2.46427e-38
PRR18	ENSG00000176381	17.6778	3.36685	0.251758	13.3733	8.65756e-41	1.10461e-37
KPRP	ENSG00000203786	1032.96	-2.80312	0.209929	-13.3527	1.14233e-40	1.38462e-37
HOXC8	ENSG00000037965	105.077	1.60769	0.120554	13.3359	1.4321e-40	1.65319e-37
GDPD3	ENSG00000102886	301.132	-1.66332	0.124794	-13.3285	1.57946e-40	1.74042e-37
ARNT2	ENSG00000172379	652.937	1.86333	0.140168	13.2936	2.52226e-40	2.65846e-37
XKR4	ENSG00000206579	32.216	2.94147	0.221834	13.2598	3.9609e-40	4.00084e-37
KIF25	ENSG00000125337	13.4158	2.15799	0.165336	13.0522	6.17561e-39	5.98836e-36
AC016705.2	ENSG00000259495	49.9733	3.1204	0.241675	12.9116	3.87337e-38	3.61147e-35
KCNA2	ENSG00000177301	101.671	2.63316	0.204779	12.8585	7.70424e-38	6.91727e-35
AC022893.2	ENSG00000260838	7.90927	3.78705	0.295058	12.8349	1.04503e-37	9.0477e-35
LGALSL	ENSG00000119862	3544.34	-1.28157	0.100344	-12.7718	2.35637e-37	1.96976e-34
ZBTB8B	ENSG00000273274	6.98222	2.52733	0.199467	12.6704	8.62535e-37	6.96986e-34
SLURP1	ENSG00000126233	2408.21	-2.67161	0.211248	-12.6468	1.16506e-36	9.11075e-34
SLC17A7	ENSG00000104888	91.7143	1.80887	0.144216	12.5428	4.35553e-36	3.29958e-33
INSM1	ENSG00000173404	22.314	2.49694	0.199584	12.5107	6.52101e-36	4.79037e-33
CLIC3	ENSG00000169583	2268	-1.69889	0.136137	-12.4792	9.69514e-36	6.91263e-33
SOX14	ENSG00000168875	24.7573	5.91252	0.474561	12.4589	1.25068e-35	8.6626e-33
ANXA1	ENSG00000135046	94500	-1.18667	0.0965748	-12.2876	1.05602e-34	7.11114e-32
RHBDL3	ENSG00000141314	131.793	1.86247	0.153217	12.1558	5.34246e-34	3.50032e-31
SLURP2	ENSG00000283992	67.1568	-2.42447	0.199611	-12.146	6.02496e-34	3.8436e-31
SPINK7	ENSG00000145879	1563.33	-2.91986	0.241625	-12.0843	1.27895e-33	7.94981e-31
ERO1B	ENSG00000086619	463.858	1.08224	0.0899386	12.0331	2.38028e-33	1.44257e-30
ENDOU	ENSG00000111405	451.787	-2.19688	0.183589	-11.9663	5.33495e-33	3.11829e-30
AC120193.1	ENSG00000253535	5.23106	2.82703	0.236269	11.9653	5.40254e-33	3.11829e-30
LEXM	ENSG00000162398	73.1075	-1.66038	0.139339	-11.9161	9.75744e-33	5.50092e-30
FBXO43	ENSG00000156509	50.2999	1.26664	0.106674	11.8739	1.61652e-32	8.90631e-30
PARM1	ENSG00000169116	1428.98	1.73761	0.14668	11.8463	2.24944e-32	1.2118e-29
SLC27A4	ENSG00000167114	5313.47	-0.787458	0.0665485	-11.8328	2.64063e-32	1.39161e-29
AL390778.2	ENSG00000233936	15.2809	3.625	0.306728	11.8183	3.13936e-32	1.61924e-29
ASCL4	ENSG00000187855	10.3482	2.94983	0.250458	11.7778	5.08277e-32	2.56701e-29
CHAT	ENSG00000070748	23.3913	2.8761	0.244274	11.7741	5.31118e-32	2.62763e-29
ADAP2	ENSG00000184060	736.96	-0.977713	0.0832771	-11.7405	7.90394e-32	3.83215e-29
CSTB	ENSG00000160213	58713.3	-1.20461	0.10284	-11.7134	1.08848e-31	5.17389e-29
IGSF9B	ENSG00000080854	231.681	1.66122	0.14191	11.7062	1.18529e-31	5.52574e-29
SULT2B1	ENSG00000088002	2906.34	-1.53334	0.132006	-11.6157	3.42844e-31	1.56815e-28
KIRREL2	ENSG00000126259	23.2367	2.10593	0.181759	11.5864	4.83161e-31	2.16904e-28
RAB42	ENSG00000188060	183.949	1.34205	0.116166	11.5528	7.14432e-31	3.14896e-28
RIPPLY3	ENSG00000183145	71.683	2.01223	0.174777	11.5131	1.13353e-30	4.90698e-28
FGF19	ENSG00000162344	70.7738	3.40813	0.296607	11.4904	1.47506e-30	6.2734e-28
DCHS2	ENSG00000197410	75.1618	1.94259	0.169293	11.4747	1.76809e-30	7.39e-28
RORB	ENSG00000198963	144.918	2.1941	0.192071	11.4234	3.19597e-30	1.31316e-27
SPIB	ENSG00000269404	196.873	2.20701	0.193348	11.4147	3.53151e-30	1.42685e-27
ACER1	ENSG00000167769	97.5586	-2.30166	0.202029	-11.3928	4.54397e-30	1.80582e-27
HOXC-AS2	ENSG00000250133	32.5517	1.07445	0.0945689	11.3615	6.49884e-30	2.54105e-27
SLPI	ENSG00000124107	30933.4	-1.55542	0.136936	-11.3588	6.70815e-30	2.58125e-27
PDE6B	ENSG00000133256	119.183	1.65378	0.145749	11.3468	7.69504e-30	2.91474e-27
VCAM1	ENSG00000162692	2093.01	1.80051	0.159156	11.3128	1.13377e-29	4.22846e-27
TGM1	ENSG00000092295	17638.6	-1.72035	0.152318	-11.2944	1.39836e-29	5.13622e-27
HMOX2	ENSG00000103415	5246.04	-0.682228	0.0606187	-11.2544	2.20245e-29	7.96892e-27
TUBB2A	ENSG00000137267	4069.85	-1.1656	0.103584	-11.2526	2.24765e-29	8.01287e-27
NUDT10	ENSG00000122824	54.4379	1.93111	0.17181	11.2398	2.59918e-29	9.13179e-27
EVPL	ENSG00000167880	14574	-1.00319	0.0893521	-11.2274	2.99307e-29	1.03654e-26
COL19A1	ENSG00000082293	54.8344	2.58084	0.230304	11.2062	3.80008e-29	1.29748e-26
ELOVL1	ENSG00000066322	6945.9	-0.563455	0.0503218	-11.197	4.21635e-29	1.38125e-26
HOXB13	ENSG00000159184	128.803	2.73674	0.244408	11.1974	4.19652e-29	1.38125e-26
AP001099.1	ENSG00000265728	7.87926	2.26933	0.202654	11.1981	4.16743e-29	1.38125e-26
LYPD5	ENSG00000159871	2697.77	-1.49559	0.133779	-11.1795	5.13724e-29	1.66049e-26
DRGX	ENSG00000165606	9.14436	2.71017	0.242451	11.1782	5.21456e-29	1.66331e-26
ANKRD31	ENSG00000145700	37.2557	-1.6964	0.151875	-11.1697	5.73564e-29	1.80576e-26
DTX3	ENSG00000178498	810.528	0.81444	0.072954	11.1637	6.1349e-29	1.90669e-26
CNFN	ENSG00000105427	14358.5	-1.89026	0.169597	-11.1456	7.52398e-29	2.30882e-26
SPNS2	ENSG00000183018	1285.17	-1.2728	0.11432	-11.1337	8.59602e-29	2.60481e-26
SSTR2	ENSG00000180616	137.36	1.44252	0.129995	11.0968	1.3005e-28	3.89219e-26
MAPK4	ENSG00000141639	43.2092	2.10987	0.190867	11.0541	2.09372e-28	6.18975e-26
FRMD1	ENSG00000153303	20.6685	2.44645	0.221517	11.0441	2.34208e-28	6.84056e-26
KCNK6	ENSG00000099337	4673.21	-0.860836	0.0781223	-11.0191	3.09185e-28	8.92293e-26
EWSAT1	ENSG00000212766	16.9478	2.14334	0.194882	10.9981	3.90121e-28	1.11263e-25
RNF222	ENSG00000189051	359.074	-1.84542	0.16787	-10.9931	4.12504e-28	1.16278e-25
OXER1	ENSG00000162881	56.4612	1.39001	0.126651	10.9751	5.03283e-28	1.40051e-25
C6orf132	ENSG00000188112	5830.26	-0.842918	0.0768089	-10.9742	5.08395e-28	1.40051e-25
LIFR-AS1	ENSG00000244968	19.4899	1.40559	0.12901	10.8953	1.21432e-27	3.30759e-25
PPL	ENSG00000118898	26630.3	-1.14072	0.104763	-10.8886	1.30577e-27	3.51718e-25
EMID1	ENSG00000186998	264.106	1.48514	0.136637	10.8692	1.6166e-27	4.30654e-25
TMEM200C	ENSG00000206432	51.5342	1.6951	0.156593	10.8249	2.62446e-27	6.91544e-25
CCDC74B	ENSG00000152076	51.116	1.41723	0.131119	10.8087	3.1299e-27	8.15862e-25
KRT78	ENSG00000170423	3148.78	-2.02293	0.187212	-10.8056	3.2384e-27	8.35163e-25
HOPX	ENSG00000171476	4643.66	-1.43841	0.133157	-10.8024	3.3539e-27	8.55844e-25
PAK3	ENSG00000077264	63.6658	1.79138	0.166007	10.791	3.7964e-27	9.58671e-25
SEC14L4	ENSG00000133488	38.7513	2.12178	0.196962	10.7725	4.64051e-27	1.15975e-24
PPP1R26-AS1	ENSG00000225361	63.3845	1.03913	0.0967171	10.744	6.32185e-27	1.56382e-24
MAPK3	ENSG00000102882	3570.96	-0.530005	0.0493386	-10.7422	6.44916e-27	1.5792e-24
CLDN17	ENSG00000156282	161.09	-2.58344	0.240826	-10.7274	7.57036e-27	1.81704e-24
VSIG10L	ENSG00000186806	1899.58	-1.47194	0.137202	-10.7283	7.49985e-27	1.81704e-24
PRSS27	ENSG00000172382	1906.3	-1.63978	0.153344	-10.6935	1.09131e-26	2.59368e-24
SCEL	ENSG00000136155	3304.2	-1.58083	0.14826	-10.6625	1.52384e-26	3.5865e-24
DMBX1	ENSG00000197587	41.3221	1.90109	0.17848	10.6515	1.71499e-26	3.99757e-24
ZNF182	ENSG00000147118	251.258	0.548894	0.0515525	10.6473	1.79519e-26	4.14466e-24
BEX1	ENSG00000133169	14.9504	2.38596	0.224186	10.6428	1.88437e-26	4.30951e-24
LINC02560	ENSG00000268307	194.427	-1.45276	0.136839	-10.6166	2.49564e-26	5.65414e-24
GCOM1	ENSG00000137878	356.279	-1.58419	0.149234	-10.6155	2.52491e-26	5.66749e-24
FAT3	ENSG00000165323	54.4676	1.9254	0.181406	10.6138	2.57131e-26	5.71869e-24
S100A16	ENSG00000188643	34967.5	-0.763872	0.072063	-10.6001	2.97762e-26	6.56212e-24
AC008105.1	ENSG00000233175	16.8591	1.1623	0.109671	10.5981	3.04122e-26	6.64192e-24
EPS8L1	ENSG00000131037	3367.08	-1.14654	0.10833	-10.5838	3.54296e-26	7.66862e-24
PTK6	ENSG00000101213	2846.17	-0.990821	0.0939461	-10.5467	5.26165e-26	1.12879e-23
MYCN	ENSG00000134323	84.1701	1.46886	0.139551	10.5257	6.58015e-26	1.39926e-23
GNRHR	ENSG00000109163	53.2288	-1.42152	0.135095	-10.5224	6.81322e-26	1.43623e-23
C8G	ENSG00000176919	55.126	1.5227	0.144807	10.5154	7.33876e-26	1.53367e-23
EPGN	ENSG00000182585	1945.61	-1.98339	0.189503	-10.4662	1.23452e-25	2.55789e-23
FAM161A	ENSG00000170264	178.356	0.77565	0.0742273	10.4496	1.47068e-25	3.02137e-23
PLEKHM1	ENSG00000225190	2779.18	-0.574943	0.0550377	-10.4463	1.52301e-25	3.09433e-23
SPRR2A	ENSG00000241794	33209.6	-1.82701	0.174904	-10.4458	1.53172e-25	3.09433e-23
GFOD2	ENSG00000141098	1910.54	-0.590627	0.0565736	-10.44	1.62831e-25	3.26226e-23
IRX6	ENSG00000159387	151.898	2.15163	0.206253	10.432	1.77134e-25	3.51974e-23
LINC01018	ENSG00000250056	44.1844	1.76769	0.169645	10.4199	2.01154e-25	3.96453e-23
SCGB2A2	ENSG00000110484	10.7594	-4.15301	0.398909	-10.4109	2.21112e-25	4.32273e-23
LIFR	ENSG00000113594	709.704	1.26335	0.121372	10.4089	2.25775e-25	4.37859e-23
RSPO4	ENSG00000101282	63.1217	2.17471	0.209064	10.4022	2.42394e-25	4.66358e-23
PNMA3	ENSG00000183837	50.519	1.81552	0.17467	10.394	2.64046e-25	5.04016e-23
ACKR2	ENSG00000144648	155.443	-1.301	0.125256	-10.3867	2.84976e-25	5.39719e-23
ADAM22	ENSG00000008277	139.645	1.40896	0.135803	10.3751	3.22027e-25	6.05161e-23
PLA2G4E	ENSG00000188089	3735.25	-1.68731	0.162679	-10.3721	3.3228e-25	6.19625e-23
AL590822.3	ENSG00000287356	31.8572	1.32802	0.128092	10.3677	3.47811e-25	6.43636e-23
ACBD7	ENSG00000176244	117.049	1.57837	0.152407	10.3563	3.91905e-25	7.19739e-23
SPRR1A	ENSG00000169474	28748.3	-1.75326	0.169518	-10.3426	4.51958e-25	8.23786e-23
OVOL1	ENSG00000172818	2034.3	-1.10132	0.10683	-10.309	6.41602e-25	1.15213e-22
AC188617.1	ENSG00000286710	9.2776	1.47084	0.142666	10.3096	6.37528e-25	1.15213e-22
APLP1	ENSG00000105290	205.476	1.19667	0.116199	10.2985	7.1603e-25	1.27632e-22
TG	ENSG00000042832	140.704	1.48759	0.14457	10.2898	7.83674e-25	1.3867e-22
HRNR	ENSG00000197915	75.3411	-1.76891	0.171971	-10.2861	8.14299e-25	1.43045e-22
PELI2	ENSG00000139946	436.706	1.14627	0.111538	10.277	8.94945e-25	1.56081e-22
HCN4	ENSG00000138622	6.82397	1.99612	0.194379	10.2692	9.69706e-25	1.67911e-22
ANXA9	ENSG00000143412	391.546	-1.20173	0.117161	-10.257	1.10022e-24	1.89161e-22
LRRC75A	ENSG00000181350	51.529	0.978278	0.0955117	10.2425	1.27899e-24	2.18347e-22
TREX2	ENSG00000183479	323.484	-1.58675	0.155017	-10.236	1.36794e-24	2.31899e-22
SFN	ENSG00000175793	202646	-1.04143	0.101787	-10.2315	1.43315e-24	2.41267e-22
AP003071.5	ENSG00000287725	45.3245	1.42495	0.139367	10.2244	1.54128e-24	2.5768e-22
RAET1E	ENSG00000164520	318.695	-1.40068	0.137109	-10.2158	1.68407e-24	2.79625e-22
CCKBR	ENSG00000110148	8.29265	2.93961	0.288032	10.2058	1.86688e-24	3.0787e-22
NR0B1	ENSG00000169297	13.2917	3.7108	0.363856	10.1985	2.01259e-24	3.29657e-22
CSTA	ENSG00000121552	32650.8	-1.27928	0.125604	-10.185	2.31249e-24	3.76237e-22
SPINK5	ENSG00000133710	11000.2	-1.59533	0.15683	-10.1724	2.63451e-24	4.25183e-22
HOTAIR	ENSG00000228630	27.4818	1.46982	0.144499	10.1718	2.64841e-24	4.25183e-22
IGFBPL1	ENSG00000137142	115.175	1.90116	0.187656	10.1311	4.02073e-24	6.41253e-22
PLD2	ENSG00000129219	3988.79	-0.69471	0.0685962	-10.1275	4.17076e-24	6.60833e-22
CARHSP1	ENSG00000153048	4008.03	-0.715244	0.0706558	-10.1229	4.37073e-24	6.88021e-22
GVQW3	ENSG00000179240	104.074	1.07363	0.106096	10.1194	4.52967e-24	7.0844e-22
NTN3	ENSG00000162068	6.63561	1.71397	0.169793	10.0945	5.84269e-24	9.07939e-22
LINC02381	ENSG00000250742	132.06	1.05947	0.105096	10.0809	6.70926e-24	1.03596e-21
SERPINB1	ENSG00000021355	17062.1	-0.960139	0.0952653	-10.0786	6.87101e-24	1.05422e-21
CENPJ	ENSG00000151849	582.441	0.635048	0.0630386	10.074	7.202e-24	1.09806e-21
KIF1C	ENSG00000129250	10745.6	-0.565736	0.0562211	-10.0627	8.07592e-24	1.2236e-21
RNF150	ENSG00000170153	400.122	1.54471	0.153575	10.0584	8.43809e-24	1.27053e-21
TMEM40	ENSG00000088726	2838.93	-1.00589	0.100045	-10.0544	8.78653e-24	1.31483e-21
USP2	ENSG00000036672	575.002	-1.32174	0.131597	-10.0438	9.77881e-24	1.44574e-21
HOXB9	ENSG00000170689	152.369	1.89452	0.188626	10.0438	9.7806e-24	1.44574e-21
ALOX12B	ENSG00000179477	1474.46	-1.81441	0.180818	-10.0345	1.07528e-23	1.57981e-21
DUOX1	ENSG00000137857	7013.59	-0.876152	0.0873255	-10.0332	1.08951e-23	1.59108e-21
SPEF2	ENSG00000152582	88.5295	1.20165	0.119898	10.0222	1.21707e-23	1.76672e-21
XKR5	ENSG00000275591	16.0984	1.72958	0.172651	10.0178	1.27306e-23	1.837e-21
NLRX1	ENSG00000160703	2961.18	-0.789509	0.0788475	-10.0131	1.33489e-23	1.91482e-21
CHPT1	ENSG00000111666	678.596	1.01216	0.10112	10.0095	1.38492e-23	1.97489e-21
WFDC12	ENSG00000168703	944.397	-2.33694	0.233585	-10.0047	1.45363e-23	2.06076e-21
FLG	ENSG00000143631	1208.37	-2.00373	0.200703	-9.98354	1.79939e-23	2.53609e-21
KLK12	ENSG00000186474	1259.05	-2.02108	0.202453	-9.98294	1.81025e-23	2.53665e-21
LINC00954	ENSG00000228784	20.6061	1.27772	0.128098	9.97455	1.96999e-23	2.74463e-21
CACNA1F	ENSG00000102001	23.8707	1.11522	0.112096	9.94882	2.55179e-23	3.52085e-21
CASP4	ENSG00000196954	4255.98	-0.7736	0.0777593	-9.94865	2.55618e-23	3.52085e-21
S100A14	ENSG00000189334	33926.5	-1.0057	0.101105	-9.94712	2.59576e-23	3.55516e-21
Z97832.2	ENSG00000272374	15.7986	1.01684	0.102348	9.93507	2.92959e-23	3.98984e-21
AC083841.1	ENSG00000253196	37.6305	-1.99297	0.200616	-9.93426	2.95373e-23	4.00025e-21
PATZ1	ENSG00000100105	1374.25	0.601432	0.0605558	9.93186	3.02558e-23	4.07478e-21
MDM1	ENSG00000111554	402.215	0.708793	0.0713921	9.92817	3.13958e-23	4.20496e-21
TCIM	ENSG00000176907	1181.15	1.43816	0.144968	9.92056	3.38841e-23	4.51329e-21
RPTN	ENSG00000215853	1417.84	-2.20723	0.222697	-9.91135	3.71604e-23	4.92264e-21
ARHGAP33	ENSG00000004777	309.922	0.856462	0.0865128	9.89984	4.16961e-23	5.49347e-21
SPRR1B	ENSG00000169469	69819.4	-1.55545	0.157177	-9.89617	4.32538e-23	5.66789e-21
IVL	ENSG00000163207	19238.2	-1.50541	0.152445	-9.87511	5.33758e-23	6.95664e-21
RAB11A	ENSG00000103769	9799.03	-0.457632	0.0464359	-9.85513	6.51354e-23	8.44391e-21
NFE2L3	ENSG00000050344	1015.91	0.966917	0.0981727	9.84915	6.91255e-23	8.91351e-21
NEMP1	ENSG00000166881	1728.44	0.619187	0.0629607	9.8345	7.99628e-23	1.02564e-20
AARD	ENSG00000205002	12.9189	1.88365	0.191576	9.83239	8.16537e-23	1.04182e-20
CRCT1	ENSG00000169509	3129.81	-1.95756	0.19912	-9.83104	8.27636e-23	1.05045e-20
RNF225	ENSG00000269855	57.028	-1.42888	0.145411	-9.8265	8.65728e-23	1.09307e-20
MAPKAPK3	ENSG00000114738	2884.77	-0.5099	0.0519451	-9.81615	9.59389e-23	1.20505e-20
AL590560.2	ENSG00000256029	63.3804	-2.01319	0.20539	-9.8018	1.10596e-22	1.38199e-20
SRSF12	ENSG00000154548	57.151	1.31711	0.134483	9.79391	1.1958e-22	1.47901e-20
SOWAHA	ENSG00000198944	27.3945	1.57745	0.161056	9.79442	1.18977e-22	1.47901e-20
AC025774.1	ENSG00000285804	5.23562	1.59637	0.163091	9.78824	1.26482e-22	1.55643e-20
SV2A	ENSG00000159164	318.12	1.1855	0.121202	9.78121	1.35576e-22	1.65991e-20
MROH6	ENSG00000204839	1744.05	-0.948845	0.097025	-9.77939	1.38037e-22	1.68156e-20
SEPTIN3	ENSG00000100167	230.209	1.31873	0.134858	9.77866	1.39034e-22	1.68524e-20
SEMA4C	ENSG00000168758	2621.68	0.580013	0.059562	9.73796	2.07673e-22	2.50468e-20
TEAD2	ENSG00000074219	1458.69	0.626268	0.0643678	9.72953	2.25642e-22	2.70792e-20
SERPINB8	ENSG00000166401	1563.34	-0.654381	0.0673648	-9.71398	2.62855e-22	3.13898e-20
LINC02091	ENSG00000273172	8.75449	2.06869	0.213067	9.7091	2.75753e-22	3.27686e-20
TMEM150C	ENSG00000249242	346.213	1.15459	0.119038	9.69931	3.03544e-22	3.58952e-20
SLC6A16	ENSG00000063127	43.2431	1.06945	0.110285	9.69707	3.10276e-22	3.65132e-20
GLTP	ENSG00000139433	15467.8	-0.897998	0.0926935	-9.68782	3.397e-22	3.97826e-20
TOLLIP	ENSG00000078902	5915.68	-0.537468	0.0555112	-9.68215	3.59068e-22	4.18487e-20
SH3GL2	ENSG00000107295	5.4282	2.00101	0.206822	9.67503	3.8498e-22	4.4654e-20
SPRR2E	ENSG00000203785	29284.9	-1.86545	0.192833	-9.67388	3.89313e-22	4.49416e-20
ABLIM1	ENSG00000099204	14005.3	-0.769444	0.0796087	-9.66532	4.23279e-22	4.8631e-20
HOXC-AS1	ENSG00000250451	17.2805	1.24862	0.129241	9.66115	4.40894e-22	5.04158e-20
DDC	ENSG00000132437	16.9672	1.99574	0.206655	9.65737	4.57467e-22	5.19331e-20
WNT10B	ENSG00000169884	135.738	1.21699	0.12602	9.65715	4.58448e-22	5.19331e-20
LINC00683	ENSG00000266256	19.1915	1.28127	0.132831	9.64587	5.11753e-22	5.7702e-20
RANBP17	ENSG00000204764	88.7078	1.64895	0.171057	9.63973	5.43295e-22	6.09748e-20
RAB10	ENSG00000084733	16005.1	-0.512116	0.0531668	-9.63225	5.84329e-22	6.52779e-20
CRNN	ENSG00000143536	8202.63	-2.61681	0.271728	-9.63028	5.95664e-22	6.6239e-20
KLHL18	ENSG00000114648	1151.3	-0.480519	0.0499349	-9.62292	6.39905e-22	7.08337e-20
SIM2	ENSG00000159263	319.393	1.63613	0.170159	9.61531	6.89031e-22	7.59249e-20
ATP6V0D1	ENSG00000159720	7203.6	-0.510433	0.0531033	-9.61208	7.11001e-22	7.79913e-20
DUOXA1	ENSG00000140254	2405.3	-0.825834	0.0859983	-9.60291	7.77185e-22	8.48672e-20
SV2B	ENSG00000185518	158.003	1.73091	0.180267	9.60188	7.84972e-22	8.53331e-20
LINC00092	ENSG00000225194	19.4131	1.52456	0.15884	9.59808	8.14473e-22	8.81448e-20
SCUBE3	ENSG00000146197	346.428	1.81964	0.189658	9.5943	8.44872e-22	9.10284e-20
KRT6B	ENSG00000185479	204436	-1.43373	0.149468	-9.5922	8.62225e-22	9.2487e-20
DENND2C	ENSG00000175984	1688.12	-0.737248	0.0770035	-9.57421	1.02638e-21	1.0961e-19
NIBAN2	ENSG00000136830	33739.5	-0.550007	0.0575167	-9.56258	1.14862e-21	1.22127e-19
PPIF	ENSG00000108179	11977.2	-0.760304	0.079564	-9.55588	1.22532e-21	1.29713e-19
GPR161	ENSG00000143147	1491.45	0.770527	0.0806545	9.55343	1.25468e-21	1.32243e-19
S100A9	ENSG00000163220	237290	-1.34984	0.141373	-9.54813	1.3206e-21	1.38589e-19
SLIT1	ENSG00000187122	27.855	1.23393	0.129352	9.5393	1.43803e-21	1.50261e-19
SPRR2D	ENSG00000163216	23578.2	-1.60071	0.167901	-9.53361	1.51909e-21	1.5805e-19
TUBA4A	ENSG00000127824	21900.1	-0.908028	0.0952629	-9.53181	1.54567e-21	1.60129e-19
TDRD10	ENSG00000163239	50.6536	1.67777	0.176087	9.52809	1.60199e-21	1.65258e-19
CLGN	ENSG00000153132	138.716	2.00838	0.211188	9.50992	1.90814e-21	1.96005e-19
OLFM1	ENSG00000130558	1699.89	1.47184	0.154892	9.50236	2.0519e-21	2.09883e-19
ADARB2	ENSG00000185736	113.187	1.80589	0.19006	9.50172	2.06448e-21	2.10282e-19
DRD1	ENSG00000184845	16.5985	2.09841	0.220932	9.498	2.13968e-21	2.16338e-19
AC115522.1	ENSG00000268601	132.285	-1.22622	0.129104	-9.49789	2.14178e-21	2.16338e-19
TMEM154	ENSG00000170006	4618.48	-0.892116	0.0941484	-9.47564	2.6514e-21	2.66702e-19
ACAA1	ENSG00000060971	1579.06	-0.503909	0.0531932	-9.47319	2.71436e-21	2.71908e-19
ALOXE3	ENSG00000179148	866.181	-1.38669	0.146428	-9.47009	2.79607e-21	2.78939e-19
COL11A2	ENSG00000204248	65.433	1.07189	0.11323	9.46651	2.89343e-21	2.87469e-19
FAM117A	ENSG00000121104	539.297	0.665386	0.0703066	9.46405	2.96242e-21	2.93122e-19
RHOXF1	ENSG00000101883	5.46422	2.09609	0.221563	9.46047	3.06555e-21	3.02094e-19
ADRA2B	ENSG00000274286	63.5699	1.58139	0.167173	9.45964	3.09019e-21	3.03289e-19
LINC02158	ENSG00000225611	17.217	-1.90852	0.201832	-9.45597	3.20047e-21	3.12846e-19
USP51	ENSG00000247746	80.0926	0.84535	0.0894171	9.45401	3.26098e-21	3.17481e-19
GPR173	ENSG00000184194	74.264	1.0072	0.106579	9.45028	3.37938e-21	3.27692e-19
LCE2D	ENSG00000187223	47.3438	-2.91058	0.308013	-9.44955	3.40291e-21	3.28658e-19
HOXC5	ENSG00000172789	2.35341	1.38102	0.146341	9.43697	3.83698e-21	3.69111e-19
METRNL	ENSG00000176845	4180.43	-0.779811	0.0826934	-9.43014	4.09523e-21	3.92398e-19
AC090197.1	ENSG00000253837	11.9401	1.06339	0.112788	9.42816	4.17348e-21	3.98321e-19
MPP2	ENSG00000108852	175.306	1.15119	0.122261	9.41584	4.69302e-21	4.4615e-19
AL359504.1	ENSG00000271576	17.129	1.0792	0.114772	9.40293	5.30646e-21	5.02497e-19
SERBP1	ENSG00000142864	22564.2	-0.333424	0.0354893	-9.39506	5.71862e-21	5.39419e-19
NBEAL2	ENSG00000160796	5376.95	-0.637526	0.0679229	-9.38602	6.23102e-21	5.85474e-19
GFY	ENSG00000261949	7.79197	2.04742	0.218154	9.38518	6.28112e-21	5.87903e-19
PRRT2	ENSG00000167371	34.7806	1.03359	0.110183	9.38067	6.55544e-21	6.11219e-19
ASPRV1	ENSG00000244617	3110.83	-1.94482	0.207396	-9.37735	6.76487e-21	6.28329e-19
FAM227A	ENSG00000184949	45.9355	0.98878	0.10558	9.36524	7.5878e-21	7.02074e-19
ECM1	ENSG00000143369	11215.5	-1.05098	0.112263	-9.36173	7.84381e-21	7.23003e-19
KRT16	ENSG00000186832	441022	-1.44284	0.154129	-9.36128	7.87759e-21	7.23366e-19
PHF21B	ENSG00000056487	21.2438	1.57092	0.167858	9.35861	8.0796e-21	7.33579e-19
AQP3	ENSG00000165272	47781.1	-1.30145	0.139055	-9.35929	8.02752e-21	7.33579e-19
WSCD1	ENSG00000179314	94.9533	1.35843	0.145152	9.35865	8.07652e-21	7.33579e-19
FOXO6	ENSG00000204060	105.06	1.13018	0.120947	9.34435	9.24522e-21	8.36278e-19
MPZL3	ENSG00000160588	1738.01	-0.770523	0.0826243	-9.32562	1.10342e-20	9.94387e-19
SOX8	ENSG00000005513	53.5187	1.31548	0.141067	9.32522	1.10754e-20	9.94405e-19
MCF2	ENSG00000101977	11.4105	1.58117	0.169592	9.32341	1.12657e-20	1.00776e-18
CTNNBIP1	ENSG00000178585	4323.65	-0.597694	0.0641725	-9.31386	1.23269e-20	1.09864e-18
GRPEL2	ENSG00000164284	1512.43	-0.578596	0.0621728	-9.30625	1.32425e-20	1.17591e-18
PDLIM5	ENSG00000163110	7520.69	-0.50819	0.0546137	-9.30517	1.33783e-20	1.18364e-18
KIF1A	ENSG00000130294	165.892	2.16	0.232146	9.30449	1.34633e-20	1.18683e-18
TMEM86A	ENSG00000151117	607.937	-0.994594	0.107102	-9.28645	1.59524e-20	1.40115e-18
ANKRD34B	ENSG00000189127	32.8864	2.18453	0.23543	9.2789	1.7123e-20	1.49854e-18
TP53INP2	ENSG00000078804	3253.73	-0.802817	0.086679	-9.26196	2.00715e-20	1.75026e-18
IL1F10	ENSG00000136697	76.1748	-1.84634	0.199471	-9.25617	2.11892e-20	1.84111e-18
GFRA3	ENSG00000146013	84.172	1.70619	0.184442	9.25053	2.23387e-20	1.93402e-18
KRT80	ENSG00000167767	7517.94	-1.15494	0.124856	-9.25015	2.2418e-20	1.93402e-18
KLK7	ENSG00000169035	7549.32	-1.69423	0.183176	-9.24919	2.26191e-20	1.94444e-18
RNF165	ENSG00000141622	343.889	1.3141	0.142165	9.24348	2.38614e-20	2.04399e-18
FGF3	ENSG00000186895	10.2272	4.3346	0.469004	9.24215	2.41592e-20	2.06221e-18
MVD	ENSG00000167508	3382.49	-0.755048	0.081725	-9.23888	2.49082e-20	2.11869e-18
SDR9C7	ENSG00000170426	1175.67	-1.57408	0.17045	-9.23486	2.58624e-20	2.19216e-18
KLK14	ENSG00000129437	1791.47	-2.06177	0.223502	-9.22486	2.83945e-20	2.39839e-18
DSCAML1	ENSG00000177103	17.7508	1.3885	0.150536	9.22376	2.86851e-20	2.41453e-18
PCOLCE2	ENSG00000163710	199.096	1.52985	0.165883	9.22249	2.9027e-20	2.43485e-18
ALMS1-IT1	ENSG00000230002	36.6374	0.802809	0.0871764	9.20902	3.29114e-20	2.75116e-18
GIPC1	ENSG00000123159	12888.3	-0.518886	0.0563541	-9.20761	3.33463e-20	2.77794e-18
GNAZ	ENSG00000128266	110.135	1.18869	0.129138	9.20486	3.42107e-20	2.84019e-18
STK33	ENSG00000130413	37.6585	1.48078	0.160899	9.20316	3.47567e-20	2.87567e-18
CTSE	ENSG00000196188	36.4848	1.88078	0.204754	9.18555	4.0943e-20	3.36454e-18
LINC02457	ENSG00000258018	33.7789	1.35273	0.147267	9.18557	4.09344e-20	3.36454e-18
FAM25A	ENSG00000188100	23.0436	-1.80484	0.196558	-9.18221	4.22331e-20	3.45883e-18
AC002351.1	ENSG00000258240	1.88444	2.34958	0.256135	9.17321	4.5912e-20	3.74747e-18
GRM1	ENSG00000152822	6.74385	1.71587	0.187139	9.16895	4.77647e-20	3.88561e-18
RNF182	ENSG00000180537	38.6195	1.37336	0.149825	9.16648	4.88712e-20	3.9555e-18
C1orf116	ENSG00000182795	5860.07	-0.847569	0.0924657	-9.16631	4.89502e-20	3.9555e-18
ADGRB2	ENSG00000121753	386.122	0.951171	0.103894	9.15524	5.42354e-20	4.36802e-18
ARG1	ENSG00000118520	174.816	-2.07276	0.226432	-9.15399	5.48702e-20	4.40451e-18
JAKMIP2	ENSG00000176049	116.556	1.50565	0.16452	9.15179	5.59958e-20	4.48003e-18
PRRG3	ENSG00000130032	73.9257	1.78556	0.195133	9.15048	5.66808e-20	4.51992e-18
NPEPPS	ENSG00000141279	4888.15	-0.455861	0.049822	-9.14979	5.70456e-20	4.52886e-18
CES2	ENSG00000172831	4751.46	-0.716219	0.0782791	-9.14956	5.71665e-20	4.52886e-18
AC007541.1	ENSG00000260329	25.7724	0.874264	0.0956148	9.1436	6.04063e-20	4.76993e-18
CBLN2	ENSG00000141668	72.5812	2.16162	0.236699	9.13238	6.70122e-20	5.27094e-18
KRBOX4	ENSG00000147121	342.093	0.493329	0.0540215	9.1321	6.71859e-20	5.27094e-18
RABGGTA	ENSG00000100949	2608.11	-0.537127	0.0588462	-9.12765	7.00011e-20	5.45648e-18
CHST14	ENSG00000169105	1217.52	0.60484	0.0662632	9.12785	6.98744e-20	5.45648e-18
IL1RN	ENSG00000136689	17327.5	-1.07857	0.118222	-9.12326	7.2898e-20	5.66408e-18
JAKMIP3	ENSG00000188385	79.6031	1.60879	0.176512	9.11437	7.9128e-20	6.1285e-18
SHISA2	ENSG00000180730	970.756	1.42425	0.156347	9.1095	8.27614e-20	6.3895e-18
DYNLL1	ENSG00000088986	14894.8	-0.485959	0.0533595	-9.10726	8.44864e-20	6.50197e-18
ADAMTSL4	ENSG00000143382	1473.89	-0.996988	0.109545	-9.10115	8.9377e-20	6.85657e-18
PI3	ENSG00000124102	94719.3	-1.66412	0.18288	-9.09951	9.07439e-20	6.93948e-18
FAM66C	ENSG00000226711	21.2544	1.01825	0.111943	9.09615	9.35927e-20	7.13482e-18
C8orf74	ENSG00000171060	9.52448	-1.97759	0.21743	-9.0953	9.43292e-20	7.16843e-18
SLC5A10	ENSG00000154025	65.5135	-1.24612	0.137047	-9.09266	9.66467e-20	7.32159e-18
SOHLH1	ENSG00000165643	215.719	3.50985	0.386115	9.09016	9.8895e-20	7.46857e-18
DEFB1	ENSG00000164825	1462.86	-1.4344	0.157804	-9.08974	9.92791e-20	7.4743e-18
MVK	ENSG00000110921	1771.15	-0.56531	0.0622053	-9.08781	1.01058e-19	7.58464e-18
ZNF620	ENSG00000177842	59.8242	0.929461	0.102333	9.08268	1.05934e-19	7.92611e-18
PLD5	ENSG00000180287	19.5152	2.00299	0.220579	9.08057	1.08009e-19	8.05647e-18
EBF4	ENSG00000088881	543.896	0.910613	0.100403	9.06955	1.19508e-19	8.86564e-18
LYPD3	ENSG00000124466	34228.7	-0.95701	0.105524	-9.06915	1.19954e-19	8.86564e-18
PHLDB3	ENSG00000176531	1459.18	-0.654645	0.0721826	-9.0693	1.19787e-19	8.86564e-18
AC026741.1	ENSG00000272103	5.06511	1.04996	0.115815	9.06584	1.23643e-19	9.11047e-18
DCUN1D3	ENSG00000188215	1126.05	-0.587295	0.0647844	-9.06537	1.24177e-19	9.12214e-18
TENT5B	ENSG00000158246	3453.17	-1.17338	0.129467	-9.06318	1.26704e-19	9.27964e-18
BPIFC	ENSG00000184459	226.545	-1.86172	0.205437	-9.06223	1.27806e-19	9.33217e-18
BEND5	ENSG00000162373	61.0746	1.33295	0.147143	9.05883	1.3186e-19	9.59925e-18
AC061958.1	ENSG00000287069	3.60368	2.66012	0.293777	9.05488	1.36712e-19	9.92267e-18
AC007848.1	ENSG00000255983	12.8228	1.39793	0.154422	9.05268	1.39501e-19	1.00949e-17
CBFA2T2	ENSG00000078699	1845.58	0.530708	0.0586266	9.05234	1.39933e-19	1.0096e-17
BEGAIN	ENSG00000183092	79.3809	1.101	0.121649	9.05064	1.42132e-19	1.02242e-17
AL512274.1	ENSG00000261068	637.143	-1.01224	0.111871	-9.0483	1.4521e-19	1.04147e-17
AP000704.1	ENSG00000224790	15.748	0.833771	0.0921691	9.04611	1.48157e-19	1.05947e-17
HOXC12	ENSG00000123407	21.7055	3.06011	0.338498	9.04027	1.56279e-19	1.11427e-17
RNF224	ENSG00000233198	23.8388	-1.20997	0.133973	-9.03145	1.69417e-19	1.2044e-17
DSC2	ENSG00000134755	35280.8	-1.00826	0.111703	-9.02629	1.77585e-19	1.25877e-17
ANKAR	ENSG00000151687	58.9669	0.53127	0.0588776	9.0233	1.82513e-19	1.28994e-17
C1orf68	ENSG00000198854	130.026	-1.8718	0.207516	-9.02002	1.88053e-19	1.32523e-17
HEY1	ENSG00000164683	951.497	1.15732	0.128321	9.01892	1.89945e-19	1.33468e-17
PKP3	ENSG00000184363	19882.9	-0.72601	0.0805361	-9.01472	1.97383e-19	1.38293e-17
TMEM79	ENSG00000163472	4954.38	-0.858404	0.0952945	-9.00791	2.10025e-19	1.46305e-17
PRR26	ENSG00000180525	7.19577	1.42809	0.158537	9.00795	2.09944e-19	1.46305e-17
NRXN1	ENSG00000179915	45.6251	1.85727	0.206231	9.00578	2.14136e-19	1.48742e-17
ZNF185	ENSG00000147394	12162.8	-0.871932	0.096847	-9.00319	2.19245e-19	1.51856e-17
LENG8-AS1	ENSG00000226696	57.2589	0.60329	0.0670278	9.00059	2.245e-19	1.55052e-17
CYP27A1	ENSG00000135929	987.956	1.24634	0.138492	8.9994	2.26958e-19	1.56305e-17
FADS1	ENSG00000149485	2532.49	0.811109	0.0902192	8.99042	2.46287e-19	1.69136e-17
PRKD1	ENSG00000184304	175.98	1.01115	0.112517	8.98671	2.54751e-19	1.74454e-17
STXBP6	ENSG00000168952	118.689	1.52527	0.169896	8.97766	2.76589e-19	1.88875e-17
KLK8	ENSG00000129455	1211.1	-1.45481	0.162072	-8.97635	2.79895e-19	1.90596e-17
FGF2	ENSG00000138685	239.204	1.17858	0.131552	8.95905	3.27473e-19	2.2237e-17
FLVCR2	ENSG00000119686	490.342	-0.855847	0.0955524	-8.95684	3.3413e-19	2.26256e-17
PLA2G4D	ENSG00000159337	644.04	-1.77416	0.198259	-8.94871	3.59674e-19	2.42875e-17
HOXC9	ENSG00000180806	108.574	0.994506	0.111189	8.94432	3.74256e-19	2.5202e-17
AL035425.3	ENSG00000261409	11.0533	2.722	0.304653	8.93475	4.08085e-19	2.74038e-17
LRRN2	ENSG00000170382	116.62	1.29585	0.145098	8.93085	4.22751e-19	2.83103e-17
ABCG4	ENSG00000172350	85.5261	-1.33381	0.149378	-8.9291	4.29503e-19	2.86832e-17
PNPLA1	ENSG00000180316	164.368	-1.50727	0.168839	-8.9273	4.36535e-19	2.90728e-17
PDLIM2	ENSG00000120913	1174.4	-0.708184	0.0793756	-8.92193	4.58236e-19	3.04344e-17
LINC00622	ENSG00000260941	20.5349	1.07058	0.120061	8.91697	4.792e-19	3.17398e-17
MYZAP	ENSG00000263155	64.667	-1.11268	0.124825	-8.91385	4.92903e-19	3.25584e-17
FZD7	ENSG00000155760	1808.07	1.04	0.116849	8.90039	5.56518e-19	3.66606e-17
NECAB1	ENSG00000123119	50.7103	1.20148	0.135193	8.88717	6.26856e-19	4.1071e-17
NCCRP1	ENSG00000188505	5681.21	-1.35646	0.152629	-8.8873	6.26135e-19	4.1071e-17
AL034376.1	ENSG00000260673	58.5216	-2.18407	0.245878	-8.88272	6.52424e-19	4.26309e-17
TMEM178B	ENSG00000261115	467.805	1.72026	0.193674	8.88222	6.5537e-19	4.27083e-17
MMP24	ENSG00000125966	34.8238	0.945642	0.106629	8.86848	7.41481e-19	4.81903e-17
USP11	ENSG00000102226	3645.51	0.532469	0.0600539	8.86652	7.54661e-19	4.89157e-17
PIWIL4	ENSG00000134627	84.9884	0.93489	0.105454	8.8654	7.62275e-19	4.92775e-17
IL36RN	ENSG00000136695	5056.67	-1.46883	0.165759	-8.86126	7.91169e-19	5.10093e-17
TTC39A	ENSG00000085831	625.845	-1.00784	0.113766	-8.85891	8.08008e-19	5.19569e-17
EFCAB13	ENSG00000178852	38.0123	0.791341	0.08934	8.85763	8.17316e-19	5.24164e-17
SIX3	ENSG00000138083	13.2939	1.89288	0.213763	8.85504	8.36507e-19	5.35056e-17
HOXA10	ENSG00000253293	159.74	1.00536	0.113565	8.85273	8.54038e-19	5.44832e-17
PALM3	ENSG00000187867	33.6066	1.38715	0.156703	8.85212	8.5869e-19	5.46361e-17
MCF2L	ENSG00000126217	841.941	0.94838	0.107149	8.85107	8.66862e-19	5.50117e-17
KRT6C	ENSG00000170465	105075	-1.67192	0.18904	-8.84426	9.21387e-19	5.83192e-17
ABCA12	ENSG00000144452	2942.41	-1.15361	0.130524	-8.8383	9.71869e-19	6.13543e-17
DMKN	ENSG00000161249	22849.7	-1.34219	0.151866	-8.838	9.74505e-19	6.13609e-17
BX255925.3	ENSG00000284976	1651.05	-0.659941	0.0746739	-8.83764	9.77651e-19	6.13995e-17
KRT24	ENSG00000167916	1495.25	-2.45656	0.278036	-8.8354	9.974e-19	6.2478e-17
DHRS1	ENSG00000157379	2803.4	-0.774632	0.087756	-8.82712	1.07406e-18	6.71066e-17
ATP6V0A1	ENSG00000033627	3328.7	-0.424344	0.0480769	-8.82636	1.08133e-18	6.73874e-17
RASAL1	ENSG00000111344	1045.32	-0.93843	0.106358	-8.8233	1.11132e-18	6.90785e-17
VSIG8	ENSG00000243284	52.5206	-2.1029	0.238384	-8.8215	1.12939e-18	7.00222e-17
AC004816.1	ENSG00000259153	280.003	-0.912558	0.103455	-8.82078	1.13665e-18	7.02925e-17
COL4A4	ENSG00000081052	242.686	1.43982	0.163266	8.81884	1.1565e-18	7.13383e-17
FAM171A1	ENSG00000148468	710.002	1.05074	0.119183	8.81623	1.18378e-18	7.28354e-17
OGDH	ENSG00000105953	11101.7	-0.417975	0.0474232	-8.81371	1.21069e-18	7.43026e-17
KCND1	ENSG00000102057	129.604	0.796861	0.0904762	8.80741	1.28067e-18	7.83988e-17
YOD1	ENSG00000180667	1329.09	-0.62368	0.0708322	-8.80504	1.30808e-18	7.98754e-17
ESRP2	ENSG00000103067	3754.93	-0.637428	0.0724004	-8.80421	1.31782e-18	8.02678e-17
COL9A2	ENSG00000049089	952.846	1.20306	0.136903	8.78767	1.52696e-18	9.27733e-17
CFAP91	ENSG00000183833	12.769	1.93532	0.220502	8.7769	1.68043e-18	1.01842e-16
GORAB	ENSG00000120370	503.827	0.443496	0.050539	8.77533	1.70397e-18	1.03012e-16
FOXL2NB	ENSG00000206262	52.0597	1.57712	0.179746	8.77417	1.72166e-18	1.03822e-16
AC009403.2	ENSG00000283128	18.2954	1.33675	0.152581	8.76092	1.93655e-18	1.16491e-16
MYO18A	ENSG00000196535	5207.04	-0.579944	0.0662141	-8.75863	1.97646e-18	1.18597e-16
SCML2	ENSG00000102098	113.879	1.11181	0.126963	8.75693	2.00645e-18	1.20099e-16
JUP	ENSG00000173801	123839	-0.640489	0.0732842	-8.7398	2.33525e-18	1.39436e-16
DUS2	ENSG00000167264	1013.73	-0.519841	0.0595309	-8.7323	2.49553e-18	1.4864e-16
AC060780.1	ENSG00000267002	198.576	0.578822	0.0663012	8.73018	2.54271e-18	1.51079e-16
TMPRSS3	ENSG00000160183	143.844	1.35552	0.155297	8.72859	2.57863e-18	1.52839e-16
CACNG5	ENSG00000075429	7.09059	1.65853	0.190068	8.72596	2.63932e-18	1.56055e-16
PTN	ENSG00000105894	1090.2	1.38178	0.158459	8.7201	2.7795e-18	1.63943e-16
HAND1	ENSG00000113196	3.01424	2.57828	0.295683	8.71974	2.78852e-18	1.64076e-16
FOXD3	ENSG00000187140	32.4418	1.50111	0.172208	8.71681	2.8614e-18	1.67957e-16
RDH12	ENSG00000139988	613.777	-1.5821	0.181529	-8.71538	2.89774e-18	1.69679e-16
FGFBP1	ENSG00000137440	19484.7	-1.10158	0.126408	-8.71447	2.92129e-18	1.70646e-16
IFFO2	ENSG00000169991	10247	-0.853958	0.098058	-8.70871	3.0735e-18	1.79105e-16
UPP1	ENSG00000183696	7764.21	-1.0134	0.116405	-8.70583	3.15268e-18	1.83279e-16
FYB2	ENSG00000187889	8.38875	1.78308	0.204923	8.70122	3.28346e-18	1.90425e-16
DNMT3A	ENSG00000119772	1646.22	0.488375	0.0561637	8.69556	3.45125e-18	1.99678e-16
MYO15A	ENSG00000091536	30.8954	0.841099	0.0968532	8.68426	3.81202e-18	2.20026e-16
RGPD3	ENSG00000153165	11.8817	0.954362	0.109913	8.68287	3.85908e-18	2.22213e-16
PTCH1	ENSG00000185920	651.868	0.888989	0.102432	8.67878	4.00048e-18	2.2981e-16
AC093904.3	ENSG00000244310	11.5105	-1.72832	0.199156	-8.67821	4.02047e-18	2.30412e-16
RNF39	ENSG00000204618	861.766	-1.00464	0.115808	-8.67506	4.13322e-18	2.36315e-16
TTC21B	ENSG00000123607	573.348	0.430789	0.0496719	8.67269	4.22035e-18	2.40728e-16
LRP5L	ENSG00000100068	148.377	0.673256	0.0776331	8.67227	4.23581e-18	2.41043e-16
ZNF639	ENSG00000121864	1941.88	0.459166	0.0529595	8.67015	4.31567e-18	2.45013e-16
SBSN	ENSG00000189001	43071.7	-1.53468	0.177114	-8.66494	4.51737e-18	2.55865e-16
AL161669.4	ENSG00000288610	6.64237	1.63374	0.188553	8.66458	4.5318e-18	2.56084e-16
LINC00839	ENSG00000185904	363.1	1.37603	0.158862	8.66183	4.64262e-18	2.61736e-16
PHF21A	ENSG00000135365	1830.48	0.352858	0.0407899	8.65061	5.12249e-18	2.88119e-16
MTF1	ENSG00000188786	1882.09	-0.447004	0.0516834	-8.64888	5.20052e-18	2.91831e-16
NPTXR	ENSG00000221890	504.205	1.23305	0.142719	8.63969	5.6366e-18	3.15571e-16
LOXL4	ENSG00000138131	704.705	1.45957	0.16896	8.63855	5.69318e-18	3.18005e-16
C4orf3	ENSG00000164096	7679.34	-0.510915	0.0591526	-8.63725	5.75847e-18	3.20913e-16
SLC12A7	ENSG00000113504	3012.79	0.848865	0.0982999	8.63546	5.8491e-18	3.25215e-16
TSPOAP1	ENSG00000005379	291.77	1.08084	0.125234	8.63057	6.10457e-18	3.38643e-16
GNA15	ENSG00000060558	5936.07	-0.590247	0.0684224	-8.62652	6.32452e-18	3.50043e-16
LINC00173	ENSG00000196668	39.3364	1.1396	0.132137	8.62442	6.44203e-18	3.54927e-16
AC139795.2	ENSG00000247679	81.2473	0.700203	0.0811885	8.62442	6.44191e-18	3.54927e-16
RBP3	ENSG00000265203	3.71153	1.79813	0.208634	8.6186	6.77768e-18	3.72573e-16
LINC00682	ENSG00000245870	1.78217	3.00587	0.348777	8.6183	6.79528e-18	3.72695e-16
AL138767.3	ENSG00000225913	2.95328	1.63736	0.190251	8.60632	7.54431e-18	4.12842e-16
POGZ	ENSG00000143442	2780.77	0.359589	0.041798	8.60302	7.76483e-18	4.23e-16
TTC34	ENSG00000215912	11.6733	1.0929	0.127034	8.60319	7.75312e-18	4.23e-16
CPNE4	ENSG00000196353	10.3478	1.64254	0.190982	8.60049	7.93761e-18	4.31443e-16
SCNN1D	ENSG00000162572	838.18	-1.31583	0.153109	-8.59411	8.39159e-18	4.55098e-16
TAS2R20	ENSG00000255837	10.5356	0.866891	0.100885	8.59288	8.48143e-18	4.58944e-16
RABL2A	ENSG00000144134	181.004	0.62852	0.073155	8.59162	8.57496e-18	4.62972e-16
MAP3K14-AS1	ENSG00000267278	132.17	0.602182	0.0700979	8.59058	8.65295e-18	4.66144e-16
PLIN3	ENSG00000105355	7381.76	-0.554835	0.0646686	-8.57967	9.51478e-18	5.11435e-16
LRRC49	ENSG00000137821	185.992	0.560889	0.0653768	8.57932	9.54341e-18	5.11839e-16
TUBA3FP	ENSG00000161149	7.71176	1.16867	0.136235	8.57835	9.62431e-18	5.15038e-16
VAMP1	ENSG00000139190	198.058	0.725211	0.08461	8.57122	1.02391e-17	5.46732e-16
PRKCZ-AS1	ENSG00000182873	62.433	0.560276	0.0653746	8.57025	1.03264e-17	5.5018e-16
NEU2	ENSG00000115488	22.2971	-2.24879	0.262507	-8.56661	1.06577e-17	5.66588e-16
NBPF11	ENSG00000263956	145.796	0.538027	0.062864	8.55859	1.14252e-17	6.06063e-16
MXD1	ENSG00000059728	6470.36	-0.775609	0.0906301	-8.55796	1.14881e-17	6.06744e-16
TBX19	ENSG00000143178	137.579	0.594727	0.0694939	8.55797	1.14871e-17	6.06744e-16
RGS9	ENSG00000108370	220.496	0.890116	0.10404	8.55554	1.17323e-17	6.18294e-16
ING1	ENSG00000153487	907.835	0.462988	0.0541217	8.55457	1.18314e-17	6.20814e-16
ZNF385C	ENSG00000187595	73.1836	1.02637	0.119978	8.5546	1.18282e-17	6.20814e-16
MIR3945HG	ENSG00000251230	22.9288	-1.37784	0.161078	-8.55387	1.19028e-17	6.23211e-16
RHCG	ENSG00000140519	23788.5	-1.50081	0.17548	-8.55262	1.20327e-17	6.28656e-16
AC106820.2	ENSG00000259895	3.0767	1.41703	0.165706	8.55147	1.2153e-17	6.33575e-16
KLK10	ENSG00000129451	11790.3	-1.34588	0.157408	-8.55025	1.22826e-17	6.38959e-16
AL158055.1	ENSG00000226530	4.97056	1.74786	0.204823	8.53352	1.41966e-17	7.36946e-16
CXCR2	ENSG00000180871	235.333	-1.19586	0.140252	-8.52651	1.50835e-17	7.81315e-16
AP1B1	ENSG00000100280	10023.3	-0.330977	0.0388324	-8.52321	1.55188e-17	8.02147e-16
CLTB	ENSG00000175416	15314.5	-0.749335	0.0879599	-8.51906	1.60854e-17	8.29665e-16
SUCLA2	ENSG00000136143	2163.59	-0.494803	0.058085	-8.51861	1.61477e-17	8.31108e-16
IL22RA1	ENSG00000142677	1071.97	-0.789978	0.0929385	-8.50001	1.89567e-17	9.73621e-16
L3MBTL1	ENSG00000185513	74.7507	0.821015	0.0966083	8.49839	1.92245e-17	9.85285e-16
HHIP-AS1	ENSG00000248890	17.4705	1.34193	0.158148	8.48526	2.15241e-17	1.10082e-15
CCNI2	ENSG00000205089	45.7768	1.35942	0.160235	8.48389	2.17787e-17	1.11149e-15
RNF215	ENSG00000099999	538.986	0.487659	0.057495	8.48177	2.21787e-17	1.12953e-15
SPRR2G	ENSG00000159516	9215.38	-1.9008	0.224125	-8.48098	2.23309e-17	1.1349e-15
TTC22	ENSG00000006555	2689.09	-0.672487	0.0793238	-8.47775	2.29599e-17	1.16442e-15
SDK1	ENSG00000146555	1883.15	0.938025	0.110659	8.47676	2.3156e-17	1.17191e-15
S100A8	ENSG00000143546	149037	-1.29361	0.152652	-8.47425	2.3659e-17	1.19488e-15
PXYLP1	ENSG00000155893	745.914	0.880925	0.104011	8.46954	2.46357e-17	1.24162e-15
KRT2	ENSG00000172867	459.93	-2.15783	0.2549	-8.4654	2.55281e-17	1.28393e-15
PPARD	ENSG00000112033	6877.53	-0.563974	0.0666252	-8.46488	2.56424e-17	1.287e-15
TSPYL2	ENSG00000184205	761.335	0.557835	0.0659123	8.4633	2.59921e-17	1.30186e-15
ZC2HC1A	ENSG00000104427	294.959	0.700812	0.082822	8.46166	2.63597e-17	1.31755e-15
TSPEAR	ENSG00000175894	27.0896	1.62696	0.19228	8.46139	2.64206e-17	1.31788e-15
LCE2C	ENSG00000187180	73.8996	-2.54444	0.300729	-8.4609	2.65311e-17	1.32067e-15
APEH	ENSG00000164062	5008.92	-0.411338	0.0486444	-8.45602	2.76651e-17	1.3743e-15
BRSK1	ENSG00000160469	95.5756	0.865482	0.102434	8.44917	2.93374e-17	1.45439e-15
KRT38	ENSG00000171360	8.03818	2.27977	0.269898	8.44678	2.99456e-17	1.48151e-15
AC087175.1	ENSG00000286315	3.16684	1.37456	0.162785	8.44402	3.06609e-17	1.51381e-15
RTL1	ENSG00000254656	4.84567	2.35879	0.279458	8.44058	3.15771e-17	1.55588e-15
RNF223	ENSG00000237330	369.982	-1.05255	0.124747	-8.43752	3.24153e-17	1.59394e-15
RAD51D	ENSG00000185379	566.39	0.394596	0.0467901	8.4333	3.36038e-17	1.64903e-15
GRHL1	ENSG00000134317	3427.22	-0.876154	0.103905	-8.4323	3.38932e-17	1.65988e-15
AC092821.3	ENSG00000284634	12.8142	0.873247	0.103589	8.42994	3.4585e-17	1.69034e-15
LGI2	ENSG00000153012	185.664	1.25549	0.148959	8.42843	3.50342e-17	1.70885e-15
NPHS1	ENSG00000161270	11.9724	1.82956	0.217142	8.42563	3.58821e-17	1.74669e-15
SLK	ENSG00000065613	7679.01	-0.453037	0.0538386	-8.41472	3.93822e-17	1.91323e-15
KCNMB4	ENSG00000135643	172.417	1.00926	0.120003	8.4103	4.0898e-17	1.97991e-15
NPPC	ENSG00000163273	75.6709	2.04659	0.243345	8.41024	4.0918e-17	1.97991e-15
CCDC158	ENSG00000163749	8.25603	1.08617	0.129252	8.4035	4.33349e-17	2.09268e-15
ZFP14	ENSG00000142065	205.273	0.670167	0.0797622	8.40207	4.38695e-17	2.11428e-15
SCAMP2	ENSG00000140497	6832.29	-0.335443	0.0399287	-8.40106	4.42483e-17	2.12831e-15
LY6G6C	ENSG00000204421	1298.08	-1.48736	0.177178	-8.39474	4.66928e-17	2.24144e-15
PGLYRP4	ENSG00000163218	1036.3	-1.21802	0.145116	-8.39343	4.72144e-17	2.262e-15
ENO2	ENSG00000111674	2418.16	0.8668	0.103281	8.3926	4.75511e-17	2.26916e-15
CERS3	ENSG00000154227	4406.19	-0.904432	0.107763	-8.39282	4.74617e-17	2.26916e-15
MAP3K12	ENSG00000139625	299.4	0.515352	0.061424	8.39007	4.85841e-17	2.3139e-15
LINC01597	ENSG00000205611	21.5703	1.30216	0.155209	8.38971	4.87326e-17	2.31642e-15
PNMA8B	ENSG00000204851	80.6512	1.02813	0.122553	8.38924	4.89294e-17	2.32122e-15
DIABLO	ENSG00000184047	35.9981	0.4775	0.0569199	8.38899	4.9035e-17	2.32169e-15
KRTDAP	ENSG00000188508	20373.5	-1.72721	0.205975	-8.38552	5.05012e-17	2.38645e-15
TXNDC16	ENSG00000087301	431.432	0.650806	0.0776228	8.38421	5.10669e-17	2.40849e-15
SQOR	ENSG00000137767	3667.38	-0.658236	0.0785692	-8.37779	5.39313e-17	2.53864e-15
RAET1G	ENSG00000203722	263.367	-1.06129	0.126692	-8.37698	5.43029e-17	2.55119e-15
A2ML1	ENSG00000166535	16657.2	-1.28846	0.153829	-8.37593	5.47908e-17	2.56913e-15
LEMD1-DT	ENSG00000224717	3.5124	2.25727	0.269504	8.37566	5.49132e-17	2.5699e-15
TM7SF2	ENSG00000149809	1148.5	-0.948655	0.113267	-8.37536	5.5056e-17	2.57162e-15
CDX1	ENSG00000113722	34.4701	1.0357	0.123716	8.37163	5.68274e-17	2.64925e-15
AC084871.3	ENSG00000286256	29.7374	-1.34429	0.160628	-8.36898	5.81204e-17	2.70433e-15
AC011450.1	ENSG00000197813	13.6205	0.87607	0.104707	8.36685	5.91782e-17	2.74827e-15
NAB2	ENSG00000166886	2500.76	0.398707	0.0476616	8.36538	5.99216e-17	2.77748e-15
CEP290	ENSG00000198707	609.137	0.493617	0.0590113	8.36478	6.02261e-17	2.78626e-15
CTSG	ENSG00000100448	99.2107	-1.24462	0.148822	-8.36319	6.10453e-17	2.81878e-15
ZNF22	ENSG00000165512	655.873	0.448682	0.0536591	8.36172	6.18099e-17	2.84866e-15
ANKRD36B	ENSG00000196912	49.1066	0.636972	0.0761927	8.36001	6.27112e-17	2.88471e-15
PHACTR2	ENSG00000112419	1563.29	-0.515048	0.0616284	-8.35732	6.41613e-17	2.94583e-15
CPEB4	ENSG00000113742	1953.09	-0.66783	0.0799349	-8.35467	6.56158e-17	3.00691e-15
MYCNOS	ENSG00000233718	3.88688	1.58463	0.189843	8.34703	7.0002e-17	3.20187e-15
PON1	ENSG00000005421	3.12688	2.15164	0.257797	8.34626	7.04573e-17	3.21662e-15
ANKRD10-IT1	ENSG00000229152	101.7	0.699535	0.0838861	8.33909	7.48614e-17	3.41126e-15
CACNA1I	ENSG00000100346	38.3291	1.30379	0.156476	8.33221	7.9348e-17	3.60892e-15
CTPS2	ENSG00000047230	707.734	0.464905	0.0558114	8.32993	8.08892e-17	3.67213e-15
KIF5A	ENSG00000155980	42.5406	1.18531	0.142435	8.32173	8.66854e-17	3.9279e-15
AC138207.5	ENSG00000265743	37.4747	-0.84792	0.10194	-8.31781	8.96048e-17	4.05261e-15
SLC22A17	ENSG00000092096	493.703	0.823821	0.0991265	8.3108	9.50575e-17	4.29122e-15
LAD1	ENSG00000159166	18852.3	-0.596343	0.0717774	-8.30822	9.71487e-17	4.37747e-15
EPPK1	ENSG00000261150	5231.06	-0.961692	0.115766	-8.30724	9.79577e-17	4.40573e-15
PRR5L	ENSG00000135362	810.34	0.697668	0.0840288	8.30272	1.01754e-16	4.568e-15
ZNF3	ENSG00000166526	1211.12	0.379917	0.0457705	8.30048	1.03696e-16	4.64657e-15
ALAS1	ENSG00000023330	2811.08	-0.346706	0.0417924	-8.2959	1.07765e-16	4.82e-15
CCDC28B	ENSG00000160050	234.199	0.826065	0.0995987	8.29393	1.09566e-16	4.89151e-15
GPR137C	ENSG00000180998	60.8417	0.853333	0.102911	8.29196	1.11395e-16	4.96405e-15
CR1L	ENSG00000197721	5.83879	1.47524	0.177939	8.29068	1.12605e-16	5.00877e-15
DZIP1L	ENSG00000158163	353.874	0.809165	0.0976248	8.28852	1.14667e-16	5.09113e-15
NOD2	ENSG00000167207	1105.08	-0.851283	0.102735	-8.28618	1.16945e-16	5.18278e-15
ADAMTS13	ENSG00000160323	118.33	0.866118	0.104541	8.28498	1.18126e-16	5.22558e-15
AL445985.2	ENSG00000287530	8.76701	1.57795	0.190609	8.27844	1.24798e-16	5.51067e-15
PHC1	ENSG00000111752	222.46	0.619105	0.0748044	8.27631	1.27049e-16	5.59985e-15
PDCD6IP	ENSG00000170248	7648.02	-0.392554	0.0474343	-8.27575	1.27645e-16	5.6159e-15
CHRNB2	ENSG00000160716	16.4584	1.32537	0.160253	8.27052	1.33372e-16	5.85724e-15
AL357033.1	ENSG00000167046	17.0143	-1.13904	0.137785	-8.26677	1.37634e-16	6.03348e-15
C1QL1	ENSG00000131094	138.188	1.15022	0.139187	8.26384	1.41059e-16	6.17246e-15
ARHGAP11B	ENSG00000285077	20.3591	0.776973	0.0940448	8.26173	1.43575e-16	6.27123e-15
HMX1	ENSG00000215612	40.696	1.8664	0.225931	8.26094	1.44526e-16	6.30142e-15
DSG1	ENSG00000134760	20282.9	-1.72825	0.209234	-8.2599	1.45792e-16	6.3452e-15
AC126177.3	ENSG00000257398	5.73069	1.67751	0.203117	8.25882	1.47114e-16	6.39127e-15
ACOX3	ENSG00000087008	1201.6	-0.469171	0.05687	-8.24988	1.58552e-16	6.87587e-15
FXYD6	ENSG00000137726	140.269	1.19053	0.144349	8.24759	1.61624e-16	6.99658e-15
TMEM54	ENSG00000121900	4980.89	-0.683261	0.0828542	-8.24654	1.63042e-16	7.04537e-15
SH3GL1	ENSG00000141985	7658.13	-0.374813	0.0454735	-8.24245	1.68715e-16	7.27755e-15
SDCBP2	ENSG00000125775	2452	-0.877296	0.106504	-8.23722	1.76256e-16	7.58936e-15
TMEM269	ENSG00000274386	14.2296	0.699312	0.0849123	8.2357	1.78508e-16	7.67269e-15
PAH	ENSG00000171759	6.61181	1.944	0.23607	8.23485	1.79786e-16	7.71394e-15
LINC00237	ENSG00000225127	3.17783	2.00145	0.243119	8.2324	1.83501e-16	7.85942e-15
BICDL2	ENSG00000162069	1359.5	-0.942525	0.114537	-8.22897	1.88831e-16	8.07346e-15
CD27-AS1	ENSG00000215039	354.959	0.610146	0.0742542	8.21699	2.08675e-16	8.90616e-15
KRT17	ENSG00000128422	518733	-0.984072	0.119816	-8.21319	2.15394e-16	9.17678e-15
USP27X	ENSG00000273820	185.194	0.450686	0.05489	8.21072	2.19872e-16	9.35114e-15
PGM2	ENSG00000169299	4563.22	-0.511105	0.0622706	-8.2078	2.25269e-16	9.56388e-15
BSN	ENSG00000164061	39.543	0.974384	0.118725	8.2071	2.26604e-16	9.60373e-15
AL390755.1	ENSG00000275830	18.231	1.54013	0.187695	8.20552	2.29593e-16	9.71344e-15
MIDN	ENSG00000167470	6629.2	-0.392125	0.047797	-8.20396	2.32594e-16	9.82324e-15
AC020907.4	ENSG00000271032	6.78488	0.931397	0.113624	8.19722	2.46015e-16	1.0372e-14
AL139385.1	ENSG00000275880	193.369	-0.865573	0.105598	-8.19684	2.46798e-16	1.03869e-14
CHP1	ENSG00000187446	7084.73	-0.34778	0.0424417	-8.1943	2.52054e-16	1.05898e-14
KDM7A-DT	ENSG00000260231	967.448	-0.709305	0.0865972	-8.19085	2.59379e-16	1.08787e-14
LTB4R2	ENSG00000213906	199.358	-0.766984	0.093675	-8.18771	2.66239e-16	1.11471e-14
DIRAS2	ENSG00000165023	32.5274	1.80837	0.220897	8.18648	2.68983e-16	1.12426e-14
KCNIP3	ENSG00000115041	225.163	0.91961	0.112357	8.18473	2.72921e-16	1.13875e-14
ABI2	ENSG00000138443	1438.27	0.424109	0.0518188	8.18445	2.73558e-16	1.13945e-14
GNAI3	ENSG00000065135	7818.16	-0.3403	0.0415803	-8.18415	2.74234e-16	1.14031e-14
PCAT7	ENSG00000231806	121.27	1.12238	0.137148	8.18369	2.75287e-16	1.14272e-14
VPS4B	ENSG00000119541	4496.17	-0.433512	0.0529835	-8.18201	2.79143e-16	1.15675e-14
NDEL1	ENSG00000166579	4419.31	-0.537766	0.0657304	-8.18139	2.80598e-16	1.16079e-14
RYR3	ENSG00000198838	261.525	1.10005	0.134468	8.18073	2.82118e-16	1.16509e-14
MATN1-AS1	ENSG00000186056	30.7822	0.730379	0.0892962	8.17929	2.85529e-16	1.17718e-14
AC015712.6	ENSG00000272808	29.3616	1.37453	0.168056	8.17897	2.86272e-16	1.17824e-14
RHOD	ENSG00000173156	6311.93	-0.892012	0.109159	-8.17165	3.04205e-16	1.24992e-14
AL022724.3	ENSG00000287593	31.3523	1.17276	0.14353	8.17085	3.06223e-16	1.25609e-14
MRNIP	ENSG00000161010	254.228	0.572158	0.0700488	8.16799	3.13565e-16	1.28403e-14
PERP	ENSG00000112378	135046	-0.613169	0.0750731	-8.16762	3.14538e-16	1.28584e-14
ADORA2A-AS1	ENSG00000178803	18.4732	1.44861	0.177376	8.16689	3.1643e-16	1.2914e-14
KLK6	ENSG00000167755	2593.64	-1.51212	0.185181	-8.16565	3.19703e-16	1.30256e-14
TCF24	ENSG00000261787	18.4818	0.953077	0.116832	8.1577	3.41469e-16	1.38891e-14
AC125603.4	ENSG00000275898	3.23207	1.87773	0.230205	8.1568	3.44029e-16	1.39698e-14
RNF11	ENSG00000123091	5981.6	-0.444173	0.0544739	-8.15387	3.52459e-16	1.42882e-14
CNIH3	ENSG00000143786	144.16	0.889556	0.1091	8.15358	3.53306e-16	1.42986e-14
DFFB	ENSG00000169598	211.549	0.468093	0.0574287	8.15085	3.61371e-16	1.46006e-14
SALL2	ENSG00000165821	206.413	1.02295	0.12552	8.14972	3.64768e-16	1.47133e-14
MPZL2	ENSG00000149573	9978.59	-0.680293	0.0834858	-8.14861	3.68138e-16	1.48246e-14
SYT13	ENSG00000019505	79.8905	1.85997	0.228277	8.14789	3.70342e-16	1.48886e-14
GEMIN7-AS1	ENSG00000267348	8.41259	0.698759	0.0857917	8.14483	3.79817e-16	1.52442e-14
TMSB15B-AS1	ENSG00000231728	5.73098	1.07162	0.1316	8.14303	3.85505e-16	1.5447e-14
GSDMA	ENSG00000167914	1045.6	-1.43892	0.176716	-8.14257	3.8698e-16	1.54805e-14
AL137786.1	ENSG00000258702	4.59509	1.69525	0.208223	8.14151	3.90371e-16	1.55904e-14
ADD2	ENSG00000075340	392.729	1.52165	0.18696	8.13891	3.98859e-16	1.58771e-14
ZNF362	ENSG00000160094	1473.73	0.423366	0.0520163	8.1391	3.9823e-16	1.58771e-14
ZNF74	ENSG00000185252	738.968	0.508941	0.0626336	8.12568	4.44847e-16	1.76787e-14
TLCD5	ENSG00000181264	134.253	0.636144	0.0783964	8.11445	4.88006e-16	1.93621e-14
TMSB15B	ENSG00000158427	8.82105	0.981642	0.121081	8.1073	5.17567e-16	2.05014e-14
U73166.1	ENSG00000230454	9.50689	1.08537	0.133884	8.10682	5.19608e-16	2.05236e-14
RBFADN	ENSG00000261126	8.61767	1.20564	0.14872	8.10677	5.1982e-16	2.05236e-14
CD177	ENSG00000204936	1103.37	-1.6244	0.200385	-8.10639	5.21458e-16	2.05548e-14
AC015722.2	ENSG00000274312	3.92531	2.26589	0.279559	8.10525	5.26377e-16	2.0715e-14
TRIM29	ENSG00000137699	53405.9	-0.635797	0.0784526	-8.10421	5.30881e-16	2.08584e-14
NUDT11	ENSG00000196368	376.405	1.08173	0.133515	8.10193	5.40932e-16	2.12189e-14
TMPO-AS1	ENSG00000257167	200.246	0.709218	0.0875404	8.10162	5.42335e-16	2.12396e-14
PLA2G4E-AS1	ENSG00000246740	44.4515	-1.32239	0.163308	-8.09751	5.60963e-16	2.19337e-14
TRIM52	ENSG00000183718	198.558	0.462481	0.0571373	8.09421	5.76383e-16	2.25003e-14
AC012313.6	ENSG00000269054	15.6932	0.813351	0.100513	8.09197	5.87092e-16	2.28815e-14
TMSB15A	ENSG00000158164	59.6954	1.3725	0.169672	8.08915	6.00817e-16	2.33788e-14
REEP2	ENSG00000132563	134.06	1.03706	0.128223	8.08799	6.06592e-16	2.35657e-14
LINC00898	ENSG00000205634	22.3259	1.34554	0.166381	8.08715	6.10783e-16	2.36905e-14
RNF175	ENSG00000145428	78.3173	0.820398	0.101519	8.08122	6.41199e-16	2.48306e-14
ZNF84	ENSG00000198040	817.272	0.457504	0.0566363	8.07793	6.58764e-16	2.54701e-14
VPS37B	ENSG00000139722	2680.02	-0.423329	0.0524138	-8.07668	6.65557e-16	2.56918e-14
SCG2	ENSG00000171951	200.499	1.27514	0.157923	8.07441	6.78028e-16	2.61315e-14
AL122125.1	ENSG00000277050	9.14893	0.821965	0.101811	8.07342	6.83576e-16	2.63036e-14
FAM218A	ENSG00000250486	8.29753	1.28391	0.159133	8.06819	7.13479e-16	2.74107e-14
AC005392.2	ENSG00000231412	87.7019	-1.4319	0.17749	-8.06752	7.17411e-16	2.75182e-14
PSORS1C2	ENSG00000204538	248.678	-1.60437	0.198928	-8.06508	7.31879e-16	2.80288e-14
TRIM59	ENSG00000213186	670.841	0.551712	0.0684103	8.06475	7.33875e-16	2.80609e-14
RAB15	ENSG00000139998	875.056	0.669289	0.0830166	8.06211	7.49858e-16	2.86269e-14
C17orf113	ENSG00000267221	70.136	0.746447	0.0926035	8.06068	7.58712e-16	2.89194e-14
DSC1	ENSG00000134765	1462.2	-1.83454	0.227703	-8.05671	7.83768e-16	2.98275e-14
HADHA	ENSG00000084754	12397.2	-0.27486	0.0341276	-8.0539	8.01976e-16	3.04249e-14
TMEM184A	ENSG00000164855	2140.4	-0.810216	0.100599	-8.05394	8.01734e-16	3.04249e-14
ZBED8	ENSG00000221886	196.277	0.537873	0.0667902	8.05318	8.06728e-16	3.05573e-14
GRM4	ENSG00000124493	67.1448	1.31484	0.163348	8.0493	8.32669e-16	3.14907e-14
MAP3K9	ENSG00000006432	1690.65	-0.638569	0.0793611	-8.04638	8.52783e-16	3.22012e-14
LRP6	ENSG00000070018	1336.78	0.555798	0.0690771	8.04605	8.55081e-16	3.22378e-14
EZR	ENSG00000092820	30046.6	-0.418413	0.0520134	-8.04433	8.6716e-16	3.26424e-14
SLC5A1	ENSG00000100170	930.652	-1.33606	0.166156	-8.04098	8.91207e-16	3.34956e-14
TOM1L2	ENSG00000175662	5331.01	-0.474682	0.0590364	-8.04049	8.948e-16	3.35786e-14
RAB25	ENSG00000132698	6947.91	-0.708322	0.0881071	-8.03933	9.03281e-16	3.38444e-14
JAZF1	ENSG00000153814	450.634	0.599555	0.0746144	8.03539	9.32851e-16	3.48045e-14
TRAM2-AS1	ENSG00000225791	172.723	0.526625	0.0655358	8.03569	9.30532e-16	3.48045e-14
SMIM38	ENSG00000284713	10.066	1.24955	0.155507	8.03534	9.33212e-16	3.48045e-14
C12orf29	ENSG00000133641	1068.17	-0.394755	0.0491503	-8.03158	9.62266e-16	3.58329e-14
TMEM270	ENSG00000175877	13.5098	1.6222	0.202057	8.02839	9.8758e-16	3.67192e-14
GPC4	ENSG00000076716	1488.02	1.13846	0.141822	8.02739	9.95707e-16	3.69647e-14
KRT3	ENSG00000186442	111.361	-1.55903	0.194228	-8.02683	1.00025e-15	3.70764e-14
FBN3	ENSG00000142449	41.5848	1.82037	0.226841	8.02486	1.01645e-15	3.76193e-14
SPRR2B	ENSG00000196805	3093.75	-1.83331	0.228513	-8.02281	1.03355e-15	3.8194e-14
CFAP74	ENSG00000142609	23.6317	1.15633	0.144142	8.02215	1.0391e-15	3.8307e-14
MACC1	ENSG00000183742	871.498	-0.959758	0.11964	-8.02207	1.03977e-15	3.8307e-14
LRP2	ENSG00000081479	14.2062	1.34908	0.168218	8.01985	1.05876e-15	3.89474e-14
MEFV	ENSG00000103313	167.346	-0.985725	0.122918	-8.01937	1.06292e-15	3.90413e-14
AC129510.1	ENSG00000265678	6.14564	0.822561	0.102574	8.01917	1.06461e-15	3.90443e-14
GABBR2	ENSG00000136928	17.4046	1.35056	0.168438	8.01813	1.07368e-15	3.93174e-14
MEIOC	ENSG00000180336	21.5876	0.910229	0.113585	8.01364	1.11365e-15	4.07195e-14
AKTIP	ENSG00000166971	918.961	-0.367488	0.045874	-8.01082	1.13947e-15	4.1601e-14
AMZ1	ENSG00000174945	62.9675	1.086	0.135604	8.00865	1.15973e-15	4.22769e-14
LGR5	ENSG00000139292	280.59	1.41459	0.176711	8.00507	1.19396e-15	4.34595e-14
SRRM5	ENSG00000226763	22.1747	0.72456	0.0905391	8.00273	1.21695e-15	4.42298e-14
LINC00221	ENSG00000270816	2.7521	2.9536	0.369109	8.00197	1.22443e-15	4.44351e-14
TTC14	ENSG00000163728	773.946	0.491286	0.0613976	8.00171	1.22701e-15	4.44622e-14
DBNL	ENSG00000136279	10103	-0.398079	0.0497534	-8.00104	1.2337e-15	4.46043e-14
PLK2	ENSG00000145632	5426.78	-0.733371	0.0916605	-8.00095	1.23461e-15	4.46043e-14
POFUT2	ENSG00000186866	817.173	0.426827	0.0533596	7.99907	1.25361e-15	4.52233e-14
AC069281.1	ENSG00000225807	4.54415	1.60478	0.200693	7.99622	1.283e-15	4.62146e-14
MDM4	ENSG00000198625	1139.16	0.409594	0.0512331	7.99471	1.29877e-15	4.66759e-14
FALEC	ENSG00000228126	11.3562	-1.21813	0.152368	-7.99463	1.29966e-15	4.66759e-14
C2orf92	ENSG00000228486	39.9608	0.822047	0.102845	7.99307	1.31616e-15	4.71988e-14
AC104794.3	ENSG00000260077	117.18	0.707626	0.0885329	7.9928	1.31905e-15	4.72324e-14
SLC7A10	ENSG00000130876	4.42665	1.62605	0.203448	7.99245	1.32288e-15	4.72997e-14
RTL5	ENSG00000242732	154.921	0.89368	0.111846	7.99029	1.34626e-15	4.80648e-14
AC008537.4	ENSG00000282951	7.19815	0.889114	0.111297	7.98865	1.36427e-15	4.86362e-14
ZBED3-AS1	ENSG00000250802	18.4404	0.912242	0.114272	7.98307	1.42738e-15	5.08114e-14
AC090772.3	ENSG00000265750	6.20783	1.02616	0.128594	7.97979	1.46581e-15	5.21028e-14
DGCR5	ENSG00000273032	87.4547	0.976319	0.122389	7.97719	1.497e-15	5.31335e-14
HIGD1A	ENSG00000181061	1961.41	-0.526264	0.0659851	-7.9755	1.51771e-15	5.37899e-14
FAM83G	ENSG00000188522	7127.64	-0.637068	0.0798891	-7.97441	1.53107e-15	5.41842e-14
AZIN2	ENSG00000142920	265.016	0.738766	0.0927262	7.96718	1.62338e-15	5.72836e-14
TNFSF15	ENSG00000181634	234.125	0.898497	0.112774	7.96726	1.62235e-15	5.72836e-14
ZNF26	ENSG00000198393	510.667	0.393626	0.049427	7.96379	1.66852e-15	5.87909e-14
MGAT4C	ENSG00000182050	26.4397	1.64416	0.206572	7.95928	1.73038e-15	6.08823e-14
RIC8B	ENSG00000111785	507.93	0.291523	0.0366406	7.95629	1.7727e-15	6.22809e-14
AC005833.1	ENSG00000255639	2.5765	2.22956	0.280328	7.95341	1.81441e-15	6.3654e-14
NLGN1	ENSG00000169760	34.5327	1.44342	0.181589	7.94881	1.88318e-15	6.59712e-14
FRS3	ENSG00000137218	203.484	0.471489	0.0593244	7.94765	1.90087e-15	6.64948e-14
AC009812.1	ENSG00000251867	17.5196	0.903996	0.113803	7.94351	1.96543e-15	6.86541e-14
MYEF2	ENSG00000104177	88.6498	1.14511	0.144162	7.9432	1.97037e-15	6.87277e-14
MAP7D1	ENSG00000116871	14960.2	-0.512315	0.0645313	-7.93901	2.03797e-15	7.09835e-14
GABBR1	ENSG00000204681	778.174	0.629441	0.0793001	7.93746	2.06369e-15	7.1776e-14
ADCY10	ENSG00000143199	23.8206	1.23824	0.156077	7.93351	2.13039e-15	7.39899e-14
BNC2-AS1	ENSG00000234779	5.62074	1.45182	0.183086	7.9297	2.1967e-15	7.61837e-14
CNPY4	ENSG00000166997	500.867	0.494663	0.0623958	7.92783	2.23016e-15	7.72335e-14
KLK13	ENSG00000167759	6463.36	-1.51066	0.190628	-7.92465	2.28787e-15	7.91191e-14
AL442128.2	ENSG00000277767	6.08978	1.00078	0.126339	7.92135	2.34939e-15	8.1131e-14
SLC7A9	ENSG00000021488	7.47326	1.09716	0.138663	7.91245	2.52375e-15	8.70108e-14
GCGR	ENSG00000215644	32.8225	1.64276	0.207621	7.9123	2.52684e-15	8.70108e-14
FRG1-DT	ENSG00000245685	9.58766	0.877477	0.110923	7.91068	2.5598e-15	8.80208e-14
ZNF713	ENSG00000178665	99.8988	0.727756	0.0920018	7.91023	2.56917e-15	8.82177e-14
TOM1	ENSG00000100284	4613.12	-0.464937	0.0587933	-7.908	2.61562e-15	8.96859e-14
RANBP3L	ENSG00000164188	16.3543	1.58261	0.20014	7.90754	2.62526e-15	8.98892e-14
MAFB	ENSG00000204103	6819.97	-0.779468	0.0986278	-7.90313	2.71989e-15	9.29978e-14
EFR3B	ENSG00000084710	212.378	-1.01479	0.12846	-7.8996	2.79806e-15	9.55361e-14
CBX6	ENSG00000183741	3654.72	0.661084	0.0837849	7.89026	3.01554e-15	1.02817e-13
CENPV	ENSG00000166582	206.452	0.880084	0.111556	7.88914	3.04271e-15	1.03598e-13
SLC35F6	ENSG00000213699	4210.02	-0.360378	0.045696	-7.88644	3.10929e-15	1.05716e-13
ATP6V0E2-AS1	ENSG00000204934	29.8947	0.938858	0.119117	7.88179	3.22729e-15	1.09574e-13
LETM1	ENSG00000168924	4354.42	-0.356895	0.0452835	-7.88136	3.23848e-15	1.098e-13
AP3M2	ENSG00000070718	963.449	0.513639	0.0651788	7.88046	3.26184e-15	1.10438e-13
LINC00392	ENSG00000228295	52.2057	2.56254	0.325294	7.87761	3.33703e-15	1.12826e-13
AP3B2	ENSG00000103723	175.961	1.23188	0.156409	7.87601	3.3799e-15	1.14116e-13
LINC00494	ENSG00000235621	10.1181	1.542	0.195807	7.87509	3.40509e-15	1.14807e-13
GABRD	ENSG00000187730	59.977	0.975147	0.12387	7.87234	3.48057e-15	1.17189e-13
CLPX	ENSG00000166855	2873.79	-0.353034	0.0448521	-7.87106	3.51655e-15	1.18236e-13
CYP4F22	ENSG00000171954	911.2	-1.48863	0.189228	-7.86685	3.63682e-15	1.22111e-13
ANO10	ENSG00000160746	1423.43	-0.400972	0.0509738	-7.86623	3.65485e-15	1.22546e-13
SPRR3	ENSG00000163209	35629.3	-1.72088	0.218786	-7.86559	3.67371e-15	1.23009e-13
AJ011932.1	ENSG00000274248	3.5561	1.30147	0.165679	7.8554	3.98483e-15	1.33242e-13
NIPAL1	ENSG00000163293	1197.96	-0.723787	0.0921438	-7.85498	3.99851e-15	1.33515e-13
TUBA1C	ENSG00000167553	12341.7	-0.446406	0.0568359	-7.85429	4.02035e-15	1.3406e-13
CNIH2	ENSG00000174871	107.353	0.939277	0.119734	7.84468	4.3405e-15	1.44536e-13
AL121956.7	ENSG00000287189	14.01	2.44767	0.31206	7.84359	4.37861e-15	1.45605e-13
CLUL1	ENSG00000079101	6.78578	1.40616	0.179286	7.84308	4.39623e-15	1.45991e-13
AL357033.4	ENSG00000277496	165.144	-0.757209	0.0966099	-7.8378	4.58504e-15	1.52053e-13
KRT36	ENSG00000126337	26.144	1.75974	0.224548	7.83681	4.6215e-15	1.53052e-13
KCNH8	ENSG00000183960	30.0899	1.70351	0.217393	7.83608	4.64814e-15	1.53725e-13
PEF1-AS1	ENSG00000235790	14.1735	0.811799	0.103624	7.83406	4.72351e-15	1.56005e-13
PRTFDC1	ENSG00000099256	316.177	0.716271	0.091566	7.82246	5.17998e-15	1.70848e-13
ZBTB10	ENSG00000205189	576.197	0.810482	0.103616	7.82198	5.19999e-15	1.71275e-13
KRT6A	ENSG00000205420	672988	-0.829957	0.106153	-7.81849	5.34616e-15	1.7585e-13
B4GALT6	ENSG00000118276	199.289	0.774269	0.0990672	7.81559	5.47054e-15	1.79698e-13
TMOD3	ENSG00000138594	5920.11	-0.395056	0.0505622	-7.81328	5.57169e-15	1.82772e-13
FGF14-AS2	ENSG00000272143	30.7349	1.00292	0.128382	7.81203	5.62744e-15	1.84352e-13
FBXO15	ENSG00000141665	20.5787	1.01009	0.129309	7.81146	5.65307e-15	1.84941e-13
HOXA13	ENSG00000106031	61.8182	1.40744	0.1802	7.8104	5.7005e-15	1.86242e-13
GFOD1	ENSG00000145990	2014.74	-0.505212	0.0647376	-7.804	5.99735e-15	1.95677e-13
SYT5	ENSG00000129990	61.3917	1.3744	0.176184	7.80093	6.14506e-15	1.99958e-13
GBP6	ENSG00000183347	8151.81	-0.924194	0.118471	-7.801	6.14172e-15	1.99958e-13
F7	ENSG00000057593	13.1613	1.28039	0.164312	7.79239	6.57509e-15	2.13664e-13
KRT14	ENSG00000186847	837144	-1.11245	0.142766	-7.79213	6.58875e-15	2.13821e-13
VAMP8	ENSG00000118640	6915.75	-0.520421	0.0667925	-7.79161	6.61613e-15	2.14423e-13
CCDC180	ENSG00000197816	10.1426	1.12423	0.144308	7.79049	6.67509e-15	2.16045e-13
C16orf95	ENSG00000260456	25.2662	0.7466	0.0958575	7.78864	6.7736e-15	2.18941e-13
SERPINB5	ENSG00000206075	27839.8	-0.706726	0.090747	-7.78787	6.81476e-15	2.19978e-13
LHX2	ENSG00000106689	116.347	1.2324	0.158273	7.7865	6.88892e-15	2.22076e-13
MEX3A	ENSG00000254726	514.316	0.870857	0.111904	7.78218	7.12869e-15	2.295e-13
SLC25A36	ENSG00000114120	2891.81	0.428549	0.0551285	7.77362	7.62718e-15	2.45223e-13
SLC39A2	ENSG00000165794	472.803	-1.1199	0.144095	-7.77198	7.72674e-15	2.47802e-13
MUC7	ENSG00000171195	125.333	-2.81714	0.362475	-7.77196	7.72784e-15	2.47802e-13
ILDR2	ENSG00000143195	31.3181	1.03287	0.132909	7.77125	7.77166e-15	2.48878e-13
PAX1	ENSG00000125813	171.501	1.80348	0.232125	7.76942	7.88484e-15	2.52169e-13
AL022316.1	ENSG00000230107	8.84482	1.30296	0.167724	7.76843	7.94628e-15	2.53799e-13
SLC25A29	ENSG00000197119	776.777	0.555292	0.0714998	7.76635	8.07792e-15	2.57664e-13
KHDC4	ENSG00000132680	1540.36	0.408703	0.0526559	7.76178	8.37466e-15	2.66779e-13
LINC01767	ENSG00000223956	4.12193	1.35101	0.174068	7.76138	8.4008e-15	2.6726e-13
HOXC4	ENSG00000198353	140.197	0.819164	0.105546	7.76117	8.41504e-15	2.67362e-13
ARMH3	ENSG00000120029	1936.46	-0.285733	0.0368197	-7.76032	8.47132e-15	2.68798e-13
AC010478.1	ENSG00000259663	20.7247	1.8721	0.241316	7.75787	8.6366e-15	2.73684e-13
Z97200.1	ENSG00000271811	28.4721	1.21068	0.156091	7.75626	8.74696e-15	2.76819e-13
LNCOC1	ENSG00000253741	20.5281	0.985941	0.127132	7.75528	8.81468e-15	2.78599e-13
TRIM9	ENSG00000100505	143.033	1.05773	0.136425	7.75323	8.95832e-15	2.82489e-13
FAM83C-AS1	ENSG00000235214	9.50604	-0.927942	0.119685	-7.75319	8.96106e-15	2.82489e-13
TRIM46	ENSG00000163462	94.964	0.640192	0.0825797	7.75241	9.01632e-15	2.83862e-13
UPB1	ENSG00000100024	40.6977	1.4965	0.193078	7.75077	9.13334e-15	2.87173e-13
FUT3	ENSG00000171124	1344.37	-1.02653	0.132451	-7.75026	9.17021e-15	2.87959e-13
CDRT4	ENSG00000239704	10.3468	0.842443	0.108721	7.7487	9.28417e-15	2.9116e-13
AL355488.1	ENSG00000273373	97.9912	0.843084	0.108811	7.74813	9.32569e-15	2.92085e-13
NRXN2	ENSG00000110076	179.357	1.06884	0.138036	7.74316	9.69728e-15	3.03331e-13
ZNF189	ENSG00000136870	766.956	0.339102	0.0438016	7.74176	9.80519e-15	3.06311e-13
PHF12	ENSG00000109118	2067.66	0.295415	0.0381603	7.74142	9.83099e-15	3.06722e-13
TMPRSS11E	ENSG00000087128	3055.87	-1.35394	0.175	-7.73681	1.0194e-14	3.17638e-13
FLG2	ENSG00000143520	399.22	-2.16257	0.279624	-7.73386	1.04331e-14	3.24654e-13
ZCCHC18	ENSG00000166707	16.0556	0.913716	0.118147	7.73371	1.04459e-14	3.24654e-13
AKT3	ENSG00000117020	1084.6	0.719013	0.0929857	7.73252	1.0544e-14	3.27282e-13
AL365330.1	ENSG00000272153	12.467	0.710156	0.0918802	7.72915	1.08264e-14	3.35619e-13
NINL	ENSG00000101004	734.636	0.61841	0.0800183	7.72836	1.08943e-14	3.37293e-13
NCALD	ENSG00000104490	654.758	0.815322	0.105518	7.72688	1.10213e-14	3.40788e-13
SYCP2L	ENSG00000153157	17.6102	1.43905	0.18625	7.72643	1.10606e-14	3.41304e-13
FMN2	ENSG00000155816	15.1435	1.50543	0.194844	7.72636	1.10661e-14	3.41304e-13
IFT80	ENSG00000068885	496.363	0.435548	0.056396	7.72303	1.13598e-14	3.49915e-13
SYT14	ENSG00000143469	73.8633	1.42099	0.184002	7.72268	1.13911e-14	3.50435e-13
EIF4A2	ENSG00000156976	13535.2	0.470466	0.0609219	7.72244	1.14124e-14	3.50646e-13
GGT7	ENSG00000131067	682.172	0.764395	0.0990035	7.7209	1.15516e-14	3.54472e-13
ZFP62	ENSG00000196670	810.01	0.374567	0.0485159	7.7205	1.15878e-14	3.55135e-13
CDH23	ENSG00000107736	275.578	0.942998	0.122168	7.71887	1.17362e-14	3.59228e-13
ZSCAN26	ENSG00000197062	319.003	0.342617	0.044431	7.71123	1.24614e-14	3.80944e-13
TMEM45B	ENSG00000151715	1562	-1.15453	0.14973	-7.71072	1.25115e-14	3.81994e-13
EMILIN3	ENSG00000183798	90.6196	1.25778	0.163125	7.71051	1.25315e-14	3.82125e-13
AC105942.1	ENSG00000235501	106.71	0.798477	0.103584	7.7085	1.27302e-14	3.87696e-13
TCTN1	ENSG00000204852	641.549	0.486128	0.0630687	7.7079	1.27901e-14	3.89031e-13
ADGRG2	ENSG00000173698	46.4738	1.0058	0.130595	7.70163	1.34341e-14	4.08108e-13
EFNB3	ENSG00000108947	247.12	0.962151	0.124951	7.70023	1.35821e-14	4.12087e-13
TSBP1-AS1	ENSG00000225914	22.3887	0.89067	0.115676	7.6997	1.36388e-14	4.13289e-13
YIPF1	ENSG00000058799	1691.35	-0.285961	0.0371465	-7.69819	1.38006e-14	4.17671e-13
RARS1	ENSG00000113643	4175.23	-0.31573	0.041017	-7.69755	1.38699e-14	4.19244e-13
AL731563.3	ENSG00000272630	21.5667	0.550782	0.0715673	7.69599	1.40398e-14	4.23852e-13
NTNG1	ENSG00000162631	26.5366	1.45684	0.189451	7.68978	1.47385e-14	4.44391e-13
DSP	ENSG00000096696	178756	-0.719345	0.0935585	-7.68872	1.48611e-14	4.47157e-13
ABHD1	ENSG00000143994	14.5524	0.932907	0.121338	7.68851	1.48855e-14	4.47157e-13
CCDC150	ENSG00000144395	118.043	0.663392	0.0862823	7.68863	1.48722e-14	4.47157e-13
KLK5	ENSG00000167754	6550.79	-1.55584	0.202371	-7.68806	1.49379e-14	4.48173e-13
HOXB8	ENSG00000120068	24.5794	1.49912	0.195007	7.68753	1.50008e-14	4.49504e-13
ZNF703	ENSG00000183779	2440.99	0.688915	0.0896266	7.68651	1.51207e-14	4.52539e-13
CMA1	ENSG00000092009	18.1988	-1.36272	0.177336	-7.6844	1.53713e-14	4.59472e-13
CCL20	ENSG00000115009	1576.89	1.31404	0.171019	7.6836	1.54682e-14	4.61799e-13
RNH1	ENSG00000023191	13554	-0.383271	0.0498954	-7.6815	1.57238e-14	4.68853e-13
PKHD1	ENSG00000170927	39.1619	1.61304	0.210025	7.68022	1.58818e-14	4.72983e-13
MAL	ENSG00000172005	3000.71	-1.74148	0.22676	-7.67981	1.59327e-14	4.73914e-13
KIZ-AS1	ENSG00000232712	3.40444	0.996276	0.129774	7.67703	1.62826e-14	4.83728e-13
FDCSP	ENSG00000181617	2801.43	2.15213	0.280359	7.67635	1.63687e-14	4.85692e-13
LCE2A	ENSG00000187173	63.0246	-2.4104	0.314012	-7.67614	1.63951e-14	4.8588e-13
HMGCR	ENSG00000113161	4656.32	-0.49075	0.0639445	-7.67462	1.65912e-14	4.91092e-13
UGT3A2	ENSG00000168671	20.9615	1.55695	0.20288	7.67424	1.66396e-14	4.91924e-13
AL451042.1	ENSG00000224621	11.3281	-0.756629	0.0985992	-7.67379	1.66993e-14	4.93087e-13
MFSD5	ENSG00000182544	2597.5	-0.343372	0.0447486	-7.67336	1.67549e-14	4.94128e-13
CERS4	ENSG00000090661	3039.32	-0.552311	0.0720003	-7.67096	1.7072e-14	5.02285e-13
AC126773.3	ENSG00000260084	6.22535	-1.26837	0.165347	-7.67095	1.7073e-14	5.02285e-13
CPEB2	ENSG00000137449	1551.61	-0.669003	0.087224	-7.66995	1.7207e-14	5.05613e-13
DIPK1C	ENSG00000187773	37.2471	1.82431	0.23788	7.66904	1.73292e-14	5.08588e-13
CLIP1	ENSG00000130779	8749.26	-0.4882	0.0636677	-7.66794	1.74781e-14	5.11934e-13
TTC23L	ENSG00000205838	10.7086	0.86372	0.112641	7.66789	1.74854e-14	5.11934e-13
HAL	ENSG00000084110	271.786	-1.58296	0.206471	-7.66676	1.76398e-14	5.15832e-13
SYCP3	ENSG00000139351	5.01047	1.03629	0.135241	7.66254	1.82289e-14	5.32416e-13
SBSPON	ENSG00000164764	188.999	1.18579	0.154867	7.65683	1.90583e-14	5.55688e-13
AL512306.2	ENSG00000240219	14.1373	1.18147	0.154304	7.65674	1.90715e-14	5.55688e-13
CYP2C18	ENSG00000108242	339.529	-1.20541	0.157436	-7.65651	1.91058e-14	5.56019e-13
ZNF227	ENSG00000131115	314.637	0.336571	0.0439766	7.6534	1.9573e-14	5.68932e-13
FAM98A	ENSG00000119812	2640.5	-0.277179	0.0362395	-7.64853	2.03289e-14	5.90195e-13
ECE1	ENSG00000117298	12501.3	0.530142	0.0693356	7.64603	2.07278e-14	6.00338e-13
ETV6	ENSG00000139083	2898.36	0.412169	0.0539055	7.64614	2.07106e-14	6.00338e-13
PIWIL1	ENSG00000125207	15.0737	1.71776	0.224754	7.64287	2.1244e-14	6.14556e-13
ELOVL7	ENSG00000164181	958.082	-0.726186	0.0950198	-7.64247	2.13094e-14	6.15711e-13
AC104964.3	ENSG00000272505	10.271	1.03702	0.135713	7.64129	2.15054e-14	6.20637e-13
TCAF2	ENSG00000170379	616.757	-0.634982	0.0831155	-7.63976	2.1763e-14	6.27324e-13
TRAF5	ENSG00000082512	499.394	0.504277	0.0660161	7.6387	2.19421e-14	6.31041e-13
AGMO	ENSG00000187546	23.4049	1.38763	0.181658	7.63869	2.1944e-14	6.31041e-13
TAS2R14	ENSG00000212127	31.7752	0.595923	0.0780428	7.63585	2.2433e-14	6.44337e-13
AC023034.1	ENSG00000259594	3.86468	1.19505	0.156724	7.62516	2.43737e-14	6.99251e-13
KREMEN2	ENSG00000131650	782.514	1.04153	0.136622	7.62341	2.47051e-14	7.07921e-13
AL139042.1	ENSG00000234426	2.5494	2.81466	0.369311	7.62139	2.50964e-14	7.18283e-13
ATF5	ENSG00000169136	2157.13	0.631452	0.0828754	7.61929	2.55067e-14	7.28308e-13
SERPINB13	ENSG00000197641	7099.81	-1.07804	0.141486	-7.61941	2.54843e-14	7.28308e-13
PAFAH2	ENSG00000158006	762.036	-0.310839	0.0407977	-7.61905	2.55556e-14	7.28846e-13
PAQR5	ENSG00000137819	892.423	-0.981782	0.128871	-7.61834	2.56961e-14	7.31991e-13
YEATS2-AS1	ENSG00000233885	25.4055	0.68166	0.0894829	7.61777	2.58097e-14	7.34364e-13
SUGT1P4-STRA6LP	ENSG00000254876	7.60093	0.98771	0.129667	7.61725	2.59136e-14	7.36457e-13
SLC25A21-AS1	ENSG00000258708	26.8487	0.924267	0.121356	7.61616	2.6134e-14	7.4185e-13
LINC01036	ENSG00000230426	16.4159	1.71427	0.225091	7.6159	2.61854e-14	7.42439e-13
MYNN	ENSG00000085274	898.968	0.354833	0.0465925	7.61567	2.62319e-14	7.42657e-13
AC025165.1	ENSG00000224713	3.45649	1.17237	0.153944	7.61556	2.62543e-14	7.42657e-13
TNFAIP8L3	ENSG00000183578	435.092	-0.69204	0.0908887	-7.61414	2.65448e-14	7.5e-13
RPE65	ENSG00000116745	242.417	-1.76641	0.232018	-7.61326	2.67262e-14	7.54245e-13
KCNE3	ENSG00000175538	252.413	1.03681	0.136197	7.6126	2.6863e-14	7.57225e-13
AC102953.2	ENSG00000273230	114.707	0.708639	0.0930946	7.61203	2.69815e-14	7.59681e-13
CEP126	ENSG00000110318	130.55	0.863871	0.113545	7.60818	2.77993e-14	7.81798e-13
APRT	ENSG00000198931	6549.94	-0.475172	0.062483	-7.60482	2.85299e-14	8.01416e-13
AL512343.2	ENSG00000272562	5.11991	0.855504	0.11255	7.60108	2.93661e-14	8.2395e-13
COL23A1	ENSG00000050767	239.195	0.928231	0.122139	7.59979	2.96615e-14	8.31276e-13
LCE3D	ENSG00000163202	5168.47	-1.6578	0.218148	-7.59944	2.9742e-14	8.3257e-13
COLCA2	ENSG00000214290	101.818	1.15529	0.152032	7.59895	2.98544e-14	8.34752e-13
SPRR5	ENSG00000283227	109.236	-1.57048	0.206712	-7.59745	3.02027e-14	8.43518e-13
CABYR	ENSG00000154040	151.356	0.971111	0.127842	7.59618	3.04991e-14	8.50817e-13
AC092353.1	ENSG00000251391	2.40643	1.88448	0.248137	7.5945	3.08982e-14	8.60958e-13
SLC2A11	ENSG00000133460	127.876	0.613476	0.0807995	7.59257	3.13611e-14	8.71853e-13
ZBTB26	ENSG00000171448	354.982	0.383544	0.0505151	7.59265	3.13417e-14	8.71853e-13
IL37	ENSG00000125571	8.82609	-1.35356	0.178347	-7.58947	3.21218e-14	8.90513e-13
LIPN	ENSG00000204020	89.1759	-1.41298	0.186173	-7.58964	3.20806e-14	8.90513e-13
AC021851.1	ENSG00000272800	22.0759	0.614989	0.0810327	7.58939	3.21425e-14	8.90513e-13
XPO6	ENSG00000169180	7033.65	-0.277459	0.0365618	-7.58877	3.22967e-14	8.93764e-13
FFAR2	ENSG00000126262	176.444	-0.99892	0.131643	-7.58809	3.24656e-14	8.97413e-13
ZDHHC17	ENSG00000186908	862.331	0.294837	0.0388731	7.5846	3.33506e-14	9.20826e-13
PLCD1	ENSG00000187091	1816.4	-0.685672	0.0904561	-7.58016	3.45127e-14	9.51827e-13
WWP2	ENSG00000198373	3065.17	-0.270727	0.0357164	-7.5799	3.45825e-14	9.5267e-13
ALKAL2	ENSG00000189292	26.1883	1.32862	0.175508	7.57011	3.729e-14	1.02609e-12
AC011462.4	ENSG00000277744	8.06335	0.960402	0.12693	7.56636	3.83822e-14	1.05494e-12
MAGEF1	ENSG00000177383	2275.32	0.527209	0.0696871	7.56536	3.8678e-14	1.06187e-12
LARP6	ENSG00000166173	704.713	0.654056	0.0864637	7.56452	3.89301e-14	1.06758e-12
AC063977.5	ENSG00000269072	2.37857	2.31555	0.306164	7.56309	3.9362e-14	1.07821e-12
ASPG	ENSG00000166183	620.349	-1.1109	0.146888	-7.56287	3.94271e-14	1.07877e-12
PRKCG	ENSG00000126583	12.7809	1.51625	0.200595	7.55878	4.06879e-14	1.11201e-12
CLUH	ENSG00000132361	8512.09	-0.365398	0.048353	-7.55688	4.12846e-14	1.12705e-12
ZMYM3	ENSG00000147130	1554.26	0.331129	0.0438194	7.55667	4.1353e-14	1.12765e-12
CHST10	ENSG00000115526	346.385	0.835937	0.110645	7.55512	4.18467e-14	1.13983e-12
MATR3	ENSG00000015479	50.1214	0.630957	0.083564	7.55059	4.33306e-14	1.1776e-12
ZNF789	ENSG00000198556	199.636	0.4946	0.0655048	7.5506	4.33268e-14	1.1776e-12
BCL2	ENSG00000171791	705.951	0.857843	0.113668	7.54691	4.45718e-14	1.20998e-12
KIF5B	ENSG00000170759	9848.3	-0.360661	0.0477933	-7.54626	4.47919e-14	1.21459e-12
PFKFB2	ENSG00000123836	1782.16	-0.48405	0.0641702	-7.54322	4.58515e-14	1.24194e-12
NRSN2	ENSG00000125841	1546.18	0.491122	0.0651127	7.54264	4.60559e-14	1.24608e-12
TUB	ENSG00000166402	264	0.899398	0.119324	7.53746	4.79207e-14	1.29509e-12
ELOVL2	ENSG00000197977	85.7151	1.04695	0.138936	7.53548	4.86559e-14	1.31349e-12
CHMP1A	ENSG00000131165	8221.77	-0.354196	0.0470052	-7.53525	4.87415e-14	1.31434e-12
C8orf88	ENSG00000253250	28.0815	1.17732	0.156246	7.53506	4.88106e-14	1.31474e-12
KCNQ1OT1	ENSG00000269821	145.817	0.642456	0.0852821	7.5333	4.94753e-14	1.33116e-12
GCSAM	ENSG00000174500	213.357	0.638512	0.0847711	7.53219	4.98953e-14	1.34098e-12
TIMM13	ENSG00000099800	3496.22	-0.562526	0.0747078	-7.52969	5.08601e-14	1.36238e-12
AL357033.3	ENSG00000276317	31.882	-0.799797	0.106217	-7.52985	5.08004e-14	1.36238e-12
AL831711.1	ENSG00000283317	16.1491	1.10772	0.147114	7.52969	5.08597e-14	1.36238e-12
POMC	ENSG00000115138	161.362	1.35941	0.180551	7.52921	5.1048e-14	1.3659e-12
ARHGAP26	ENSG00000145819	1224.71	0.714588	0.0949199	7.52833	5.13932e-14	1.37362e-12
ECEL1	ENSG00000171551	77.0768	1.21899	0.161932	7.52778	5.16102e-14	1.37639e-12
LINC00865	ENSG00000232229	68.0938	0.913886	0.121401	7.52782	5.15936e-14	1.37639e-12
TMBIM1	ENSG00000135926	19742.7	-0.436961	0.0580579	-7.5263	5.21969e-14	1.3905e-12
ZNF354B	ENSG00000178338	245.586	0.430413	0.0571917	7.5258	5.24004e-14	1.39439e-12
CHRNA7	ENSG00000175344	26.2339	1.08404	0.144096	7.52309	5.34952e-14	1.42196e-12
TTC25	ENSG00000204815	35.2163	0.762572	0.101367	7.52291	5.35705e-14	1.4224e-12
ARL4D	ENSG00000175906	3036.88	-0.692225	0.0920381	-7.52107	5.43287e-14	1.44096e-12
AC097634.1	ENSG00000270562	7.64032	0.989213	0.131552	7.51953	5.49726e-14	1.45644e-12
ZNF230	ENSG00000159882	160.83	0.379873	0.0505197	7.5193	5.50701e-14	1.45743e-12
ACTR1A	ENSG00000138107	7853.28	-0.333259	0.044336	-7.51666	5.61941e-14	1.48556e-12
SPACA6P-AS	ENSG00000269959	3.00703	1.11054	0.147856	7.51099	5.86811e-14	1.54962e-12
AL138789.1	ENSG00000233589	79.8251	-1.56073	0.207963	-7.50487	6.14902e-14	1.62027e-12
AL513477.2	ENSG00000272420	8.01627	0.90537	0.120636	7.50498	6.14385e-14	1.62027e-12
CLK2	ENSG00000176444	1634.93	0.316752	0.0422172	7.50292	6.24135e-14	1.64281e-12
PCYT1B	ENSG00000102230	123.397	1.38786	0.184994	7.5022	6.27578e-14	1.65008e-12
VWDE	ENSG00000146530	49.2063	1.68231	0.224285	7.50074	6.346e-14	1.66493e-12
PCDH1	ENSG00000156453	2763.07	-0.645742	0.0860902	-7.50076	6.34496e-14	1.66493e-12
LINC00535	ENSG00000246662	5.54754	1.14596	0.152786	7.50044	6.36057e-14	1.66695e-12
SAP30-DT	ENSG00000272870	54.6382	0.55097	0.0734806	7.49817	6.47157e-14	1.69421e-12
LINC00626	ENSG00000225826	20.3057	1.7694	0.236014	7.497	6.52953e-14	1.70754e-12
LINC00330	ENSG00000235097	9.41654	-1.81952	0.24275	-7.49545	6.60732e-14	1.72602e-12
GPC5	ENSG00000179399	4.67194	1.47609	0.197014	7.49227	6.76927e-14	1.76642e-12
C15orf62	ENSG00000188277	259.327	-0.874464	0.116729	-7.49138	6.81541e-14	1.77655e-12
WNK3	ENSG00000196632	77.4985	1.19965	0.160163	7.49014	6.87998e-14	1.79146e-12
ADAM15	ENSG00000143537	10843.8	-0.401353	0.0536008	-7.48781	7.00297e-14	1.82152e-12
KRT4	ENSG00000170477	24056.7	-1.8898	0.252397	-7.48739	7.02548e-14	1.82542e-12
MALL	ENSG00000144063	997.916	-0.827991	0.110613	-7.48548	7.12884e-14	1.85029e-12
TRPC3	ENSG00000138741	14.2498	0.830721	0.111065	7.47961	7.45457e-14	1.93277e-12
ZNF678	ENSG00000181450	281.162	0.403426	0.0539481	7.47803	7.54449e-14	1.95399e-12
AC083967.1	ENSG00000254337	4.14418	1.88421	0.252097	7.47414	7.77131e-14	2.01059e-12
KLK11	ENSG00000167757	5004.94	-1.09675	0.146865	-7.46775	8.15768e-14	2.1083e-12
NT5M	ENSG00000205309	139.523	0.913448	0.122337	7.46667	8.22503e-14	2.12344e-12
BEND4	ENSG00000188848	12.443	1.58529	0.212345	7.46561	8.29132e-14	2.1362e-12
NBPF9	ENSG00000269713	215.884	0.443453	0.0593995	7.4656	8.29207e-14	2.1362e-12
SP5	ENSG00000204335	38.9302	1.27183	0.1704	7.46379	8.40716e-14	2.16355e-12
AC244502.1	ENSG00000251002	11.8155	1.09466	0.146742	7.45979	8.66624e-14	2.22786e-12
CRYBG2	ENSG00000176092	3637.22	-0.698864	0.0936985	-7.45864	8.74197e-14	2.24495e-12
SARS1	ENSG00000031698	8432.1	-0.339637	0.0455528	-7.45591	8.92513e-14	2.28956e-12
ZNF594	ENSG00000180626	199.856	0.571075	0.0766158	7.45375	9.07222e-14	2.32483e-12
LCE3E	ENSG00000185966	1617.4	-1.67063	0.224139	-7.45354	9.0869e-14	2.32613e-12
SPTLC3	ENSG00000172296	854.585	-0.99211	0.133119	-7.45279	9.13847e-14	2.33686e-12
TSPEAR-AS1	ENSG00000235890	32.3891	1.49707	0.200967	7.44934	9.38087e-14	2.39632e-12
AC009779.2	ENSG00000258056	150.788	0.433018	0.0581457	7.44712	9.53994e-14	2.43439e-12
POLR3G	ENSG00000113356	472.936	-0.61919	0.083201	-7.44209	9.91046e-14	2.52628e-12
AC006946.2	ENSG00000273203	26.5925	1.14722	0.154161	7.4417	9.9399e-14	2.53112e-12
AIRE	ENSG00000160224	5.03115	1.32256	0.177736	7.44117	9.97995e-14	2.53866e-12
AC138649.1	ENSG00000274253	6.02421	1.39554	0.187574	7.43997	1.00709e-13	2.5591e-12
TSPYL5	ENSG00000180543	436.048	1.07809	0.14494	7.43816	1.02094e-13	2.59158e-12
RNASE7	ENSG00000165799	1587.73	-1.15701	0.155557	-7.43787	1.0232e-13	2.5946e-12
ZNF750	ENSG00000141579	4962.06	-0.787339	0.105879	-7.43625	1.03583e-13	2.6239e-12
MAP2K4	ENSG00000065559	2295.04	-0.34243	0.0460573	-7.43486	1.0468e-13	2.6489e-12
S100A12	ENSG00000163221	1661.59	-1.31769	0.177309	-7.43165	1.07253e-13	2.71119e-12
WHRN	ENSG00000095397	594.737	0.642828	0.0865006	7.43149	1.07381e-13	2.71161e-12
SERPINB2	ENSG00000197632	2773.8	-1.18033	0.158879	-7.42914	1.09309e-13	2.7574e-12
IL27RA	ENSG00000104998	1495.44	0.736625	0.0991836	7.42688	1.11191e-13	2.80196e-12
BOK	ENSG00000176720	2137.93	-0.52865	0.0711969	-7.42518	1.12626e-13	2.83519e-12
MYD88	ENSG00000172936	4161.91	-0.412736	0.0556107	-7.42188	1.15466e-13	2.90367e-12
TMPRSS11F	ENSG00000198092	242.415	-1.14317	0.154067	-7.41991	1.17201e-13	2.94424e-12
TEX22	ENSG00000226174	14.0898	0.824418	0.111156	7.41679	1.19997e-13	3.01135e-12
AC245140.3	ENSG00000285018	5.99041	0.823487	0.111097	7.41232	1.24113e-13	3.11142e-12
THCAT158	ENSG00000263293	6.70585	0.92326	0.124566	7.4118	1.24601e-13	3.12043e-12
COL9A3	ENSG00000092758	306.833	0.989046	0.133504	7.40835	1.2788e-13	3.19924e-12
KCNMB3	ENSG00000171121	60.3	0.780022	0.10531	7.40694	1.29244e-13	3.23003e-12
AC107294.2	ENSG00000272970	30.1168	0.897931	0.12125	7.40559	1.30566e-13	3.25971e-12
CCDC77	ENSG00000120647	590.292	0.397219	0.0536393	7.40537	1.30786e-13	3.26184e-12
AL451042.2	ENSG00000227959	31.2212	-0.61543	0.0831105	-7.40497	1.31184e-13	3.2684e-12
AC037441.1	ENSG00000248738	2.41415	2.40164	0.324398	7.40339	1.32751e-13	3.30406e-12
ANXA11	ENSG00000122359	11029.8	-0.358773	0.0484627	-7.40307	1.33072e-13	3.30865e-12
RPS6KB2	ENSG00000175634	3021.53	-0.491576	0.0664435	-7.39841	1.37823e-13	3.42326e-12
ZNF280C	ENSG00000056277	306.522	0.502672	0.0679495	7.39773	1.38536e-13	3.43745e-12
LRRIQ1	ENSG00000133640	28.9054	1.23747	0.167309	7.39632	1.40014e-13	3.46703e-12
MIR3681HG	ENSG00000224184	11.935	0.971929	0.131407	7.39634	1.39993e-13	3.46703e-12
SLC25A21	ENSG00000183032	34.6783	0.848533	0.114739	7.39535	1.41036e-13	3.48876e-12
FUT6	ENSG00000156413	453.43	-1.44215	0.195033	-7.39439	1.42058e-13	3.51046e-12
KIF13B	ENSG00000197892	1532.28	-0.660404	0.0893178	-7.39387	1.42614e-13	3.52062e-12
OVOL1-AS1	ENSG00000255120	15.2309	-0.90229	0.122042	-7.39328	1.43249e-13	3.53269e-12
AC078795.1	ENSG00000269984	11.194	0.745046	0.100797	7.39155	1.45125e-13	3.57532e-12
TRO	ENSG00000067445	285.621	0.880528	0.119162	7.38931	1.47595e-13	3.63247e-12
CEP135	ENSG00000174799	517.942	0.406938	0.0550749	7.38881	1.48145e-13	3.64232e-12
AL590064.1	ENSG00000287837	35.5031	0.554515	0.0750556	7.38806	1.48983e-13	3.65921e-12
HLCS	ENSG00000159267	1219.4	0.407564	0.0551694	7.38751	1.49609e-13	3.67086e-12
TPRG1L	ENSG00000158109	5575.27	-0.389264	0.0526935	-7.38733	1.49803e-13	3.67191e-12
MAK	ENSG00000111837	25.0935	0.748326	0.101349	7.38364	1.54018e-13	3.77141e-12
AL928654.1	ENSG00000251602	57.3823	0.705586	0.0955713	7.38283	1.54964e-13	3.79076e-12
SPINDOC	ENSG00000168005	1462.52	0.419962	0.0568987	7.38087	1.57259e-13	3.84301e-12
GTF3C1	ENSG00000077235	7933.33	-0.305135	0.0413553	-7.37838	1.60228e-13	3.91164e-12
CITED4	ENSG00000179862	2108.58	-0.863218	0.116997	-7.37811	1.60547e-13	3.91546e-12
CCNB3	ENSG00000147082	20.464	0.905662	0.122803	7.37495	1.6441e-13	4.00566e-12
UNC13D	ENSG00000092929	2168.55	-0.631062	0.0856442	-7.36841	1.72676e-13	4.20282e-12
S100A7	ENSG00000143556	40806.3	-1.41711	0.192521	-7.36077	1.82848e-13	4.44594e-12
SEZ6	ENSG00000063015	5.1658	1.33889	0.181934	7.3592	1.85014e-13	4.4941e-12
SALL4	ENSG00000101115	112.194	0.911634	0.123879	7.35905	1.85218e-13	4.49455e-12
LINC01391	ENSG00000244578	6.50052	1.46144	0.198672	7.35604	1.89451e-13	4.59266e-12
BAIAP2	ENSG00000175866	6013.97	-0.448226	0.0609635	-7.35237	1.94718e-13	4.71563e-12
NBPF12	ENSG00000268043	207.254	0.431276	0.0586706	7.3508	1.97021e-13	4.76665e-12
FZD8	ENSG00000177283	408.283	0.744098	0.101294	7.34591	2.04363e-13	4.93934e-12
AC036214.4	ENSG00000285758	3.0987	1.20222	0.163708	7.34369	2.07789e-13	5.01715e-12
AL807752.5	ENSG00000260190	11.4281	0.797946	0.10869	7.3415	2.11211e-13	5.0947e-12
PCGF2	ENSG00000277258	708.488	0.364374	0.0496592	7.3375	2.17628e-13	5.24428e-12
AL132780.1	ENSG00000257285	23.8815	0.584483	0.0797014	7.33341	2.24363e-13	5.4012e-12
SLC10A6	ENSG00000145283	523.694	-0.977736	0.133338	-7.33276	2.25461e-13	5.42226e-12
AC046134.2	ENSG00000248932	143.601	0.513717	0.0701232	7.32592	2.3727e-13	5.70061e-12
FAM135A	ENSG00000082269	2177.13	-0.548972	0.0749479	-7.32472	2.39402e-13	5.74612e-12
AC107884.1	ENSG00000251364	59.5961	0.797971	0.108981	7.32211	2.44104e-13	5.85319e-12
RAB35	ENSG00000111737	3934.11	-0.213422	0.0291542	-7.32044	2.47158e-13	5.92055e-12
AL365226.1	ENSG00000237643	14.0273	-1.33323	0.182149	-7.31946	2.48972e-13	5.95813e-12
HES5	ENSG00000197921	60.7514	-1.03054	0.140803	-7.31903	2.49763e-13	5.97117e-12
MAMDC4	ENSG00000177943	232.635	0.884982	0.12092	7.31875	2.50283e-13	5.97379e-12
ZNF251	ENSG00000198169	658.405	0.435635	0.0595234	7.31871	2.50366e-13	5.97379e-12
MELTF-AS1	ENSG00000228109	78.2328	0.856189	0.117004	7.31758	2.5248e-13	6.01831e-12
ATP5F1D	ENSG00000099624	4356.44	-0.618322	0.0845041	-7.31707	2.53437e-13	6.02926e-12
WNT6	ENSG00000115596	50.4143	1.04309	0.142555	7.31715	2.53295e-13	6.02926e-12
LINC01252	ENSG00000247157	13.3682	0.926697	0.126659	7.31647	2.54577e-13	6.05044e-12
ETV5	ENSG00000244405	1255.83	0.69434	0.0949139	7.31547	2.56477e-13	6.08963e-12
ZNF740	ENSG00000139651	1774.1	0.269749	0.0368764	7.31494	2.5749e-13	6.10771e-12
NDST3	ENSG00000164100	4.84299	1.24934	0.170823	7.31363	2.60029e-13	6.1619e-12
PON3	ENSG00000105852	149.023	1.33384	0.18239	7.31311	2.61032e-13	6.17962e-12
IRS2	ENSG00000185950	1198.15	0.666584	0.0911568	7.31249	2.62228e-13	6.20189e-12
SDR16C5	ENSG00000170786	3006.51	-0.811458	0.111029	-7.3085	2.70141e-13	6.38279e-12
HAAO	ENSG00000162882	164.591	0.806055	0.110294	7.30822	2.70711e-13	6.39004e-12
CLEC1A	ENSG00000150048	123.211	0.765016	0.104707	7.30624	2.74714e-13	6.47823e-12
CASP1	ENSG00000137752	2165.35	-0.600312	0.0821755	-7.30524	2.76771e-13	6.52039e-12
CDH12	ENSG00000154162	17.5848	1.97318	0.270133	7.30447	2.78357e-13	6.54504e-12
RXFP1	ENSG00000171509	18.4476	1.02605	0.140467	7.30458	2.78142e-13	6.54504e-12
NECTIN3	ENSG00000177707	293.085	0.796434	0.109063	7.30254	2.82395e-13	6.63355e-12
DNAJC5	ENSG00000101152	9584.36	-0.349864	0.0479185	-7.30124	2.85118e-13	6.69103e-12
HEATR4	ENSG00000187105	32.8292	0.615782	0.0843678	7.29879	2.90373e-13	6.80777e-12
ZBTB25	ENSG00000089775	501.726	0.32032	0.0439005	7.29649	2.9537e-13	6.91156e-12
SLC6A14	ENSG00000268104	1731.74	-1.29468	0.177438	-7.29651	2.95321e-13	6.91156e-12
LINC01269	ENSG00000258689	45.4557	-1.10063	0.150947	-7.29146	3.06624e-13	7.16797e-12
RABL2B	ENSG00000079974	529.477	0.322243	0.0442048	7.28978	3.10457e-13	7.25057e-12
AC092969.1	ENSG00000240086	40.0406	1.59006	0.218171	7.28813	3.14283e-13	7.33287e-12
TAS2R19	ENSG00000212124	3.78813	0.826081	0.113429	7.28278	3.2701e-13	7.62248e-12
KIF7	ENSG00000166813	354.466	0.656399	0.0901462	7.28149	3.30158e-13	7.68847e-12
WDR19	ENSG00000157796	514.079	0.403633	0.0554412	7.28037	3.32916e-13	7.74525e-12
DNASE1L3	ENSG00000163687	408.22	-0.992129	0.136312	-7.27836	3.37913e-13	7.85396e-12
WIF1	ENSG00000156076	106.987	2.14953	0.295361	7.27762	3.39753e-13	7.88916e-12
AP005264.2	ENSG00000267247	1.48875	2.27883	0.313201	7.27591	3.44091e-13	7.98224e-12
LINC02021	ENSG00000249846	17.2844	0.783624	0.10778	7.27058	3.57941e-13	8.29052e-12
AC011246.1	ENSG00000286481	3.10821	1.91956	0.264019	7.27054	3.58064e-13	8.29052e-12
AMMECR1	ENSG00000101935	2511.01	-0.498531	0.0686143	-7.2657	3.71099e-13	8.58413e-12
VPS18	ENSG00000104142	2353.73	-0.342359	0.0471221	-7.26537	3.72019e-13	8.59721e-12
SLC16A11	ENSG00000174326	65.0006	0.966132	0.133034	7.26232	3.80512e-13	8.78511e-12
EFCAB2	ENSG00000203666	140.699	0.552278	0.076052	7.26185	3.81829e-13	8.80713e-12
ABCA2	ENSG00000107331	1704.3	0.650984	0.089653	7.26114	3.83828e-13	8.84484e-12
ACKR4	ENSG00000129048	156.967	-1.01259	0.139457	-7.26095	3.84385e-13	8.84924e-12
AL161756.1	ENSG00000214770	7.07717	0.731009	0.100681	7.26064	3.85249e-13	8.86073e-12
OXTR	ENSG00000180914	77.2873	0.835559	0.115083	7.26046	3.85762e-13	8.86412e-12
MORC1	ENSG00000114487	1.36149	2.55866	0.352555	7.25747	3.9441e-13	9.05426e-12
FANCL	ENSG00000115392	584.255	0.409034	0.0563704	7.2562	3.98129e-13	9.12234e-12
C5orf34	ENSG00000172244	130.117	0.565308	0.0779061	7.25627	3.97897e-13	9.12234e-12
AC097713.1	ENSG00000228162	8.04839	2.53078	0.348879	7.25405	4.04485e-13	9.25923e-12
AP000695.2	ENSG00000233818	40.9184	0.747195	0.103006	7.25392	4.04875e-13	9.2594e-12
TJP1	ENSG00000104067	6170.67	-0.4178	0.05761	-7.25222	4.09987e-13	9.36748e-12
TCTN2	ENSG00000168778	536.895	0.41235	0.056868	7.25099	4.13736e-13	9.43537e-12
AC017100.1	ENSG00000259985	22.9354	0.826915	0.11404	7.25108	4.1347e-13	9.43537e-12
PAGE2B	ENSG00000238269	2.13096	2.0414	0.28155	7.25057	4.15024e-13	9.45584e-12
POF1B	ENSG00000124429	2516.79	-1.12276	0.154861	-7.25015	4.16324e-13	9.47654e-12
MICU3	ENSG00000155970	40.1853	0.86828	0.119812	7.24704	4.25981e-13	9.68726e-12
WSCD2	ENSG00000075035	112.405	1.58642	0.218924	7.24645	4.27823e-13	9.72003e-12
ATP10B	ENSG00000118322	910.571	-1.0842	0.149635	-7.24566	4.30335e-13	9.76795e-12
JPH3	ENSG00000154118	53.3409	1.33472	0.184251	7.24406	4.3546e-13	9.87503e-12
PYCARD	ENSG00000103490	2189.19	-0.653996	0.0902835	-7.2438	4.36276e-13	9.88431e-12
ATP8A2	ENSG00000132932	99.5125	0.931747	0.128641	7.24301	4.38832e-13	9.93292e-12
AL117344.2	ENSG00000286482	7.89857	0.728746	0.100633	7.24166	4.43231e-13	1.00231e-11
PHKA2	ENSG00000044446	753.455	0.378329	0.0522479	7.24104	4.45271e-13	1.00599e-11
KRBA2	ENSG00000184619	158.371	0.560339	0.0773867	7.24076	4.46168e-13	1.00649e-11
PRR9	ENSG00000203783	872.636	-1.82458	0.251989	-7.24072	4.46323e-13	1.00649e-11
AC025175.1	ENSG00000272416	13.3308	0.712394	0.0984138	7.23877	4.52788e-13	1.02012e-11
MYB	ENSG00000118513	287.403	1.10761	0.153063	7.23634	4.60952e-13	1.03755e-11
PHGDH	ENSG00000092621	3292.35	0.833181	0.115166	7.2346	4.66914e-13	1.04999e-11
LINC02621	ENSG00000234756	10.9135	-1.41559	0.19568	-7.23419	4.68327e-13	1.0522e-11
TRIM45	ENSG00000134253	225.834	0.588491	0.0813637	7.23284	4.72989e-13	1.06168e-11
MYO3A	ENSG00000095777	205.141	1.76122	0.24356	7.23117	4.78866e-13	1.07388e-11
ADRA1B	ENSG00000170214	40.1585	1.18173	0.163489	7.22816	4.89578e-13	1.09689e-11
RIPOR3	ENSG00000042062	345.849	0.848038	0.117336	7.22744	4.92171e-13	1.10168e-11
LINCR-0001	ENSG00000253641	10.6013	1.24313	0.172027	7.22639	4.95986e-13	1.1092e-11
SMAGP	ENSG00000170545	1026.25	-0.468028	0.0647723	-7.22574	4.98377e-13	1.11352e-11
AC018865.2	ENSG00000286058	28.1504	2.10996	0.292028	7.22519	5.00389e-13	1.11698e-11
LMNA	ENSG00000160789	47555.2	-0.395575	0.0547509	-7.22501	5.01069e-13	1.11747e-11
AL139246.3	ENSG00000228037	7.46145	1.02554	0.141947	7.22485	5.01663e-13	1.11777e-11
AC022893.1	ENSG00000253636	25.9023	0.605323	0.0837942	7.22392	5.05085e-13	1.12436e-11
RNF10	ENSG00000022840	8138.58	-0.22418	0.0310446	-7.22121	5.15286e-13	1.14601e-11
RAET1E-AS1	ENSG00000223701	2.89677	-1.26719	0.17551	-7.22007	5.1961e-13	1.15457e-11
PTPRT	ENSG00000196090	49.0557	1.65123	0.228782	7.21746	5.2966e-13	1.17517e-11
AC006974.2	ENSG00000283648	2.80902	-1.53337	0.212455	-7.21742	5.29848e-13	1.17517e-11
TRPC1	ENSG00000144935	145.911	0.80031	0.110906	7.21609	5.35047e-13	1.18561e-11
CNIH3-AS2	ENSG00000233384	7.65086	1.18673	0.164522	7.21322	5.46426e-13	1.20972e-11
FP325330.3	ENSG00000279712	9.25601	0.995664	0.138077	7.21093	5.55727e-13	1.22919e-11
BAK1	ENSG00000030110	3252.13	-0.491096	0.0681303	-7.20818	5.67028e-13	1.25304e-11
PYM1	ENSG00000170473	1869.25	-0.346923	0.0481364	-7.2071	5.71568e-13	1.26193e-11
CCDC65	ENSG00000139537	56.0212	0.455266	0.0631771	7.20619	5.75377e-13	1.26918e-11
OTUB2	ENSG00000089723	364.245	-0.71422	0.0991388	-7.20424	5.83703e-13	1.28638e-11
LRCH3	ENSG00000186001	1891.92	0.287253	0.0398739	7.20405	5.84484e-13	1.28693e-11
ANKRD7	ENSG00000106013	4.70811	1.30082	0.180633	7.20143	5.95854e-13	1.31077e-11
AC104532.2	ENSG00000267571	15.7325	0.657091	0.0912515	7.20088	5.98267e-13	1.31489e-11
ANKRD36	ENSG00000135976	86.3845	0.581046	0.0806959	7.20044	6.00178e-13	1.3167e-11
AL078622.1	ENSG00000286381	14.1599	1.25824	0.174743	7.20052	5.99849e-13	1.3167e-11
HOXC10	ENSG00000180818	310.023	1.21364	0.168568	7.19968	6.03526e-13	1.32285e-11
LINC01210	ENSG00000239513	1.96121	3.38252	0.469834	7.1994	6.0477e-13	1.32438e-11
USP27X-AS1	ENSG00000234390	40.1786	0.488234	0.0678201	7.19896	6.06739e-13	1.32749e-11
STXBP5L	ENSG00000145087	11.0961	1.36152	0.189143	7.19836	6.09431e-13	1.33218e-11
BNIPL	ENSG00000163141	1545.73	-0.891244	0.123819	-7.19793	6.11317e-13	1.33509e-11
GRAMD1A	ENSG00000089351	2406.82	0.43113	0.0599004	7.19744	6.13522e-13	1.3387e-11
ADGRB1	ENSG00000181790	232.567	1.24497	0.172987	7.19688	6.16044e-13	1.34213e-11
AC005332.5	ENSG00000277476	63.5251	0.594697	0.082633	7.19685	6.16199e-13	1.34213e-11
LCE1B	ENSG00000196734	38.8531	-1.63245	0.226915	-7.19411	6.2868e-13	1.36808e-11
ZNF550	ENSG00000251369	287.263	0.439888	0.0611477	7.19386	6.29841e-13	1.36938e-11
LCE2B	ENSG00000159455	80.0699	-2.50101	0.347798	-7.19099	6.43236e-13	1.39725e-11
F12	ENSG00000131187	612.673	-0.662258	0.0921175	-7.18928	6.51362e-13	1.41364e-11
RHEBL1	ENSG00000167550	133.833	0.613554	0.0853518	7.18853	6.54904e-13	1.42005e-11
ZNF496	ENSG00000162714	1665.21	0.336284	0.0468032	7.18507	6.71738e-13	1.45525e-11
C8orf44	ENSG00000288596	89.8863	0.477689	0.0665021	7.18307	6.81613e-13	1.47533e-11
GJB5	ENSG00000189280	4402.08	-0.5238	0.0729487	-7.18039	6.95136e-13	1.50325e-11
LINC01833	ENSG00000259439	14.9911	1.93207	0.26913	7.17896	7.0244e-13	1.5177e-11
SPRR4	ENSG00000184148	752.514	-1.52515	0.212498	-7.17725	7.11278e-13	1.53542e-11
TIA1	ENSG00000116001	2287.39	0.352854	0.0491693	7.17631	7.16177e-13	1.54462e-11
GOLGA6L7	ENSG00000261649	29.9756	2.19797	0.306512	7.17091	7.45025e-13	1.60541e-11
GAREM2	ENSG00000157833	397.245	0.648014	0.0904365	7.1654	7.75592e-13	1.66979e-11
AC132872.5	ENSG00000287737	15.3235	0.777303	0.10849	7.16472	7.79446e-13	1.6766e-11
SLC45A1	ENSG00000162426	43.5054	0.739076	0.103158	7.16452	7.80604e-13	1.67761e-11
RAD51AP1	ENSG00000111247	744.425	0.514316	0.0718133	7.16185	7.95947e-13	1.70755e-11
UGP2	ENSG00000169764	5294.85	-0.273263	0.0381552	-7.16189	7.95742e-13	1.70755e-11
IER2	ENSG00000160888	4804.87	-0.586381	0.0819024	-7.1595	8.09699e-13	1.73552e-11
SLC52A1	ENSG00000132517	358.553	0.769229	0.107472	7.15748	8.21734e-13	1.75976e-11
SOX30	ENSG00000039600	66.1792	1.32045	0.184512	7.15641	8.28192e-13	1.77202e-11
MGLL	ENSG00000074416	4215.27	-0.659255	0.0921286	-7.15581	8.31776e-13	1.77812e-11
AC010491.1	ENSG00000261360	17.857	0.675435	0.0944984	7.14759	8.83163e-13	1.88631e-11
TNFAIP2	ENSG00000185215	8869.2	0.684	0.0957157	7.14616	8.92377e-13	1.90431e-11
LTB4R	ENSG00000213903	4570.46	-0.684224	0.0957693	-7.1445	9.03247e-13	1.92581e-11
PLCD3	ENSG00000161714	3204.67	-0.557248	0.0780054	-7.14371	9.08465e-13	1.93524e-11
RELB	ENSG00000104856	2405.92	0.496654	0.0695471	7.14126	9.24787e-13	1.96828e-11
ZKSCAN8	ENSG00000198315	1011.1	0.383147	0.0536553	7.1409	9.27226e-13	1.97174e-11
GPR156	ENSG00000175697	92.5481	0.99214	0.138941	7.14075	9.28246e-13	1.97218e-11
ZNF436-AS1	ENSG00000249087	47.1886	0.630255	0.0882706	7.14003	9.33095e-13	1.98074e-11
STAR	ENSG00000147465	158.232	1.05083	0.147177	7.13985	9.34311e-13	1.98159e-11
AC010201.2	ENSG00000271327	6.23044	0.879982	0.123264	7.13897	9.40297e-13	1.99254e-11
AIF1L	ENSG00000126878	1544.99	-0.800749	0.112176	-7.13831	9.44857e-13	2.00046e-11
C5	ENSG00000106804	232.856	0.728076	0.102029	7.136	9.60874e-13	2.03259e-11
LRRC37B	ENSG00000185158	247.294	0.310004	0.0434466	7.13528	9.65891e-13	2.04142e-11
PIANP	ENSG00000139200	65.2139	1.16689	0.163547	7.13492	9.68459e-13	2.04329e-11
GSPT2	ENSG00000189369	238.046	0.848718	0.118952	7.13497	9.68096e-13	2.04329e-11
AC023355.1	ENSG00000259488	9.80094	0.771119	0.108088	7.13418	9.73631e-13	2.05241e-11
DSG3	ENSG00000134757	56540.8	-0.687818	0.0964244	-7.13324	9.8031e-13	2.0647e-11
PRELID1	ENSG00000169230	1321.43	-0.390141	0.0547009	-7.13225	9.87393e-13	2.07781e-11
LRRC4B	ENSG00000131409	68.7794	0.893677	0.125322	7.13104	9.96165e-13	2.09264e-11
AP000695.1	ENSG00000230479	65.619	0.795509	0.111554	7.13115	9.95354e-13	2.09264e-11
LINC02298	ENSG00000257556	48.0078	0.762942	0.107007	7.12985	1.00476e-12	2.10886e-11
GJB2	ENSG00000165474	64739.7	-0.981112	0.137644	-7.1279	1.01909e-12	2.13708e-11
GPC2	ENSG00000213420	106.857	0.84127	0.118034	7.12738	1.02296e-12	2.14335e-11
NPFFR2	ENSG00000056291	8.09781	2.11965	0.297439	7.12634	1.03075e-12	2.1578e-11
CST3	ENSG00000101439	14682.5	-0.559143	0.0784817	-7.1245	1.04458e-12	2.18487e-11
MAL2	ENSG00000147676	13662.8	-0.606948	0.0852511	-7.11952	1.083e-12	2.26328e-11
MEX3B	ENSG00000183496	234.323	0.693768	0.0974491	7.11929	1.08485e-12	2.26521e-11
ATP13A4	ENSG00000127249	624.623	-1.34003	0.188292	-7.11679	1.10473e-12	2.30471e-11
AC068733.3	ENSG00000282556	3.77819	1.11244	0.156325	7.11621	1.10932e-12	2.3123e-11
CACNA2D2	ENSG00000007402	57.2642	0.675843	0.0949763	7.11591	1.11174e-12	2.31386e-11
AC010809.2	ENSG00000259408	7.60823	0.739581	0.103934	7.11588	1.11197e-12	2.31386e-11
CDK20	ENSG00000156345	186.186	0.659802	0.092761	7.11292	1.13615e-12	2.36215e-11
LINC01214	ENSG00000243550	28.7483	-1.63075	0.229307	-7.11165	1.14665e-12	2.38193e-11
SH2D4B	ENSG00000178217	17.1435	0.828047	0.116462	7.11003	1.16016e-12	2.40792e-11
LINC00896	ENSG00000236499	10.5464	1.09155	0.153656	7.10387	1.21307e-12	2.51559e-11
GPR27	ENSG00000170837	137.159	1.19858	0.168779	7.10146	1.23444e-12	2.55771e-11
AC093512.2	ENSG00000285043	31.3911	0.587073	0.0826887	7.09979	1.24942e-12	2.58655e-11
LINC02352	ENSG00000259448	11.3075	0.745191	0.10497	7.09907	1.25598e-12	2.5979e-11
NIFK-AS1	ENSG00000236859	143.836	0.40318	0.0568119	7.09676	1.27713e-12	2.63941e-11
LINC01703	ENSG00000225518	33.5977	0.79572	0.112145	7.09546	1.28925e-12	2.66219e-11
SERPINA4	ENSG00000100665	2.94607	1.99836	0.281658	7.09499	1.2936e-12	2.66662e-11
APOBEC3F	ENSG00000128394	554.34	0.597502	0.0842136	7.09508	1.29281e-12	2.66662e-11
AL162596.1	ENSG00000285946	2.82483	-2.59435	0.365677	-7.09465	1.29683e-12	2.67101e-11
LIN9	ENSG00000183814	499.005	0.38848	0.0547678	7.09322	1.31026e-12	2.69637e-11
MTARC2	ENSG00000117791	223.051	0.706047	0.0995419	7.09296	1.31269e-12	2.69909e-11
TCERG1L	ENSG00000176769	41.2113	1.51389	0.213514	7.09036	1.33762e-12	2.74802e-11
CEACAM6	ENSG00000086548	5141.39	-1.11572	0.157383	-7.08918	1.3491e-12	2.76925e-11
CXXC4	ENSG00000168772	31.6095	1.02269	0.144267	7.08886	1.35218e-12	2.77323e-11
TRIP10	ENSG00000125733	3575.49	-0.381368	0.0538008	-7.08853	1.35546e-12	2.7776e-11
AL022322.1	ENSG00000272720	30.7476	0.97071	0.136996	7.08569	1.38358e-12	2.83284e-11
ALK	ENSG00000171094	17.0081	1.06577	0.150439	7.08438	1.39668e-12	2.85724e-11
TMPRSS13	ENSG00000137747	2358.47	-0.777737	0.109832	-7.08115	1.42967e-12	2.92227e-11
KNTC1	ENSG00000184445	1658.04	0.420344	0.0593655	7.08062	1.4351e-12	2.9309e-11
SFRP5	ENSG00000120057	19.5517	1.62648	0.229738	7.07969	1.44475e-12	2.94811e-11
SUCLA2-AS1	ENSG00000227848	24.8005	-0.756008	0.106808	-7.07818	1.46061e-12	2.97797e-11
TYK2	ENSG00000105397	3752.95	0.334946	0.047329	7.07698	1.47335e-12	3.00142e-11
MRGPRX2	ENSG00000183695	4.78699	-1.17882	0.166615	-7.07512	1.49319e-12	3.03929e-11
CKMT1B	ENSG00000237289	748.983	-0.71999	0.101781	-7.07389	1.50648e-12	3.06378e-11
LINC02600	ENSG00000250986	31.6805	1.31192	0.185482	7.073	1.51617e-12	3.0809e-11
DEFB4B	ENSG00000177257	19.8075	-2.29474	0.324449	-7.07272	1.51922e-12	3.08451e-11
AC125494.1	ENSG00000219410	6.2931	0.698031	0.0986964	7.07251	1.52161e-12	3.08676e-11
AC018697.1	ENSG00000266573	12.8523	2.09694	0.296629	7.06922	1.55805e-12	3.15804e-11
MAEL	ENSG00000143194	6.15705	1.73524	0.245489	7.06849	1.5663e-12	3.16996e-11
GM2A	ENSG00000196743	16393.9	-0.491141	0.0694834	-7.06847	1.56654e-12	3.16996e-11
BPIFB4	ENSG00000186191	7.24899	1.73369	0.24535	7.06618	1.59259e-12	3.21998e-11
BMP2K	ENSG00000138756	737.102	-0.488627	0.0691574	-7.06544	1.60107e-12	3.23442e-11
S100A2	ENSG00000196754	115019	-0.779098	0.110274	-7.06508	1.60521e-12	3.24008e-11
SYP	ENSG00000102003	61.8	0.754651	0.106823	7.0645	1.612e-12	3.2484e-11
FEZF2	ENSG00000153266	1.98482	3.75464	0.53148	7.0645	1.61191e-12	3.2484e-11
DNAH6	ENSG00000115423	20.9029	1.05875	0.149916	7.06229	1.63782e-12	3.29767e-11
C21orf58	ENSG00000160298	322.518	0.553783	0.07842	7.06175	1.64415e-12	3.30669e-11
POLR2L	ENSG00000177700	5395.28	-0.56139	0.0794981	-7.06168	1.64502e-12	3.30669e-11
AL137191.1	ENSG00000259093	2.55063	-1.2235	0.173268	-7.06131	1.64935e-12	3.31263e-11
ZNF157	ENSG00000147117	8.98286	1.27527	0.180619	7.06057	1.65825e-12	3.32603e-11
CD24	ENSG00000272398	22580.4	-0.737509	0.104455	-7.06052	1.65876e-12	3.32603e-11
ZNF641	ENSG00000167528	967.168	0.370289	0.0524629	7.05811	1.68781e-12	3.38148e-11
AC007823.1	ENSG00000260743	13.0631	0.615586	0.0872348	7.05665	1.70562e-12	3.41433e-11
AC007182.1	ENSG00000224721	23.6642	-1.37288	0.194615	-7.05436	1.73397e-12	3.46822e-11
ARHGAP32	ENSG00000134909	3760.33	-0.540564	0.0766311	-7.05411	1.73712e-12	3.4697e-11
PRR3	ENSG00000204576	526.462	0.399621	0.056651	7.05407	1.73757e-12	3.4697e-11
CIAPIN1	ENSG00000005194	3084.68	-0.302309	0.0428579	-7.05377	1.74135e-12	3.47438e-11
GFI1B	ENSG00000165702	6.19809	0.913629	0.12954	7.05287	1.75266e-12	3.49407e-11
ACTR1B	ENSG00000115073	2960.94	0.322894	0.0457827	7.05275	1.7542e-12	3.49427e-11
SYT3	ENSG00000213023	17.6151	1.16533	0.165248	7.05201	1.76353e-12	3.5071e-11
ZNF280B	ENSG00000275004	42.4006	1.14631	0.16255	7.05205	1.76304e-12	3.5071e-11
CYB5R1	ENSG00000159348	7490.19	-0.589343	0.0835927	-7.05017	1.78693e-12	3.55072e-11
GCC2-AS1	ENSG00000214184	9.95837	0.613848	0.0870712	7.04995	1.78984e-12	3.55359e-11
KCTD4	ENSG00000180332	5.72704	-1.61953	0.229734	-7.04958	1.7946e-12	3.56012e-11
AIFM3	ENSG00000183773	66.1924	0.850588	0.120664	7.04924	1.79896e-12	3.56586e-11
GLTPD2	ENSG00000182327	45.898	-0.567054	0.0804527	-7.04829	1.81126e-12	3.58729e-11
EHD4	ENSG00000103966	4435.73	-0.393781	0.0558834	-7.04648	1.83501e-12	3.63138e-11
AGBL2	ENSG00000165923	57.3578	0.589431	0.0836883	7.04317	1.87919e-12	3.71577e-11
PALMD	ENSG00000099260	2028.65	-0.607158	0.0862333	-7.04087	1.91039e-12	3.77439e-11
ARHGEF25	ENSG00000240771	74.2341	0.682165	0.0969056	7.03948	1.92962e-12	3.80926e-11
GRM7	ENSG00000196277	8.60525	1.4817	0.210494	7.03916	1.93404e-12	3.81489e-11
HUNK	ENSG00000142149	223.851	0.881301	0.12521	7.03857	1.94225e-12	3.82798e-11
PCDH19	ENSG00000165194	400.024	1.43521	0.203921	7.03806	1.94937e-12	3.83888e-11
AC078802.1	ENSG00000269889	18.791	0.708145	0.100653	7.03551	1.9854e-12	3.90666e-11
BDKRB2	ENSG00000168398	1858.49	-0.53883	0.0765888	-7.03536	1.98743e-12	3.90749e-11
ANO4	ENSG00000151572	70.769	1.28062	0.182033	7.03511	1.99098e-12	3.91129e-11
GIHCG	ENSG00000257698	110.061	0.67293	0.0956684	7.03398	2.00721e-12	3.93999e-11
AC073842.2	ENSG00000242798	7.85606	0.741187	0.10538	7.0335	2.01423e-12	3.95057e-11
CCDC74A	ENSG00000163040	186.568	0.918721	0.130627	7.03318	2.01884e-12	3.9564e-11
MBD1	ENSG00000141644	3895.16	-0.391295	0.0556375	-7.03294	2.02232e-12	3.96002e-11
AC021087.3	ENSG00000260774	11.714	0.669739	0.0952378	7.03228	2.03189e-12	3.97554e-11
CDC42-AS1	ENSG00000285752	7.35726	0.724495	0.103028	7.03199	2.03609e-12	3.98056e-11
LINC00525	ENSG00000146666	9.47475	1.18632	0.168711	7.03163	2.04128e-12	3.98749e-11
DNAH7	ENSG00000118997	23.2909	0.91377	0.130045	7.02658	2.11661e-12	4.13131e-11
AC095057.3	ENSG00000260296	18.6194	0.745489	0.106138	7.02379	2.15934e-12	4.21133e-11
SLC7A2	ENSG00000003989	909.532	1.05327	0.150044	7.01976	2.22247e-12	4.33097e-11
CNDP2	ENSG00000133313	9125.56	-0.453976	0.0646763	-7.0192	2.23147e-12	4.345e-11
AC008119.1	ENSG00000287202	7.42733	0.736629	0.104948	7.01902	2.23425e-12	4.34692e-11
AC112176.1	ENSG00000260066	4.81377	1.63829	0.233436	7.01814	2.24838e-12	4.3709e-11
NEO1	ENSG00000067141	2916.96	0.546737	0.0779097	7.01757	2.25757e-12	4.38526e-11
GUSBP11	ENSG00000228315	56.3302	0.610912	0.0870718	7.01618	2.28009e-12	4.42545e-11
MAPK14	ENSG00000112062	3879.32	-0.27278	0.0388889	-7.01434	2.31033e-12	4.48055e-11
RDH13	ENSG00000160439	831.609	-0.494495	0.0705035	-7.01376	2.31989e-12	4.49551e-11
CYP8B1	ENSG00000180432	7.85087	-1.01501	0.144722	-7.01349	2.32452e-12	4.50087e-11
AC007159.1	ENSG00000261146	2.88174	4.37342	0.623602	7.01316	2.32992e-12	4.50773e-11
PSIP1	ENSG00000164985	2146.41	0.545547	0.0778104	7.01124	2.36215e-12	4.56646e-11
CIDEA	ENSG00000176194	36.2329	-1.35319	0.193016	-7.01075	2.37045e-12	4.57884e-11
AC109462.2	ENSG00000263207	2.321	2.36972	0.338074	7.00948	2.3921e-12	4.61699e-11
AC012447.1	ENSG00000265451	7.58607	0.806376	0.115052	7.00881	2.40351e-12	4.63531e-11
AL358472.5	ENSG00000284738	4.48091	0.788169	0.112456	7.00868	2.40584e-12	4.63613e-11
AC006206.2	ENSG00000256417	73.0701	0.847079	0.120869	7.00823	2.41349e-12	4.64716e-11
MED8	ENSG00000159479	1977.49	-0.316673	0.0451957	-7.0067	2.44013e-12	4.69473e-11
AL596202.1	ENSG00000235381	28.177	0.59115	0.0843907	7.00492	2.47123e-12	4.75079e-11
CDS1	ENSG00000163624	2323.55	-0.431167	0.0615579	-7.00425	2.4831e-12	4.76983e-11
KRT9	ENSG00000171403	241.225	-1.02182	0.145896	-7.00373	2.49235e-12	4.78382e-11
STX12	ENSG00000117758	2573.66	-0.28818	0.0411478	-7.00353	2.49597e-12	4.78696e-11
EFHC1	ENSG00000096093	442.979	0.446452	0.0637522	7.00293	2.50669e-12	4.80373e-11
RAB4B	ENSG00000167578	21.6663	0.651392	0.0930732	6.9987	2.58344e-12	4.94691e-11
ZBTB7A	ENSG00000178951	4406.88	-0.273447	0.0390747	-6.99807	2.59519e-12	4.96548e-11
KIF5C	ENSG00000168280	69.5234	0.771662	0.110335	6.99383	2.67486e-12	5.11388e-11
LINC00987	ENSG00000237248	19.3617	0.807471	0.115516	6.99013	2.74625e-12	5.24623e-11
EMP1	ENSG00000134531	18576.7	-0.619309	0.0886117	-6.98902	2.76813e-12	5.28385e-11
FADS2	ENSG00000134824	3576.76	0.821629	0.117622	6.98533	2.84193e-12	5.42046e-11
ACP6	ENSG00000162836	334.013	0.581382	0.0832323	6.98506	2.84739e-12	5.42661e-11
C1orf220	ENSG00000213057	9.34189	0.8294	0.118784	6.98245	2.90073e-12	5.52393e-11
LINC02572	ENSG00000229536	5.36445	1.00946	0.144576	6.98221	2.90565e-12	5.52894e-11
ELL2	ENSG00000118985	7260.3	-0.521887	0.0747478	-6.98197	2.91061e-12	5.53065e-11
AL161636.1	ENSG00000229699	5.13721	-1.10625	0.158445	-6.98195	2.91111e-12	5.53065e-11
AL162424.1	ENSG00000269970	15.9337	-0.998816	0.14313	-6.97838	2.98611e-12	5.66869e-11
ZBED5	ENSG00000236287	1761.2	0.300457	0.043061	6.97749	3.00498e-12	5.70006e-11
NUAK1	ENSG00000074590	1631.17	0.65177	0.0934277	6.9762	3.0327e-12	5.74813e-11
ZNF302	ENSG00000089335	549.629	0.409733	0.0587504	6.97413	3.0778e-12	5.82907e-11
LINC02367	ENSG00000260423	23.7914	0.954241	0.136829	6.97395	3.08164e-12	5.83179e-11
FAM163A	ENSG00000143340	7.89435	1.21282	0.173922	6.97335	3.09486e-12	5.85222e-11
LYPD2	ENSG00000197353	796.05	-1.50957	0.216502	-6.97254	3.11263e-12	5.88125e-11
ARNILA	ENSG00000235072	15.7116	0.727639	0.104376	6.9713	3.14031e-12	5.92892e-11
HHAT	ENSG00000054392	382.522	0.557707	0.0800229	6.96935	3.18417e-12	6.00239e-11
EZHIP	ENSG00000187690	15.0509	3.04917	0.437509	6.96939	3.18319e-12	6.00239e-11
CLK4	ENSG00000113240	620.975	0.427699	0.0613765	6.96845	3.20459e-12	6.03618e-11
TCF7L1	ENSG00000152284	1317.44	0.541833	0.0777571	6.96828	3.2085e-12	6.03886e-11
GRHL3	ENSG00000158055	3542.48	-0.784079	0.112533	-6.96757	3.22473e-12	6.06469e-11
TGM5	ENSG00000104055	486.052	-0.983694	0.141188	-6.96728	3.23133e-12	6.07239e-11
CBLC	ENSG00000142273	2916.49	-0.680134	0.0976294	-6.96649	3.24953e-12	6.09714e-11
WBP1	ENSG00000239779	158.762	0.533954	0.0766458	6.96652	3.24886e-12	6.09714e-11
ARHGAP27	ENSG00000159314	2519.18	-0.398122	0.0571502	-6.96624	3.25515e-12	6.10297e-11
SEZ6L2	ENSG00000174938	1592.17	0.865024	0.124196	6.96497	3.28476e-12	6.15371e-11
DDX25	ENSG00000109832	13.4065	1.56556	0.224809	6.96394	3.30885e-12	6.18928e-11
EPS8L2	ENSG00000177106	6205.71	-0.462313	0.0663864	-6.96397	3.30805e-12	6.18928e-11
AC005329.1	ENSG00000248015	3.64514	1.3695	0.196659	6.96383	3.31141e-12	6.18929e-11
CDKN2C	ENSG00000123080	1262.35	0.781476	0.112224	6.96356	3.31789e-12	6.19664e-11
DNM1P35	ENSG00000246877	16.8631	0.73611	0.105721	6.96276	3.33662e-12	6.22682e-11
ZCCHC12	ENSG00000174460	11.1795	0.965946	0.138756	6.96146	3.36771e-12	6.28e-11
AL390755.3	ENSG00000287575	9.38679	1.25294	0.180015	6.96019	3.39813e-12	6.33186e-11
ZNF546	ENSG00000187187	81.699	0.531629	0.0763884	6.95954	3.41379e-12	6.35614e-11
RPS6KA6	ENSG00000072133	73.6055	1.53773	0.220963	6.9592	3.42211e-12	6.36675e-11
VSIR	ENSG00000107738	4449.1	-0.472244	0.0678648	-6.9586	3.43665e-12	6.3889e-11
AC087500.1	ENSG00000261879	19.8611	0.683494	0.0982355	6.95771	3.45851e-12	6.42462e-11
KRT37	ENSG00000108417	30.6383	-1.42253	0.204526	-6.95526	3.51904e-12	6.53205e-11
MICALL1	ENSG00000100139	11107.1	-0.415667	0.0597753	-6.95383	3.55497e-12	6.59369e-11
ZSCAN21	ENSG00000166529	161.067	0.362221	0.0520965	6.95289	3.57869e-12	6.63262e-11
AL358115.1	ENSG00000236364	18.0279	0.715477	0.102924	6.95154	3.61331e-12	6.68655e-11
AC026341.1	ENSG00000242880	13.0401	1.20785	0.173751	6.95161	3.6114e-12	6.68655e-11
TROAP	ENSG00000135451	1130.36	0.456227	0.0656548	6.94888	3.68192e-12	6.80832e-11
KCNH6	ENSG00000173826	3.59214	1.55697	0.224101	6.94763	3.71486e-12	6.864e-11
CCDC28A-AS1	ENSG00000279968	21.6117	0.570621	0.0821422	6.94674	3.73811e-12	6.9017e-11
KCNAB3	ENSG00000170049	70.4048	0.708247	0.101967	6.94586	3.7617e-12	6.93996e-11
CT45A1	ENSG00000268940	8.94974	3.53664	0.509182	6.94573	3.76511e-12	6.94098e-11
AC002480.1	ENSG00000232759	12.2178	1.11347	0.160319	6.94536	3.77487e-12	6.95368e-11
ZNF774	ENSG00000196391	115.711	0.504456	0.0726352	6.94507	3.78281e-12	6.96302e-11
RELCH	ENSG00000134444	2156.73	-0.437986	0.0630726	-6.94416	3.80727e-12	7.00272e-11
ARHGAP40	ENSG00000124143	233.03	-1.07894	0.155382	-6.94378	3.81747e-12	7.01615e-11
TBC1D8-AS1	ENSG00000272902	38.3385	0.519721	0.0748633	6.94227	3.85851e-12	7.08622e-11
LINC01886	ENSG00000224568	7.13146	-1.58327	0.228074	-6.94189	3.86882e-12	7.09976e-11
LINC02561	ENSG00000224034	21.2222	1.27266	0.183336	6.94166	3.87507e-12	7.10585e-11
STAG3	ENSG00000066923	359.508	1.28102	0.184677	6.93656	4.0175e-12	7.36146e-11
CCDC144NL-AS1	ENSG00000233098	162.46	1.31839	0.190073	6.93622	4.02735e-12	7.37394e-11
FOXI3	ENSG00000214336	58.0054	1.7494	0.252257	6.935	4.0622e-12	7.43214e-11
PLEKHN1	ENSG00000187583	767.476	-0.573431	0.0826926	-6.93448	4.07706e-12	7.45369e-11
P2RX2	ENSG00000187848	3.33553	1.41252	0.203715	6.93383	4.09602e-12	7.48272e-11
VWA5B2	ENSG00000145198	25.7563	1.02014	0.147135	6.93334	4.11031e-12	7.50316e-11
AC018648.1	ENSG00000272905	3.02108	0.982692	0.141766	6.93181	4.1549e-12	7.57887e-11
MAGEE1	ENSG00000198934	177.156	0.605627	0.0873843	6.93062	4.18993e-12	7.63702e-11
PLCB4	ENSG00000101333	188.519	1.02985	0.148658	6.92763	4.27941e-12	7.78256e-11
GAB1	ENSG00000109458	1332.6	-0.447672	0.06462	-6.92777	4.2754e-12	7.78256e-11
PARD3B	ENSG00000116117	348.107	0.767838	0.110836	6.92768	4.27804e-12	7.78256e-11
KRT81	ENSG00000205426	142.894	1.11967	0.161658	6.9262	4.32294e-12	7.85583e-11
SPRYD3	ENSG00000167778	4046.95	-0.304194	0.043932	-6.92421	4.38425e-12	7.96127e-11
EPHA1	ENSG00000146904	2849.51	-0.515462	0.0744552	-6.92312	4.4181e-12	8.01674e-11
NTN5	ENSG00000142233	20.1488	0.899986	0.130001	6.92293	4.42395e-12	8.02135e-11
LINC02351	ENSG00000277987	5.14589	1.74154	0.251626	6.92113	4.48051e-12	8.11783e-11
NUAK2	ENSG00000163545	2097.79	-0.498492	0.0720291	-6.92071	4.49391e-12	8.13603e-11
CPTP	ENSG00000224051	2482.73	-0.399347	0.0577169	-6.91908	4.54594e-12	8.22409e-11
C22orf31	ENSG00000100249	9.7718	0.959862	0.138768	6.91703	4.61201e-12	8.33738e-11
PDZK1IP1	ENSG00000162366	7018.43	-0.945989	0.136767	-6.9168	4.61968e-12	8.34503e-11
PNMA6E	ENSG00000214897	8.40924	2.14494	0.310323	6.91194	4.78063e-12	8.62933e-11
BTBD11	ENSG00000151136	1760.53	-0.654647	0.0947251	-6.91101	4.81205e-12	8.67959e-11
SLC6A3	ENSG00000142319	7.92847	1.25673	0.181884	6.90951	4.86347e-12	8.7611e-11
AL355312.5	ENSG00000285991	12.7	-0.663224	0.0959876	-6.90948	4.86446e-12	8.7611e-11
TNS1-AS1	ENSG00000223923	12.1669	1.32186	0.191316	6.90933	4.86958e-12	8.7638e-11
MMP20	ENSG00000137674	9.21202	1.57756	0.22834	6.90882	4.88704e-12	8.7887e-11
SLC37A2	ENSG00000134955	2422.28	-0.61333	0.0887775	-6.90862	4.894e-12	8.79468e-11
Z83843.1	ENSG00000271533	99.4575	0.554313	0.0802378	6.90838	4.90218e-12	8.80287e-11
AFDN	ENSG00000130396	5326.54	-0.387643	0.0561179	-6.90767	4.9269e-12	8.8407e-11
UBE2F	ENSG00000184182	846.557	-0.4333	0.0627328	-6.90707	4.94769e-12	8.87144e-11
KRTCAP2	ENSG00000163463	71.6352	0.596978	0.0864428	6.90605	4.9834e-12	8.92887e-11
AC007663.4	ENSG00000273343	9.33121	0.565986	0.0819579	6.90582	4.99148e-12	8.93674e-11
LHFPL4	ENSG00000156959	20.3694	1.92975	0.27949	6.90453	5.03688e-12	9.01136e-11
CAB39	ENSG00000135932	7659.6	-0.420602	0.0609239	-6.90373	5.06551e-12	9.05591e-11
ENPP5	ENSG00000112796	136.666	1.20556	0.174633	6.90337	5.07817e-12	9.07186e-11
STOX1	ENSG00000165730	133.117	1.15966	0.168043	6.90099	5.16427e-12	9.21887e-11
PCDHB5	ENSG00000113209	76.0207	1.20932	0.175265	6.89997	5.20129e-12	9.2725e-11
AC110285.2	ENSG00000262877	34.8601	0.931205	0.134958	6.89995	5.20196e-12	9.2725e-11
GPR179	ENSG00000277399	7.54053	0.881589	0.127789	6.89879	5.24461e-12	9.34165e-11
RIMKLA	ENSG00000177181	71.1409	1.22079	0.17696	6.89866	5.2497e-12	9.34384e-11
AC073592.1	ENSG00000214650	5.402	0.862288	0.125026	6.89688	5.31559e-12	9.45419e-11
FAM27E3	ENSG00000274026	7.38523	0.968237	0.140422	6.89522	5.37814e-12	9.55842e-11
DNAH14	ENSG00000185842	160.147	0.955728	0.13861	6.89509	5.38302e-12	9.56009e-11
LMO7	ENSG00000136153	4857.42	-0.646782	0.0938085	-6.8947	5.39783e-12	9.57936e-11
AC004076.2	ENSG00000276449	18.2937	0.616375	0.0894067	6.89405	5.42244e-12	9.61601e-11
MGAT3-AS1	ENSG00000227188	2.57171	1.79792	0.260828	6.89311	5.4586e-12	9.67306e-11
DLG4	ENSG00000132535	358.912	0.544364	0.0789797	6.89246	5.48368e-12	9.71041e-11
UXS1	ENSG00000115652	2482.5	0.331963	0.0481718	6.89123	5.53129e-12	9.78756e-11
LINC02432	ENSG00000248810	18.4126	1.52398	0.221167	6.89061	5.55547e-12	9.82317e-11
MEIOB	ENSG00000162039	36.3941	1.60962	0.233689	6.88787	5.66354e-12	1.0007e-10
MCU	ENSG00000156026	2051.85	-0.34989	0.0508027	-6.88724	5.6884e-12	1.00436e-10
PPP4C	ENSG00000149923	7304.03	-0.338779	0.0492	-6.88575	5.74845e-12	1.01422e-10
PIMREG	ENSG00000129195	626.291	0.566145	0.0822361	6.88438	5.80406e-12	1.02329e-10
TIAM1	ENSG00000156299	2684.64	-0.528297	0.0767519	-6.88317	5.85342e-12	1.03124e-10
AL352979.4	ENSG00000288045	3.93237	1.0897	0.158345	6.88181	5.90955e-12	1.04037e-10
COX20	ENSG00000203667	14.5092	0.581369	0.0845089	6.87938	6.01148e-12	1.05755e-10
TRPA1	ENSG00000104321	62.834	0.986138	0.143366	6.87845	6.0506e-12	1.06366e-10
SIMC1	ENSG00000170085	434.504	0.585421	0.0851452	6.87556	6.17472e-12	1.08469e-10
AC006450.3	ENSG00000236668	1.93121	2.03212	0.295599	6.87458	6.21714e-12	1.09135e-10
AC010476.2	ENSG00000287963	6.05195	-1.55249	0.225941	-6.87124	6.3648e-12	1.11647e-10
BHMT	ENSG00000145692	16.6178	1.40638	0.20469	6.8708	6.3845e-12	1.11911e-10
LINC00636	ENSG00000240423	7.17377	-1.1765	0.171245	-6.87024	6.40918e-12	1.12262e-10
SLC25A39	ENSG00000013306	10994	-0.366541	0.0533708	-6.86781	6.5197e-12	1.14116e-10
DUSP15	ENSG00000149599	25.4435	0.847607	0.123427	6.86729	6.5435e-12	1.1445e-10
LINC00634	ENSG00000205704	12.3427	0.966784	0.140813	6.86573	6.61527e-12	1.15622e-10
SEZ6L	ENSG00000100095	18.0686	1.25793	0.183243	6.86479	6.65874e-12	1.16298e-10
VANGL2	ENSG00000162738	3379.33	0.544941	0.0793969	6.8635	6.71927e-12	1.1727e-10
FAM83C	ENSG00000125998	3267.54	-0.947395	0.138038	-6.8633	6.7288e-12	1.17352e-10
UNC93A	ENSG00000112494	124.42	-1.27066	0.185202	-6.86096	6.8397e-12	1.19201e-10
FAM71F1	ENSG00000135248	14.1152	1.46976	0.214228	6.86076	6.84959e-12	1.19287e-10
GSKIP	ENSG00000100744	1759.68	-0.331966	0.0483916	-6.85999	6.88672e-12	1.19848e-10
ZMAT5	ENSG00000100319	501.744	-0.469771	0.0684861	-6.85937	6.91668e-12	1.20283e-10
NSL1	ENSG00000117697	1039.16	0.288503	0.0420669	6.8582	6.97331e-12	1.21181e-10
CBX7	ENSG00000100307	838.503	0.591139	0.0862146	6.8566	7.05177e-12	1.22456e-10
CLDN20	ENSG00000171217	36.174	1.39445	0.20341	6.85537	7.11279e-12	1.2341e-10
LINC02609	ENSG00000233593	69.0409	0.738543	0.107733	6.85529	7.11688e-12	1.2341e-10
NMUR2	ENSG00000132911	8.00356	1.73868	0.253636	6.85503	7.1297e-12	1.23498e-10
PRIMA1	ENSG00000175785	397.844	1.02186	0.149068	6.85498	7.13211e-12	1.23498e-10
E2F1	ENSG00000101412	1403.3	0.614557	0.0896605	6.85427	7.16774e-12	1.24026e-10
SLC39A5	ENSG00000139540	5.30579	0.744992	0.108695	6.854	7.1815e-12	1.24175e-10
UCHL3	ENSG00000118939	107.577	-0.657894	0.0960108	-6.85229	7.26783e-12	1.25579e-10
AC009974.1	ENSG00000272555	2.72663	1.3446	0.196231	6.85216	7.27442e-12	1.25603e-10
NAT2	ENSG00000156006	2.3662	1.59216	0.23243	6.85007	7.38156e-12	1.27362e-10
LINC01094	ENSG00000251442	214.962	-0.626059	0.0914103	-6.84889	7.44244e-12	1.28321e-10
SLC18A3	ENSG00000187714	21.9513	2.37667	0.347072	6.84776	7.50146e-12	1.29247e-10
CDK5R2	ENSG00000171450	9.69665	1.3941	0.203641	6.84587	7.60125e-12	1.30873e-10
AC008764.8	ENSG00000279529	22.7807	0.573811	0.0838358	6.84446	7.67639e-12	1.32073e-10
KLHL24	ENSG00000114796	2912.37	0.556464	0.0813038	6.84425	7.68771e-12	1.32174e-10
NT5C3A	ENSG00000122643	1910	-0.415069	0.0606489	-6.8438	7.71189e-12	1.32477e-10
AP003119.1	ENSG00000254632	7.25445	1.55668	0.227461	6.84372	7.71626e-12	1.32477e-10
POU3F2	ENSG00000184486	6.60467	1.14122	0.16686	6.83938	7.95345e-12	1.36356e-10
LINC00885	ENSG00000224652	131.605	0.940413	0.137499	6.83943	7.95113e-12	1.36356e-10
GSC	ENSG00000133937	33.7037	0.868342	0.126984	6.83819	8.01982e-12	1.37397e-10
KCNK7	ENSG00000173338	420.75	-0.958972	0.140265	-6.83684	8.09602e-12	1.38604e-10
C10orf99	ENSG00000188373	5434.33	-1.09255	0.159822	-6.83606	8.14017e-12	1.39262e-10
TBCE	ENSG00000284770	26.0295	0.55704	0.0814973	6.83507	8.19651e-12	1.40127e-10
EPN3	ENSG00000049283	1900.79	-0.545954	0.0799118	-6.83196	8.37646e-12	1.43102e-10
IGSF22	ENSG00000179057	53.0318	-0.865388	0.126673	-6.83165	8.39408e-12	1.43302e-10
GALNT17	ENSG00000185274	152.429	1.02545	0.150138	6.83003	8.48939e-12	1.44827e-10
AL136309.2	ENSG00000237716	2.88332	2.30425	0.337377	6.8299	8.49744e-12	1.44863e-10
TPPP3	ENSG00000159713	3443.97	-0.853184	0.12494	-6.82874	8.56623e-12	1.45915e-10
FDXR	ENSG00000161513	2236.58	-0.51199	0.0749767	-6.82866	8.57122e-12	1.45915e-10
CASD1	ENSG00000127995	616.671	0.362204	0.0530482	6.82782	8.6213e-12	1.46665e-10
HPSE	ENSG00000173083	1161.11	-0.540505	0.079164	-6.82765	8.63153e-12	1.46736e-10
DMTF1	ENSG00000135164	1443.69	0.36493	0.0534628	6.82587	8.73955e-12	1.48468e-10
C20orf96	ENSG00000196476	208.507	0.585104	0.0857279	6.82513	8.78459e-12	1.49129e-10
LINC02236	ENSG00000251365	62.1423	0.930286	0.13635	6.8228	8.92845e-12	1.51465e-10
NUP107	ENSG00000111581	2625.1	0.3939	0.0577347	6.82258	8.94173e-12	1.51541e-10
AC010463.3	ENSG00000269815	4.75644	0.729972	0.106994	6.82252	8.94545e-12	1.51541e-10
RHNO1	ENSG00000171792	1705.15	0.333313	0.0488576	6.82214	8.96965e-12	1.51845e-10
AL683807.1	ENSG00000223511	13.0864	0.852762	0.125013	6.8214	9.0156e-12	1.52517e-10
AC007406.4	ENSG00000261799	285.862	0.411291	0.0603032	6.82039	9.07967e-12	1.53493e-10
PGAP1	ENSG00000197121	1260.91	0.524208	0.076864	6.81994	9.10785e-12	1.53755e-10
TRAF3IP2-AS1	ENSG00000231889	50.6809	0.408217	0.0598559	6.82	9.10431e-12	1.53755e-10
CLIP3	ENSG00000105270	436.199	0.73789	0.108206	6.8193	9.14866e-12	1.54337e-10
RCOR3	ENSG00000117625	1269.9	0.278376	0.0408322	6.81756	9.26018e-12	1.56109e-10
ZNF780B	ENSG00000128000	328.837	0.391344	0.0574059	6.81713	9.28771e-12	1.56465e-10
DMRT1	ENSG00000137090	18.6306	1.58057	0.231869	6.81663	9.3199e-12	1.56898e-10
AC048341.2	ENSG00000275180	26.9791	0.812988	0.119272	6.81626	9.34383e-12	1.57192e-10
MUTYH	ENSG00000132781	17.2579	0.483687	0.0709802	6.81439	9.46639e-12	1.59143e-10
STRIP1	ENSG00000143093	1872.63	-0.275254	0.0403947	-6.8141	9.48573e-12	1.59358e-10
ATRNL1	ENSG00000107518	54.872	1.27254	0.186776	6.81321	9.54423e-12	1.60229e-10
KRT33B	ENSG00000131738	14.1642	-1.29396	0.189982	-6.81097	9.69408e-12	1.62632e-10
CLSTN3	ENSG00000139182	2126.14	0.402156	0.0590745	6.8076	9.92384e-12	1.66372e-10
CCDC148	ENSG00000153237	12.7139	0.733083	0.107695	6.80701	9.96497e-12	1.66946e-10
AL138916.1	ENSG00000227748	36.3694	-1.84512	0.271158	-6.8046	1.01334e-11	1.6965e-10
GOT2	ENSG00000125166	8257.91	-0.316157	0.046472	-6.80318	1.02336e-11	1.71209e-10
CGB7	ENSG00000196337	21.8406	0.749288	0.11014	6.80303	1.02439e-11	1.71263e-10
CHROMR	ENSG00000223960	440.582	0.384851	0.0565737	6.80265	1.02711e-11	1.71601e-10
MIOS	ENSG00000164654	1794.48	-0.298994	0.0439618	-6.80123	1.0373e-11	1.73144e-10
AC007220.1	ENSG00000263033	11.0891	1.03831	0.152666	6.80116	1.03778e-11	1.73144e-10
PINK1	ENSG00000158828	993.784	-0.444159	0.0653144	-6.80033	1.0438e-11	1.7403e-10
TTC9	ENSG00000133985	1939.96	-0.766218	0.112714	-6.79788	1.06172e-11	1.76896e-10
WNK2	ENSG00000165238	1420.33	1.23393	0.181553	6.79653	1.07172e-11	1.78438e-10
CABLES2	ENSG00000149679	656.698	0.383927	0.0564958	6.79567	1.07809e-11	1.79376e-10
KCNN1	ENSG00000105642	31.675	0.870848	0.128155	6.79525	1.08121e-11	1.79772e-10
NIPBL-DT	ENSG00000285967	364.016	0.502969	0.0740209	6.79496	1.08344e-11	1.8002e-10
STAM	ENSG00000136738	1546.8	-0.336357	0.0495066	-6.79417	1.08935e-11	1.80752e-10
AL031186.1	ENSG00000237015	11.5741	0.694524	0.102223	6.79418	1.08928e-11	1.80752e-10
AL359979.1	ENSG00000226601	6.10466	-1.47262	0.216766	-6.79359	1.09373e-11	1.81356e-10
TMEM221	ENSG00000188051	20.9588	0.825241	0.121491	6.79263	1.10108e-11	1.8245e-10
ZNF572	ENSG00000180938	87.929	0.563665	0.0829875	6.79217	1.10458e-11	1.82905e-10
EFCAB7	ENSG00000203965	229.931	0.347429	0.051153	6.79195	1.10628e-11	1.83062e-10
SEPTIN9-DT	ENSG00000263718	29.5641	-0.751958	0.110721	-6.79148	1.10991e-11	1.83537e-10
FAM83A	ENSG00000147689	18625.9	-0.900285	0.132573	-6.79089	1.11446e-11	1.84164e-10
KCTD10	ENSG00000110906	4314.45	-0.270737	0.0398739	-6.78984	1.1226e-11	1.85301e-10
HDGFL3	ENSG00000166503	2186	0.410506	0.0604593	6.7898	1.12287e-11	1.85301e-10
ARMCX2	ENSG00000184867	555.119	0.759195	0.111845	6.7879	1.13776e-11	1.87629e-10
OCA2	ENSG00000104044	94.9768	1.44279	0.212568	6.7874	1.14171e-11	1.88153e-10
ZG16B	ENSG00000162078	388.871	-1.32621	0.195412	-6.78671	1.14721e-11	1.88931e-10
ADCY8	ENSG00000155897	4.33182	1.9699	0.290294	6.78586	1.15398e-11	1.89918e-10
EIF6	ENSG00000242372	5919.28	-0.407055	0.0599892	-6.78547	1.15711e-11	1.90303e-10
DBF4B	ENSG00000161692	478.258	0.375765	0.0553832	6.78482	1.16235e-11	1.91035e-10
NFYB	ENSG00000120837	1247.69	0.258361	0.0380852	6.78376	1.17087e-11	1.92305e-10
RAB27B	ENSG00000041353	1892.02	-0.593968	0.08756	-6.78355	1.17258e-11	1.92456e-10
DDX11	ENSG00000013573	1475.71	0.449209	0.0662364	6.78191	1.18599e-11	1.94525e-10
AC080038.1	ENSG00000274565	26.3646	0.733045	0.10809	6.7818	1.1869e-11	1.94543e-10
MIR663AHG	ENSG00000227195	2.10898	1.83177	0.270108	6.78162	1.18832e-11	1.94644e-10
ARHGEF37	ENSG00000183111	2210.99	-0.644475	0.0950386	-6.7812	1.19186e-11	1.95091e-10
LLGL2	ENSG00000073350	2965.2	-0.501648	0.0739862	-6.78029	1.19933e-11	1.96182e-10
ATG9B	ENSG00000181652	338.594	-0.892452	0.131655	-6.77871	1.21257e-11	1.98214e-10
ARMC12	ENSG00000157343	11.2139	0.841389	0.124145	6.77749	1.22285e-11	1.99759e-10
ASB3	ENSG00000115239	659.608	0.229148	0.0338234	6.77484	1.24543e-11	2.03311e-10
PUSL1	ENSG00000169972	606.264	-0.464839	0.0686175	-6.77434	1.24973e-11	2.03876e-10
TAS2R31	ENSG00000256436	3.23573	0.906361	0.1338	6.77399	1.25276e-11	2.04233e-10
AC023908.3	ENSG00000261136	13.4446	0.738712	0.109067	6.77303	1.2611e-11	2.05454e-10
EIF4E	ENSG00000151247	1947.18	-0.283832	0.0419074	-6.77285	1.26271e-11	2.05579e-10
HOXB6	ENSG00000108511	25.1845	0.933762	0.137876	6.7725	1.26576e-11	2.05936e-10
DYNAP	ENSG00000178690	101.634	-1.94997	0.287959	-6.77171	1.27271e-11	2.06928e-10
LINC00339	ENSG00000218510	15.8399	0.641354	0.094714	6.77147	1.27476e-11	2.07124e-10
LYPLA2	ENSG00000011009	4963.61	-0.351006	0.0518434	-6.77049	1.28343e-11	2.08302e-10
GABRA5	ENSG00000186297	9.2987	2.33835	0.345377	6.77042	1.28412e-11	2.08302e-10
LINC01686	ENSG00000261504	11.9357	0.711045	0.105023	6.77036	1.28459e-11	2.08302e-10
AL445250.1	ENSG00000225096	17.3406	1.04764	0.154762	6.76935	1.29358e-11	2.09619e-10
CKMT1A	ENSG00000223572	591.394	-0.721057	0.106538	-6.76805	1.30528e-11	2.11338e-10
NBPF15	ENSG00000266338	307.009	0.433924	0.0641142	6.76798	1.30594e-11	2.11338e-10
AC107294.3	ENSG00000273403	3.92316	1.02216	0.151046	6.76723	1.31268e-11	2.12288e-10
TMEM231	ENSG00000205084	172.749	0.637094	0.0941466	6.76704	1.3144e-11	2.1238e-10
AL021707.2	ENSG00000228274	50.5869	0.488479	0.0721857	6.76698	1.315e-11	2.1238e-10
RNF141	ENSG00000110315	3915.87	-0.383202	0.0566428	-6.76524	1.33091e-11	2.14807e-10
NMUR1	ENSG00000171596	10.7756	1.03292	0.152695	6.76455	1.33724e-11	2.15685e-10
EFCAB6	ENSG00000186976	38.1764	0.726127	0.107358	6.76362	1.34588e-11	2.16933e-10
PLA2G6	ENSG00000184381	465.822	0.484174	0.0716032	6.7619	1.3619e-11	2.19369e-10
AL135784.1	ENSG00000287806	4.8651	1.86125	0.275297	6.7609	1.37133e-11	2.20742e-10
ZFHX2	ENSG00000136367	67.3281	0.804405	0.118992	6.76016	1.37841e-11	2.21587e-10
LINC00963	ENSG00000204054	1324.77	0.416269	0.0615761	6.76024	1.37766e-11	2.21587e-10
CEP83-DT	ENSG00000278916	16.837	0.623633	0.0922615	6.7594	1.38562e-11	2.22599e-10
LCE6A	ENSG00000235942	30.9383	-2.22292	0.328883	-6.75898	1.38968e-11	2.23104e-10
EID3	ENSG00000255150	52.517	0.664684	0.0983538	6.75809	1.3982e-11	2.24322e-10
SARM1	ENSG00000004139	91.7131	0.658076	0.0973848	6.75749	1.40407e-11	2.25115e-10
WBP2NL	ENSG00000183066	21.3967	0.814948	0.120606	6.75709	1.4079e-11	2.2558e-10
CSMD1	ENSG00000183117	96.8802	1.51356	0.224075	6.75471	1.43122e-11	2.29165e-10
LINC00205	ENSG00000223768	453.553	0.468416	0.0693558	6.75381	1.4401e-11	2.30435e-10
TBL3	ENSG00000183751	3590.16	-0.342383	0.0507017	-6.75289	1.44929e-11	2.31752e-10
RGS8	ENSG00000135824	6.56659	1.3249	0.19623	6.75177	1.4605e-11	2.33391e-10
EHBP1L1	ENSG00000173442	8550.17	-0.390636	0.0578637	-6.75097	1.46862e-11	2.34533e-10
SLC35A4	ENSG00000176087	5087.69	-0.282909	0.0419085	-6.75064	1.47193e-11	2.34908e-10
SYCE2	ENSG00000161860	26.7912	0.941664	0.139509	6.74986	1.47993e-11	2.36029e-10
FOXL1	ENSG00000176678	209.584	0.852422	0.126296	6.74941	1.48447e-11	2.36598e-10
AC004803.1	ENSG00000250132	63.2218	0.509636	0.0755123	6.74905	1.48817e-11	2.37032e-10
P2RX4	ENSG00000135124	838.431	0.436585	0.0646978	6.74807	1.49824e-11	2.38479e-10
USP44	ENSG00000136014	18.1671	0.880611	0.130521	6.74688	1.51057e-11	2.40283e-10
LINC01583	ENSG00000259518	4.34439	1.16867	0.17327	6.74481	1.53232e-11	2.43583e-10
KLC3	ENSG00000104892	1316.69	-0.621867	0.0922064	-6.7443	1.53767e-11	2.44274e-10
ZNF22-AS1	ENSG00000165511	66.8941	0.508831	0.0754752	6.7417	1.56541e-11	2.48381e-10
TMEM125	ENSG00000179178	316.651	-0.790953	0.117323	-6.74169	1.56558e-11	2.48381e-10
SERAC1	ENSG00000122335	569.249	-0.378083	0.0560894	-6.74072	1.576e-11	2.49872e-10
HGFAC	ENSG00000109758	8.33213	1.12239	0.166528	6.73994	1.58457e-11	2.51067e-10
KCNQ3	ENSG00000184156	63.2913	0.80449	0.1194	6.73775	1.60854e-11	2.54697e-10
RANBP10	ENSG00000141084	1823.88	-0.272149	0.0403934	-6.73745	1.61188e-11	2.55061e-10
LRRFIP1	ENSG00000124831	8711.23	-0.343122	0.0509383	-6.73603	1.62767e-11	2.57391e-10
ROBO4	ENSG00000154133	711.875	-0.476466	0.0707401	-6.73543	1.6344e-11	2.58287e-10
NOL4L	ENSG00000197183	854.008	0.502808	0.0746528	6.73528	1.63614e-11	2.58393e-10
LINC01238	ENSG00000237940	15.1672	0.994529	0.147679	6.73442	1.64583e-11	2.59754e-10
AMD1	ENSG00000123505	6191.17	-0.299957	0.0445456	-6.73371	1.65395e-11	2.60865e-10
AC025031.4	ENSG00000275481	6.62445	0.698787	0.103778	6.73351	1.65623e-11	2.61055e-10
HSDL2	ENSG00000119471	2321.29	-0.336293	0.0499522	-6.7323	1.66998e-11	2.63051e-10
ORAI2	ENSG00000160991	1474.46	0.51747	0.0768704	6.73172	1.67664e-11	2.63758e-10
AP000487.1	ENSG00000246889	42.961	0.849574	0.126203	6.7318	1.67573e-11	2.63758e-10
PILRB	ENSG00000121716	143.117	0.79691	0.118418	6.72963	1.70097e-11	2.67412e-10
AC011483.2	ENSG00000269495	2.651	-1.49324	0.221912	-6.729	1.70831e-11	2.68392e-10
GDF9	ENSG00000164404	14.1456	0.595186	0.0884764	6.72706	1.73128e-11	2.71825e-10
QSOX1	ENSG00000116260	12640.1	-0.427553	0.0635594	-6.72683	1.73398e-11	2.72073e-10
AP2S1	ENSG00000042753	7004.3	-0.474362	0.0705249	-6.72616	1.74199e-11	2.73152e-10
IRS4	ENSG00000133124	6.42607	2.06428	0.306971	6.72467	1.75988e-11	2.75779e-10
TAFA3	ENSG00000184599	12.9593	0.969243	0.144153	6.72372	1.77143e-11	2.7723e-10
LINC01305	ENSG00000231453	59.8218	1.5134	0.225082	6.72376	1.77096e-11	2.7723e-10
LRRCC1	ENSG00000133739	833.211	0.464977	0.0692153	6.71784	1.84432e-11	2.88452e-10
AC015802.6	ENSG00000284526	57.6811	0.5692	0.0847331	6.71757	1.84784e-11	2.88815e-10
STXBP5-AS1	ENSG00000233452	92.7202	-0.91587	0.136361	-6.71652	1.8612e-11	2.90717e-10
NSDHL	ENSG00000147383	2630.66	-0.363413	0.0541169	-6.71534	1.87633e-11	2.92891e-10
NTRK2	ENSG00000148053	8036.32	1.27988	0.190639	6.71363	1.89841e-11	2.96147e-10
FUT2	ENSG00000176920	1543.71	-0.650155	0.0968596	-6.71234	1.91524e-11	2.9858e-10
SLCO4A1-AS1	ENSG00000232803	21.9011	-1.08071	0.161039	-6.71084	1.93501e-11	3.01468e-10
RAMP2-AS1	ENSG00000197291	32.1837	0.997623	0.148681	6.7098	1.94892e-11	3.0344e-10
DHCR24	ENSG00000116133	27232.8	-0.435996	0.064983	-6.70938	1.95454e-11	3.0412e-10
RAB3D	ENSG00000105514	2727.74	-0.514813	0.07675	-6.70767	1.97759e-11	3.07509e-10
AP001107.5	ENSG00000254510	14.0581	0.971867	0.144895	6.70738	1.98151e-11	3.07921e-10
ANKRD22	ENSG00000152766	1635.37	-0.707183	0.105441	-6.70692	1.98778e-11	3.08699e-10
SGSM1	ENSG00000167037	32.2826	0.891117	0.132872	6.70659	1.9922e-11	3.09186e-10
ZNF674	ENSG00000251192	136.955	0.342829	0.0511232	6.70595	2.00106e-11	3.10363e-10
CARD17	ENSG00000255221	56.4671	-0.909311	0.135722	-6.69979	2.08714e-11	3.23506e-10
TFDP2	ENSG00000114126	2319.33	0.484117	0.0722687	6.69885	2.10061e-11	3.25387e-10
AC021733.4	ENSG00000286282	3.85965	1.61603	0.241245	6.69871	2.10269e-11	3.255e-10
MAGI2	ENSG00000187391	140.107	0.614889	0.0917957	6.69845	2.10641e-11	3.25868e-10
BCHE	ENSG00000114200	181.306	1.34796	0.201239	6.6983	2.10851e-11	3.25986e-10
AP002992.1	ENSG00000255236	2.35505	1.50098	0.224098	6.69786	2.1149e-11	3.26764e-10
CPEB1	ENSG00000214575	38.1763	1.04981	0.156744	6.69763	2.11831e-11	3.27083e-10
BCLAF3	ENSG00000173681	349.692	0.329344	0.0491834	6.69624	2.13851e-11	3.29993e-10
IGFBP7-AS1	ENSG00000245067	4.44753	1.10577	0.165145	6.69575	2.14564e-11	3.30882e-10
B3GNT8	ENSG00000177191	468.446	-0.598129	0.0893385	-6.69509	2.1554e-11	3.32175e-10
AC107375.1	ENSG00000259891	68.9075	0.493042	0.0736935	6.69044	2.22499e-11	3.42682e-10
ALDH3B2	ENSG00000132746	6632.49	-0.845416	0.126458	-6.68537	2.30342e-11	3.54494e-10
AC007743.1	ENSG00000233251	14.3073	1.00815	0.150801	6.68529	2.30461e-11	3.54494e-10
AL121672.2	ENSG00000235159	7.13343	0.648664	0.0970304	6.68516	2.30665e-11	3.54584e-10
AL133243.2	ENSG00000276334	58.648	0.524857	0.0785174	6.68459	2.31574e-11	3.55756e-10
DMP1	ENSG00000152592	5.78919	0.967656	0.144771	6.68403	2.32463e-11	3.56894e-10
AC112236.1	ENSG00000261268	20.984	-0.978796	0.146456	-6.6832	2.33774e-11	3.5868e-10
AC097532.3	ENSG00000286833	2.11314	0.945796	0.141548	6.68182	2.35997e-11	3.61862e-10
LINC02586	ENSG00000224965	10.6729	0.844097	0.12639	6.6785	2.41395e-11	3.69905e-10
RRP36	ENSG00000124541	2856.31	-0.332437	0.0497874	-6.67714	2.43655e-11	3.73133e-10
CPEB3	ENSG00000107864	307.401	-0.469424	0.0703156	-6.67596	2.45613e-11	3.75894e-10
DDX47	ENSG00000213782	31.3808	0.632484	0.0947422	6.67584	2.45825e-11	3.7598e-10
PCBP3	ENSG00000183570	119.034	0.778415	0.116622	6.67471	2.47729e-11	3.78415e-10
CEROX1	ENSG00000260807	53.2634	0.803049	0.120311	6.67477	2.47619e-11	3.78415e-10
C9orf50	ENSG00000179058	5.23975	0.823605	0.123398	6.67436	2.48307e-11	3.79059e-10
TNIK	ENSG00000154310	475.455	0.774419	0.116045	6.67344	2.49883e-11	3.81225e-10
PROCA1	ENSG00000167525	72.0245	0.575249	0.0862099	6.67265	2.51223e-11	3.83029e-10
C1QL2	ENSG00000144119	2.92851	2.34985	0.352208	6.67177	2.52739e-11	3.85097e-10
ARPC2	ENSG00000163466	22971.9	-0.288365	0.0432315	-6.67025	2.55361e-11	3.88848e-10
AP003500.1	ENSG00000281386	4.70529	-1.28684	0.192976	-6.66838	2.58641e-11	3.93595e-10
ZNF426	ENSG00000130818	1080.02	-0.551165	0.0826642	-6.66752	2.60168e-11	3.9567e-10
WWC1	ENSG00000113645	1837.52	-0.421124	0.0631649	-6.66705	2.60988e-11	3.96669e-10
TRIM43	ENSG00000144015	1.73042	2.69516	0.404783	6.6583	2.77021e-11	4.20774e-10
LINC01914	ENSG00000234362	10.2389	1.05558	0.158549	6.65771	2.78126e-11	4.22188e-10
NPHP3	ENSG00000113971	229.547	0.402901	0.0605383	6.6553	2.82717e-11	4.28888e-10
RFPL3S	ENSG00000205853	7.04117	0.911623	0.136984	6.65497	2.83352e-11	4.29582e-10
MIR9-1HG	ENSG00000125462	26.7112	1.04013	0.156302	6.65457	2.84124e-11	4.30483e-10
MS4A15	ENSG00000166961	10.6796	1.36463	0.205071	6.65442	2.84417e-11	4.30658e-10
RETSAT	ENSG00000042445	3021.59	-0.310875	0.0467303	-6.65253	2.88095e-11	4.35955e-10
SLC35G1	ENSG00000176273	444.819	0.814666	0.122491	6.65084	2.91415e-11	4.40705e-10
NBPF20	ENSG00000162825	90.1454	0.374566	0.056341	6.6482	2.96703e-11	4.48421e-10
FAM214B	ENSG00000005238	2485.44	-0.539105	0.0810917	-6.64809	2.96924e-11	4.48476e-10
MROH7	ENSG00000184313	17.0719	0.952402	0.143272	6.64751	2.98089e-11	4.49954e-10
PPP1R7	ENSG00000115685	3044.77	-0.337662	0.0507983	-6.64711	2.98897e-11	4.50893e-10
FLVCR1	ENSG00000162769	606.226	0.480788	0.0723378	6.64643	3.00285e-11	4.52706e-10
MBOAT2	ENSG00000143797	5175.55	-0.640269	0.0963427	-6.64575	3.01674e-11	4.54517e-10
TEX41	ENSG00000226674	63.9344	1.02336	0.154005	6.64493	3.03363e-11	4.56777e-10
TMEM132D-AS1	ENSG00000249196	10.6108	2.61861	0.394131	6.64401	3.05259e-11	4.59347e-10
DNAH1	ENSG00000114841	202.406	0.536596	0.0807659	6.64384	3.05604e-11	4.59582e-10
PTX3	ENSG00000163661	163.007	1.13831	0.171349	6.64322	3.06902e-11	4.61248e-10
C1orf112	ENSG00000000460	477.943	0.392033	0.0590244	6.64188	3.09712e-11	4.65183e-10
GPC3	ENSG00000147257	1571.07	1.38566	0.208685	6.63996	3.13768e-11	4.70983e-10
AC090825.1	ENSG00000259363	27.4881	0.771857	0.116323	6.63548	3.23453e-11	4.85219e-10
KASH5	ENSG00000161609	22.527	1.89324	0.285348	6.63484	3.24844e-11	4.87005e-10
LIPK	ENSG00000204021	108.873	-1.21089	0.182515	-6.63448	3.25658e-11	4.87923e-10
IRAK3	ENSG00000090376	535.894	0.680665	0.1026	6.63418	3.26305e-11	4.88114e-10
UBC	ENSG00000150991	42880.7	-0.252621	0.0380788	-6.63416	3.26349e-11	4.88114e-10
DGKI	ENSG00000157680	129.827	0.926456	0.13965	6.63414	3.26389e-11	4.88114e-10
SMIM5	ENSG00000204323	229.29	-0.897152	0.13525	-6.63328	3.28311e-11	4.90685e-10
ETHE1	ENSG00000105755	1494.34	-0.472285	0.07124	-6.62949	3.3685e-11	5.03138e-10
THEM5	ENSG00000196407	531.424	-0.929259	0.140186	-6.62877	3.38488e-11	5.05228e-10
SAMD9	ENSG00000205413	10982.3	-0.719484	0.108541	-6.6287	3.38666e-11	5.05228e-10
VPS37D	ENSG00000176428	81.1742	0.86483	0.130498	6.62713	3.4227e-11	5.1029e-10
ENTHD1	ENSG00000176177	10.7489	0.978953	0.147754	6.62556	3.45929e-11	5.15429e-10
MEST	ENSG00000106484	1500.79	0.620537	0.0936672	6.62491	3.47457e-11	5.17387e-10
STN1	ENSG00000107960	1411.61	-0.326212	0.0492546	-6.62297	3.52064e-11	5.23924e-10
ZNF224	ENSG00000267680	249.366	0.371552	0.0561067	6.62225	3.53775e-11	5.26148e-10
DZIP1	ENSG00000134874	733.922	0.478191	0.0722253	6.62083	3.57199e-11	5.30589e-10
SMIM12	ENSG00000163866	2333.26	-0.27821	0.0420203	-6.62085	3.57146e-11	5.30589e-10
LINC01050	ENSG00000271216	15.7404	1.10259	0.166541	6.6205	3.5799e-11	5.31439e-10
DKKL1	ENSG00000104901	14.8092	0.908309	0.137214	6.61963	3.60096e-11	5.34238e-10
LINC00466	ENSG00000224209	3.70459	1.33562	0.20178	6.61918	3.61195e-11	5.35541e-10
H2AJ	ENSG00000246705	3497.63	-0.616052	0.0930749	-6.61888	3.6192e-11	5.36288e-10
GFUS	ENSG00000104522	7021.31	-0.468285	0.0707674	-6.61725	3.65945e-11	5.4192e-10
AL355075.2	ENSG00000258515	4.86116	0.820538	0.124013	6.61657	3.67636e-11	5.44092e-10
ACVR2B	ENSG00000114739	413.371	0.412711	0.0623991	6.61405	3.73937e-11	5.52742e-10
KCNH3	ENSG00000135519	97.1413	0.891364	0.134767	6.61412	3.7377e-11	5.52742e-10
AL354892.2	ENSG00000232640	27.2734	0.588872	0.0890528	6.61262	3.77577e-11	5.57783e-10
PSCA	ENSG00000167653	831.286	-1.24943	0.188996	-6.61089	3.82026e-11	5.64012e-10
TCL6	ENSG00000187621	10.3271	1.36529	0.206744	6.60374	4.0091e-11	5.91172e-10
KCTD7	ENSG00000243335	332.023	0.356933	0.05405	6.60375	4.00879e-11	5.91172e-10
CDKN1A	ENSG00000124762	19711.1	-0.468835	0.0710199	-6.60146	4.07125e-11	5.99971e-10
PITPNA	ENSG00000174238	5581.92	-0.253275	0.0383706	-6.60076	4.09061e-11	6.02458e-10
PABPC1L	ENSG00000101104	482.543	0.680192	0.103065	6.59964	4.12165e-11	6.05924e-10
DEFB4A	ENSG00000171711	765.561	-1.68554	0.255398	-6.59968	4.1205e-11	6.05924e-10
PRDX6-AS1	ENSG00000203739	53.0778	0.395909	0.0599893	6.59967	4.12084e-11	6.05924e-10
AC096677.1	ENSG00000224536	73.6775	0.569979	0.0863811	6.59842	4.15554e-11	6.10215e-10
AC093083.1	ENSG00000235337	3.9817	-1.06447	0.161323	-6.59841	4.15587e-11	6.10215e-10
TGIF2	ENSG00000118707	1756.96	0.460961	0.0698856	6.59593	4.22586e-11	6.20117e-10
ISL1	ENSG00000016082	61.6599	1.52194	0.230776	6.59487	4.25626e-11	6.23823e-10
ZBTB12	ENSG00000204366	183.639	0.525656	0.0797063	6.59491	4.25508e-11	6.23823e-10
AL133338.1	ENSG00000260000	68.1041	0.483003	0.0732425	6.59457	4.26489e-11	6.2471e-10
MAP9	ENSG00000164114	181.325	0.857569	0.130051	6.59409	4.2788e-11	6.26369e-10
ARHGAP31-AS1	ENSG00000241155	7.19171	0.986366	0.149586	6.59399	4.28162e-11	6.26403e-10
BEX2	ENSG00000133134	403.973	1.04547	0.158629	6.59068	4.37807e-11	6.40128e-10
AC089983.1	ENSG00000257732	9.55147	1.33781	0.203	6.59021	4.39203e-11	6.41781e-10
MCM8	ENSG00000125885	416.042	0.409884	0.0621997	6.5898	4.40407e-11	6.43154e-10
PTPRR	ENSG00000153233	42.0405	0.916579	0.139104	6.58917	4.42278e-11	6.45236e-10
B4GALNT4	ENSG00000182272	513.148	1.0731	0.162859	6.58915	4.42365e-11	6.45236e-10
STRADA	ENSG00000266173	95.6396	0.465736	0.0706867	6.58874	4.4357e-11	6.46604e-10
VASH2	ENSG00000143494	134.437	0.806419	0.122407	6.588	4.45778e-11	6.49432e-10
AL356740.3	ENSG00000269376	8.00215	1.08173	0.164222	6.58699	4.48838e-11	6.53497e-10
PNN	ENSG00000100941	3950.21	0.298348	0.0452958	6.58664	4.49877e-11	6.54617e-10
MAB21L3	ENSG00000173212	172.565	-0.961734	0.146107	-6.58238	4.62964e-11	6.73255e-10
CCDC114	ENSG00000105479	35.5821	0.887519	0.13485	6.58151	4.65705e-11	6.7623e-10
KRT76	ENSG00000185069	74.2708	-1.46258	0.222227	-6.58146	4.65846e-11	6.7623e-10
EXOC3L4	ENSG00000205436	189.476	1.10705	0.168204	6.5816	4.65407e-11	6.7623e-10
ZNF248	ENSG00000198105	375.202	0.376773	0.0572485	6.58136	4.66166e-11	6.7629e-10
AC007390.1	ENSG00000272054	16.927	0.470836	0.0715545	6.58011	4.70106e-11	6.81598e-10
MUC21	ENSG00000204544	1490.32	-1.88298	0.286205	-6.57913	4.73206e-11	6.85682e-10
TPBGL	ENSG00000261594	38.3505	0.688594	0.104669	6.57879	4.74301e-11	6.86859e-10
MSH6	ENSG00000116062	3743.19	0.341313	0.0519134	6.57466	4.87655e-11	7.05776e-10
INTS6L	ENSG00000165359	405.735	0.469986	0.0714946	6.57373	4.90701e-11	7.09337e-10
ASPDH	ENSG00000204653	8.1305	0.803938	0.122295	6.57374	4.90672e-11	7.09337e-10
TMEM179	ENSG00000258986	7.16705	1.57916	0.240229	6.57354	4.91343e-11	7.09841e-10
AC009779.3	ENSG00000258311	13.3568	0.605047	0.0920799	6.57089	5.00148e-11	7.22131e-10
CLDN10	ENSG00000134873	233.536	1.64569	0.250614	6.56661	5.14721e-11	7.4273e-10
ST20	ENSG00000180953	19.0607	0.636003	0.0968638	6.56595	5.17005e-11	7.45581e-10
CLCA4	ENSG00000016602	1689.63	-1.29327	0.196971	-6.56576	5.17681e-11	7.46112e-10
AR	ENSG00000169083	179.137	1.00215	0.152707	6.5626	5.28772e-11	7.61646e-10
FATE1	ENSG00000147378	9.59039	0.991359	0.151087	6.5615	5.32676e-11	7.66813e-10
ORMDL1	ENSG00000128699	1206.69	0.325777	0.0496507	6.56137	5.33163e-11	7.67058e-10
BCL2L1	ENSG00000171552	5023.04	-0.344927	0.0525706	-6.56121	5.33737e-11	7.67429e-10
AP001994.2	ENSG00000287545	6.48794	1.13067	0.172336	6.56082	5.35122e-11	7.68965e-10
ANKRD34A	ENSG00000272031	42.7314	0.4669	0.0711664	6.56067	5.35664e-11	7.69287e-10
MALINC1	ENSG00000245146	62.0511	0.401638	0.0612223	6.56033	5.36898e-11	7.70603e-10
FARP1	ENSG00000152767	1360.19	0.662613	0.101005	6.56021	5.37306e-11	7.70732e-10
ICAM5	ENSG00000105376	226.973	0.723402	0.110289	6.55918	5.41056e-11	7.75194e-10
ZNF483	ENSG00000173258	134.076	0.565327	0.0861878	6.55925	5.40806e-11	7.75194e-10
KIAA1549L	ENSG00000110427	947.853	0.87043	0.132718	6.55851	5.4347e-11	7.78193e-10
PLCH1	ENSG00000114805	96.6554	1.00143	0.152694	6.5584	5.43893e-11	7.78339e-10
GLI1	ENSG00000111087	254.525	0.980623	0.149542	6.5575	5.47169e-11	7.82565e-10
NKILA	ENSG00000278709	112.852	0.781249	0.119155	6.55658	5.50568e-11	7.86962e-10
GRB10	ENSG00000106070	1942.72	0.554534	0.0845787	6.55643	5.51103e-11	7.87262e-10
PNISR	ENSG00000132424	2157.68	0.343761	0.0524391	6.55544	5.54783e-11	7.92052e-10
AC015660.5	ENSG00000286893	10.6778	-1.21758	0.185762	-6.55453	5.58183e-11	7.96438e-10
CCDC57	ENSG00000176155	820.396	0.419154	0.0639522	6.55418	5.59493e-11	7.97837e-10
DSG2	ENSG00000046604	9164.16	0.548211	0.0836557	6.55318	5.63251e-11	8.02724e-10
CEACAM19	ENSG00000186567	1675.43	-0.689322	0.105192	-6.553	5.63943e-11	8.03238e-10
PTGS1	ENSG00000095303	4541.26	-0.795729	0.121435	-6.55273	5.64933e-11	8.04175e-10
ALMS1	ENSG00000116127	1209.93	0.370685	0.0565716	6.55249	5.65837e-11	8.04989e-10
ZNF446	ENSG00000083838	180.621	0.304459	0.0464663	6.55226	5.66716e-11	8.05767e-10
SASH1	ENSG00000111961	1960.65	-0.62257	0.0950276	-6.55146	5.69757e-11	8.09616e-10
SIX4	ENSG00000100625	563.933	0.691967	0.10565	6.54961	5.76878e-11	8.19255e-10
CCDC27	ENSG00000162592	2.63211	1.20566	0.184094	6.54915	5.78664e-11	8.2131e-10
TCEA2	ENSG00000171703	1032.34	0.503648	0.0769051	6.54895	5.79417e-11	8.21897e-10
UGGT2	ENSG00000102595	717.842	0.332195	0.0507292	6.5484	5.81566e-11	8.24464e-10
VSTM4	ENSG00000165633	792.902	0.742886	0.113463	6.5474	5.85456e-11	8.29493e-10
ISYNA1	ENSG00000105655	1582.62	0.755817	0.11545	6.5467	5.88215e-11	8.32916e-10
CFAP298-TCP10L	ENSG00000265590	14.7864	0.647911	0.0989803	6.54586	5.91543e-11	8.37139e-10
HELLS	ENSG00000119969	1189.18	0.463122	0.070755	6.54543	5.93228e-11	8.39034e-10
USP49	ENSG00000164663	285.9	0.389073	0.0594502	6.54451	5.96895e-11	8.43728e-10
SNAP25	ENSG00000132639	50.0882	0.859389	0.131335	6.54351	6.00904e-11	8.48899e-10
PNP	ENSG00000198805	3492.6	-0.453181	0.0692595	-6.54323	6.02042e-11	8.50011e-10
SNCAIP	ENSG00000064692	331.397	0.726407	0.111029	6.54252	6.04927e-11	8.53092e-10
SH2D5	ENSG00000189410	946.546	-0.974309	0.148918	-6.54259	6.04643e-11	8.53092e-10
TUBA8	ENSG00000183785	4.55224	0.741995	0.113417	6.54218	6.0627e-11	8.54489e-10
DNAH11	ENSG00000105877	117.888	1.08939	0.166578	6.53984	6.15855e-11	8.67493e-10
LINC01409	ENSG00000237491	20.2606	0.555224	0.084919	6.53828	6.22312e-11	8.76079e-10
AC106037.2	ENSG00000264188	3.02377	0.805191	0.123198	6.53575	6.32922e-11	8.90499e-10
TMSB10	ENSG00000034510	80537.8	-0.585532	0.0895981	-6.53509	6.35698e-11	8.93886e-10
AC068205.2	ENSG00000283341	23.186	0.680622	0.104165	6.53407	6.40075e-11	8.99518e-10
AL355075.6	ENSG00000287735	11.018	0.686994	0.105147	6.53365	6.4185e-11	9.01491e-10
MYO1H	ENSG00000174527	30.3113	-0.874491	0.133853	-6.53321	6.43734e-11	9.03613e-10
TUT7	ENSG00000083223	3121.97	-0.396563	0.0607189	-6.53113	6.52757e-11	9.15749e-10
ZBTB18	ENSG00000179456	761.65	0.550139	0.0842349	6.53102	6.53245e-11	9.15903e-10
LEMD1-AS1	ENSG00000226235	4.85668	1.13766	0.174213	6.53027	6.56524e-11	9.19968e-10
AC078906.1	ENSG00000253317	2.47264	1.12104	0.171701	6.52904	6.61907e-11	9.26975e-10
MSMO1	ENSG00000052802	5056.7	-0.526	0.0805774	-6.52788	6.67059e-11	9.33652e-10
SNX11	ENSG00000002919	1603.25	-0.225345	0.0345223	-6.52753	6.68642e-11	9.34942e-10
LINC00630	ENSG00000223546	76.5627	0.396977	0.0608161	6.5275	6.68752e-11	9.34942e-10
MTRF1L	ENSG00000112031	282.306	-0.248056	0.038004	-6.52709	6.70616e-11	9.37007e-10
BOP1	ENSG00000261236	7315.79	-0.499603	0.0765449	-6.52692	6.71356e-11	9.37501e-10
RHOG	ENSG00000177105	4167.16	-0.321416	0.0492517	-6.52598	6.75605e-11	9.42892e-10
AC135050.1	ENSG00000232748	19.0863	-0.402252	0.0616704	-6.52261	6.90922e-11	9.63713e-10
AL354993.2	ENSG00000259723	8.14338	0.785339	0.120423	6.52149	6.96113e-11	9.70395e-10
LINGO1	ENSG00000169783	181.411	0.713869	0.109473	6.52098	6.98487e-11	9.73145e-10
AL021937.1	ENSG00000230736	3.50848	0.907378	0.139156	6.52057	7.00406e-11	9.75258e-10
ZDHHC2	ENSG00000104219	798.577	0.822754	0.126212	6.51885	7.08504e-11	9.85402e-10
ERVH48-1	ENSG00000233056	27.6892	-1.33795	0.205242	-6.51887	7.08373e-11	9.85402e-10
AC002456.1	ENSG00000223969	9.59752	0.957063	0.146819	6.51865	7.09435e-11	9.86131e-10
GPX7	ENSG00000116157	514.615	0.654734	0.100442	6.51856	7.09853e-11	9.86147e-10
ABHD5	ENSG00000011198	1605.21	-0.368536	0.0565479	-6.51724	7.16129e-11	9.94295e-10
HOXD12	ENSG00000170178	10.7305	1.03583	0.158971	6.51587	7.22717e-11	1.00221e-09
ZNF449	ENSG00000173275	208.74	0.325666	0.049981	6.51579	7.23069e-11	1.00221e-09
ANGEL2	ENSG00000174606	938.939	0.245846	0.0377305	6.51586	7.22757e-11	1.00221e-09
FAM241B	ENSG00000171224	380.694	0.580612	0.0891194	6.51499	7.26949e-11	1.00701e-09
S100A11	ENSG00000163191	62595.2	-0.383575	0.058902	-6.51209	7.41101e-11	1.02603e-09
AC009121.2	ENSG00000262703	7.41606	0.842024	0.129308	6.51176	7.42743e-11	1.02772e-09
PSMA3-AS1	ENSG00000257621	1002.19	0.302279	0.0464231	6.5114	7.44557e-11	1.02964e-09
AC011322.1	ENSG00000286017	13.3261	0.738981	0.113506	6.51052	7.48935e-11	1.0351e-09
LCN2	ENSG00000148346	14110.7	-1.02752	0.157832	-6.51021	7.5044e-11	1.03659e-09
CENPVL3	ENSG00000224109	1.89499	3.43976	0.528445	6.5092	7.55498e-11	1.04298e-09
RASD2	ENSG00000100302	440.646	0.935406	0.143743	6.50751	7.64083e-11	1.05424e-09
FXYD2	ENSG00000137731	7.83741	1.17183	0.180077	6.50741	7.64591e-11	1.05434e-09
AC118754.1	ENSG00000229782	2.42307	-1.14779	0.176426	-6.50579	7.72874e-11	1.06515e-09
LINC00653	ENSG00000273148	27.5285	0.661984	0.101756	6.5056	7.73842e-11	1.06588e-09
AC008079.1	ENSG00000280007	21.7417	0.52778	0.081144	6.50423	7.80908e-11	1.07485e-09
AL603783.1	ENSG00000287823	10.4279	1.1973	0.184083	6.50417	7.81242e-11	1.07485e-09
AC144831.1	ENSG00000261888	118.616	-0.739177	0.113649	-6.50406	7.81831e-11	1.07505e-09
ZBED3	ENSG00000132846	196.278	0.672117	0.103341	6.50387	7.82814e-11	1.07579e-09
MAILR	ENSG00000253320	77.1104	0.513476	0.0789523	6.50362	7.84116e-11	1.07697e-09
SBDS	ENSG00000126524	4013.67	-0.314272	0.0483277	-6.50294	7.87635e-11	1.08119e-09
TMEM163	ENSG00000152128	112.88	0.900316	0.138473	6.50172	7.94049e-11	1.08938e-09
RORB-AS1	ENSG00000224825	1.72005	2.17652	0.334799	6.50097	7.98034e-11	1.09423e-09
AC002128.1	ENSG00000268947	12.3658	0.636494	0.0979224	6.49999	8.03267e-11	1.10078e-09
POTEF	ENSG00000196604	12.1785	0.997343	0.153444	6.49973	8.04635e-11	1.10203e-09
SCPEP1	ENSG00000121064	7722.74	0.469427	0.0722437	6.49783	8.14862e-11	1.11541e-09
LINC01772	ENSG00000226029	24.3969	0.417663	0.0642798	6.49758	8.16204e-11	1.11662e-09
MIR3142HG	ENSG00000253522	55.2193	0.86723	0.133474	6.49736	8.17411e-11	1.11764e-09
PLEKHM2	ENSG00000116786	6021.45	-0.286321	0.0440904	-6.49395	8.36139e-11	1.1426e-09
RBM11	ENSG00000185272	34.0909	1.1465	0.1766	6.49205	8.46767e-11	1.15647e-09
PANX2	ENSG00000073150	687.941	0.937006	0.144418	6.48814	8.69053e-11	1.18624e-09
EFHD1	ENSG00000115468	190.737	0.693339	0.106911	6.48518	8.86264e-11	1.20905e-09
SMC2-AS1	ENSG00000270332	7.48333	0.853003	0.131546	6.48447	8.90425e-11	1.21404e-09
PTOV1-AS2	ENSG00000269352	39.532	0.592495	0.0914036	6.48219	9.04021e-11	1.23189e-09
WDR17	ENSG00000150627	13.4698	1.14774	0.177067	6.48193	9.05569e-11	1.2333e-09
ZEB1-AS1	ENSG00000237036	116.355	0.486141	0.0750011	6.48178	9.06438e-11	1.23379e-09
AL583810.2	ENSG00000258811	4.56587	0.995053	0.153549	6.48037	9.14987e-11	1.24473e-09
NOP9	ENSG00000196943	1570.18	-0.342294	0.0528271	-6.47951	9.20199e-11	1.25112e-09
ZDHHC21	ENSG00000175893	1141.75	-0.604912	0.0933648	-6.47901	9.2324e-11	1.25455e-09
FRMPD3	ENSG00000147234	30.283	0.869495	0.13423	6.47764	9.31693e-11	1.265e-09
AC022613.1	ENSG00000256802	28.0642	0.953143	0.147145	6.47759	9.31977e-11	1.265e-09
EXOSC4	ENSG00000178896	1713.65	-0.615255	0.0949839	-6.47747	9.32755e-11	1.26535e-09
ZNF512	ENSG00000243943	630.711	0.393412	0.0607366	6.47735	9.335e-11	1.26566e-09
OTOP2	ENSG00000183034	37.4506	-1.09717	0.169422	-6.47597	9.42023e-11	1.2765e-09
ZNF853	ENSG00000236609	245.389	0.846257	0.130679	6.47582	9.42991e-11	1.27709e-09
WDR77	ENSG00000116455	1306.39	-0.273721	0.0422744	-6.47487	9.48942e-11	1.28444e-09
DYNC1I1	ENSG00000158560	219.132	1.01622	0.157007	6.47246	9.64218e-11	1.30438e-09
NIPAL4	ENSG00000172548	4157.12	-0.898525	0.138829	-6.47218	9.6596e-11	1.30528e-09
ADAM32	ENSG00000197140	30.8033	0.643322	0.0993978	6.4722	9.65854e-11	1.30528e-09
AC008735.2	ENSG00000267523	33.3546	0.690558	0.106698	6.47206	9.66786e-11	1.30567e-09
ZGRF1	ENSG00000138658	321.706	0.399537	0.0617561	6.46959	9.82661e-11	1.32564e-09
UBAP1	ENSG00000165006	5304.64	-0.39572	0.0611658	-6.46962	9.82512e-11	1.32564e-09
WFDC5	ENSG00000175121	1093.38	-0.982747	0.15195	-6.46755	9.96027e-11	1.34292e-09
SLC8B1	ENSG00000089060	2381.92	-0.281315	0.0434973	-6.46742	9.96931e-11	1.34339e-09
EID2B	ENSG00000176401	43.792	0.543438	0.0840318	6.46704	9.99388e-11	1.34595e-09
ITPRIP	ENSG00000148841	4447.32	-0.409849	0.0633873	-6.46578	1.00778e-10	1.35583e-09
AC012349.1	ENSG00000254254	1.84364	1.7182	0.265738	6.46577	1.00784e-10	1.35583e-09
GPR19	ENSG00000183150	58.7277	0.70218	0.108604	6.46551	1.00956e-10	1.3574e-09
BAALC	ENSG00000164929	201.062	1.05501	0.163193	6.46479	1.01437e-10	1.3631e-09
AL031731.1	ENSG00000284708	4.03553	1.0533	0.162932	6.46466	1.01528e-10	1.36356e-09
MINK1	ENSG00000141503	10633.2	-0.36645	0.0566959	-6.46343	1.02354e-10	1.3739e-09
AFG1L	ENSG00000135537	204.413	-0.270622	0.0418717	-6.46312	1.02568e-10	1.37602e-09
AC007785.3	ENSG00000268401	4.7729	0.882804	0.136601	6.46267	1.02874e-10	1.37935e-09
E2F5	ENSG00000133740	175.571	0.536724	0.0830552	6.46225	1.03158e-10	1.3824e-09
ETFDH	ENSG00000171503	895.818	-0.307561	0.0476021	-6.46108	1.0396e-10	1.39237e-09
ATP5PB	ENSG00000116459	6958.46	-0.270848	0.0419242	-6.46043	1.04408e-10	1.39761e-09
AL117329.1	ENSG00000224271	130.734	0.730304	0.113069	6.45891	1.05463e-10	1.41095e-09
SPIN3	ENSG00000204271	239.807	0.683974	0.1059	6.45865	1.05638e-10	1.41251e-09
LINC00472	ENSG00000233237	64.356	0.912381	0.141272	6.45834	1.05857e-10	1.41466e-09
LOXL1-AS1	ENSG00000261801	239.062	0.604141	0.0935486	6.45804	1.06065e-10	1.41665e-09
MAP2K3	ENSG00000034152	4334.47	-0.334867	0.0518596	-6.45719	1.06662e-10	1.42316e-09
OSBPL2	ENSG00000130703	3461.91	-0.287092	0.0444608	-6.45718	1.06669e-10	1.42316e-09
OPTN	ENSG00000123240	7234.48	-0.41211	0.0638323	-6.45614	1.0741e-10	1.43225e-09
PSD	ENSG00000059915	136.417	0.648723	0.10049	6.45558	1.07805e-10	1.43673e-09
SOWAHC	ENSG00000198142	6187.65	-0.469003	0.0726525	-6.45542	1.07916e-10	1.43742e-09
NDUFA6-DT	ENSG00000237037	54.7098	0.405922	0.0629397	6.44938	1.12311e-10	1.49514e-09
PTBP2	ENSG00000117569	467.816	0.371185	0.0575607	6.44859	1.12894e-10	1.50208e-09
DLX6	ENSG00000006377	160.198	0.938204	0.145533	6.44667	1.14333e-10	1.52038e-09
CHRNA6	ENSG00000147434	17.5498	0.982021	0.152348	6.44591	1.14911e-10	1.52686e-09
REPS2	ENSG00000169891	334.382	0.553706	0.085901	6.44586	1.14946e-10	1.52686e-09
DPPA2	ENSG00000163530	21.2027	2.57232	0.399079	6.44563	1.1512e-10	1.52833e-09
AURKAIP1	ENSG00000175756	5186.28	-0.501048	0.0777553	-6.4439	1.16439e-10	1.545e-09
GADD45GIP1	ENSG00000179271	3415.23	-0.537702	0.0834505	-6.44336	1.1686e-10	1.54974e-09
KLF4	ENSG00000136826	8379.26	-0.607329	0.0942634	-6.44289	1.17219e-10	1.55365e-09
HOXC-AS3	ENSG00000251151	9.14299	1.26748	0.196763	6.44163	1.18195e-10	1.56573e-09
TMEM260	ENSG00000070269	655.691	0.329337	0.0511293	6.44127	1.18481e-10	1.56866e-09
SAMMSON	ENSG00000240405	5.33438	1.13998	0.177035	6.43928	1.20039e-10	1.58842e-09
HSPB1	ENSG00000106211	99062.4	-0.528135	0.0820213	-6.43899	1.20268e-10	1.59058e-09
CCDC120	ENSG00000147144	1642.75	-0.449011	0.0697451	-6.43788	1.21151e-10	1.60139e-09
AC027031.2	ENSG00000254615	125.98	0.732415	0.113771	6.43764	1.21345e-10	1.60307e-09
BMPER	ENSG00000164619	54.6913	0.919991	0.142927	6.43677	1.22045e-10	1.61144e-09
MAPK13	ENSG00000156711	6607.85	-0.450162	0.0699374	-6.43664	1.2215e-10	1.61196e-09
TMSB15B	ENSG00000269226	2.1027	0.983032	0.152734	6.43621	1.22491e-10	1.61558e-09
AC125494.2	ENSG00000269892	9.61903	0.701877	0.109061	6.43562	1.22967e-10	1.62097e-09
TRIP4	ENSG00000103671	1548.5	-0.243742	0.0378754	-6.43538	1.23169e-10	1.62275e-09
AP000757.1	ENSG00000254528	2.30511	1.32631	0.206136	6.43415	1.24164e-10	1.63498e-09
SNTG2-AS1	ENSG00000235688	5.82827	1.46438	0.227599	6.43403	1.24263e-10	1.63539e-09
MRPS10	ENSG00000048544	3134.92	-0.304277	0.0472974	-6.43327	1.24891e-10	1.64147e-09
ANKRD33B	ENSG00000164236	776.911	0.807548	0.125527	6.43325	1.24903e-10	1.64147e-09
HS3ST4	ENSG00000182601	57.4388	1.73667	0.269953	6.43322	1.24928e-10	1.64147e-09
TRAF1	ENSG00000056558	939.686	0.620053	0.0964179	6.43089	1.26855e-10	1.66588e-09
LINC02601	ENSG00000223714	2.6811	1.02631	0.159649	6.42852	1.28853e-10	1.69121e-09
KARS1	ENSG00000065427	10073.3	-0.257633	0.0400779	-6.42829	1.29046e-10	1.69282e-09
HS3ST1	ENSG00000002587	735.976	-0.673303	0.104758	-6.42724	1.29941e-10	1.70364e-09
NAPRT	ENSG00000147813	2517.22	-0.557958	0.0868567	-6.4239	1.32829e-10	1.73962e-09
PRCD	ENSG00000214140	28.6144	0.726901	0.113154	6.42397	1.32762e-10	1.73962e-09
AL021368.2	ENSG00000272316	24.7872	0.591676	0.0921363	6.42175	1.3472e-10	1.76343e-09
CRB3	ENSG00000130545	966.314	-0.540228	0.084127	-6.42157	1.34875e-10	1.76452e-09
DACT2	ENSG00000164488	377.341	1.15369	0.179664	6.42139	1.35037e-10	1.76564e-09
ISG15	ENSG00000187608	18088.3	-0.934623	0.14555	-6.42131	1.35107e-10	1.76564e-09
AC078785.1	ENSG00000240057	20.0773	0.552976	0.0861225	6.42081	1.35551e-10	1.77049e-09
ANKRD10	ENSG00000088448	2377.14	0.382424	0.0595638	6.42041	1.35906e-10	1.77362e-09
FKRP	ENSG00000181027	777.199	0.244818	0.0381319	6.42029	1.36011e-10	1.77362e-09
IFRD2	ENSG00000214706	2104.09	-0.295472	0.0460213	-6.42032	1.35985e-10	1.77362e-09
GSPT1	ENSG00000103342	9139.82	-0.228105	0.0355294	-6.42017	1.36119e-10	1.77408e-09
LINC02840	ENSG00000224893	2.84239	1.47475	0.229716	6.41986	1.36401e-10	1.7768e-09
RAB6C	ENSG00000222014	3.27798	0.987589	0.153848	6.41926	1.36942e-10	1.7829e-09
MRPL12	ENSG00000262814	508.78	-0.623708	0.0971716	-6.41863	1.3751e-10	1.78933e-09
GPR153	ENSG00000158292	3512.86	-0.56882	0.088633	-6.41771	1.38343e-10	1.7992e-09
SOX2-OT	ENSG00000242808	113.105	0.998619	0.155627	6.41674	1.3922e-10	1.80963e-09
LCE1F	ENSG00000240386	99.5673	-1.48222	0.231014	-6.41615	1.39761e-10	1.8157e-09
ERVK9-11	ENSG00000269486	12.1371	0.632823	0.0986457	6.41511	1.40722e-10	1.82721e-09
PHLDA2	ENSG00000181649	1735.58	-0.535916	0.0835784	-6.41214	1.43494e-10	1.862e-09
AP001107.4	ENSG00000254461	8.42544	0.710294	0.110774	6.41207	1.43556e-10	1.862e-09
DNAJA2	ENSG00000069345	4469.94	-0.244932	0.0382053	-6.41094	1.44628e-10	1.87491e-09
LURAP1	ENSG00000171357	26.5034	0.729247	0.113772	6.40971	1.45798e-10	1.88906e-09
CSDE1	ENSG00000009307	27325.3	-0.26218	0.0409069	-6.40919	1.46297e-10	1.89452e-09
AC026356.2	ENSG00000276115	15.931	0.511976	0.0798983	6.40785	1.47584e-10	1.91016e-09
SGCE	ENSG00000127990	495.248	0.747887	0.116728	6.40707	1.48342e-10	1.91895e-09
PCDH8	ENSG00000136099	7.26431	1.61598	0.252253	6.40617	1.49223e-10	1.92931e-09
PACRG	ENSG00000112530	12.9564	1.04574	0.163267	6.40508	1.50293e-10	1.94108e-09
DUSP18	ENSG00000167065	238.788	-0.393106	0.0613742	-6.40508	1.50292e-10	1.94108e-09
CDA	ENSG00000158825	2111.84	-0.989408	0.154502	-6.40385	1.5151e-10	1.95575e-09
AL033384.1	ENSG00000236740	246.464	-0.813737	0.127072	-6.40374	1.51616e-10	1.95608e-09
ASB9	ENSG00000102048	95.5666	0.721154	0.112658	6.4013	1.54063e-10	1.9866e-09
COMTD1	ENSG00000165644	1255.28	-0.57787	0.0902771	-6.40107	1.54291e-10	1.98847e-09
LINC02323	ENSG00000259230	134.998	-0.858368	0.13417	-6.39763	1.5781e-10	2.03275e-09
AC010864.1	ENSG00000273008	14.1531	0.564765	0.0882819	6.39729	1.58156e-10	2.03612e-09
MTERF2	ENSG00000120832	189.084	0.388333	0.0607058	6.39697	1.58495e-10	2.0394e-09
NKX6-1	ENSG00000163623	39.2227	0.968014	0.151327	6.39684	1.58622e-10	2.03996e-09
RIBC1	ENSG00000158423	46.5097	0.561404	0.0877974	6.39431	1.61273e-10	2.07294e-09
PDE4A	ENSG00000065989	893.281	0.435824	0.0681618	6.39397	1.61633e-10	2.07647e-09
AADACL3	ENSG00000188984	7.46185	-2.12494	0.33241	-6.39255	1.63143e-10	2.09476e-09
LZTS1	ENSG00000061337	537.462	0.644848	0.100878	6.39238	1.63327e-10	2.09601e-09
A2M-AS1	ENSG00000245105	22.2636	0.594228	0.0929659	6.39189	1.63848e-10	2.10159e-09
AC019080.4	ENSG00000271996	31.0406	1.42344	0.222722	6.3911	1.64701e-10	2.11141e-09
GPR78	ENSG00000155269	153.676	-1.12494	0.176074	-6.38901	1.66967e-10	2.13933e-09
FAM83H	ENSG00000180921	17509	-0.395284	0.0618877	-6.38711	1.69048e-10	2.16485e-09
SLC16A6	ENSG00000108932	229.276	-0.676976	0.105999	-6.38662	1.6959e-10	2.17064e-09
MYH11	ENSG00000133392	1379.1	1.00652	0.157654	6.38437	1.72104e-10	2.20166e-09
ADCY5	ENSG00000173175	211.097	1.01616	0.1592	6.38291	1.73756e-10	2.22045e-09
SHISA3	ENSG00000178343	6.04505	1.41614	0.221862	6.38297	1.73686e-10	2.22045e-09
BSPRY	ENSG00000119411	886.558	-0.781129	0.122404	-6.38157	1.75276e-10	2.2387e-09
YPEL1	ENSG00000100027	56.1888	0.762132	0.119441	6.38084	1.76118e-10	2.24826e-09
SLC25A10	ENSG00000183048	495.662	-0.600514	0.0941264	-6.37987	1.77238e-10	2.26137e-09
DSTN	ENSG00000125868	20261.6	-0.320091	0.0501795	-6.37893	1.78325e-10	2.27405e-09
MTHFR	ENSG00000177000	1271.26	-0.348142	0.0545848	-6.37801	1.79405e-10	2.28661e-09
WASL	ENSG00000106299	3962.21	-0.307917	0.0482951	-6.37575	1.82074e-10	2.31941e-09
PCDHA10	ENSG00000250120	6.31157	1.10489	0.173314	6.37505	1.82901e-10	2.32872e-09
H3Y1	ENSG00000269466	1.53695	2.48395	0.389777	6.37273	1.85691e-10	2.363e-09
AC114490.3	ENSG00000284773	19.5379	0.480033	0.0753294	6.37246	1.86024e-10	2.366e-09
LINC02826	ENSG00000275212	5.42642	1.394	0.218768	6.37204	1.86527e-10	2.37115e-09
AC008403.3	ENSG00000287603	10.3658	-0.74857	0.117493	-6.37119	1.87571e-10	2.38317e-09
TAF7L	ENSG00000102387	68.6809	1.43701	0.225559	6.37088	1.87947e-10	2.3867e-09
SH3BGRL3	ENSG00000142669	13081.1	-0.392209	0.0615689	-6.37025	1.88716e-10	2.39521e-09
KAZN	ENSG00000189337	1723.25	-0.415985	0.0653208	-6.36834	1.91088e-10	2.42404e-09
NKAIN2	ENSG00000188580	69.5874	1.27157	0.199684	6.36788	1.91653e-10	2.42994e-09
ATN1	ENSG00000111676	8691.51	0.31057	0.0487873	6.3658	1.94276e-10	2.46192e-09
CBLN3	ENSG00000139899	120.933	0.512058	0.0804487	6.36502	1.95258e-10	2.47307e-09
GABRR2	ENSG00000111886	21.475	0.631605	0.0992352	6.36473	1.95638e-10	2.47659e-09
AC211476.2	ENSG00000272843	2.74148	0.782846	0.123014	6.36387	1.96729e-10	2.48909e-09
DRAXIN	ENSG00000162490	66.265	0.68138	0.10708	6.3633	1.97464e-10	2.49709e-09
MRPS18A	ENSG00000096080	685.694	-0.249129	0.0391556	-6.36254	1.98443e-10	2.50816e-09
HMGN4	ENSG00000182952	3196.36	0.244376	0.0384197	6.36069	2.00853e-10	2.5373e-09
SEC24B-AS1	ENSG00000247950	27.1821	0.4103	0.064508	6.36046	2.01155e-10	2.53979e-09
PMVK	ENSG00000163344	3268.01	-0.457542	0.0719383	-6.3602	2.01495e-10	2.54144e-09
YEATS2	ENSG00000163872	3857.73	0.345165	0.0542692	6.36024	2.01436e-10	2.54144e-09
CHRFAM7A	ENSG00000166664	4.51714	0.947355	0.148978	6.35902	2.0305e-10	2.55971e-09
THSD7B	ENSG00000144229	88.5501	1.31168	0.206331	6.35715	2.05529e-10	2.58962e-09
CMTR2	ENSG00000180917	1320.89	-0.320871	0.0504819	-6.35615	2.06878e-10	2.60392e-09
AL513320.1	ENSG00000238260	8.00051	0.730217	0.114883	6.35616	2.06862e-10	2.60392e-09
COX7A1	ENSG00000161281	379.935	-0.834579	0.131333	-6.35468	2.08863e-10	2.62753e-09
NFYC-AS1	ENSG00000272145	16.5874	0.56118	0.0883125	6.35448	2.09127e-10	2.62948e-09
STRN	ENSG00000115808	3147.05	-0.331731	0.052206	-6.35426	2.09439e-10	2.63204e-09
NEURL1B	ENSG00000214357	2401.17	0.524311	0.0825281	6.35312	2.10987e-10	2.65012e-09
AC092306.1	ENSG00000285128	80.7644	-0.780342	0.122834	-6.35283	2.11386e-10	2.65376e-09
JPX	ENSG00000225470	30.1296	0.502928	0.0791687	6.35261	2.1169e-10	2.6562e-09
NWD2	ENSG00000174145	35.0946	-1.1706	0.184307	-6.35135	2.13434e-10	2.6767e-09
CRACD	ENSG00000109265	81.8817	0.880391	0.138646	6.34994	2.15394e-10	2.69988e-09
TICAM1	ENSG00000127666	2671.1	-0.329282	0.0518668	-6.34862	2.17257e-10	2.72183e-09
AF129075.1	ENSG00000231125	8.5443	0.524794	0.0826654	6.34841	2.17553e-10	2.72413e-09
ZNF32-AS1	ENSG00000226245	3.68956	0.746051	0.117528	6.34784	2.18364e-10	2.73288e-09
AC104564.3	ENSG00000264290	5.56255	0.67211	0.105883	6.34769	2.18575e-10	2.7341e-09
LCE1A	ENSG00000186844	71.6565	-1.96413	0.309436	-6.34745	2.18919e-10	2.737e-09
BET1-AS1	ENSG00000236861	6.911	0.549265	0.0865428	6.34674	2.19924e-10	2.74815e-09
RTCA-AS1	ENSG00000224616	56.2529	0.491197	0.077409	6.34548	2.2173e-10	2.76786e-09
AC013731.1	ENSG00000270557	9.67737	0.734298	0.115718	6.34556	2.21619e-10	2.76786e-09
DLEC1	ENSG00000008226	36.3971	1.01014	0.159209	6.34476	2.22765e-10	2.77792e-09
AC009119.1	ENSG00000260228	26.4921	-0.658746	0.103824	-6.34481	2.22696e-10	2.77792e-09
EPN1	ENSG00000063245	10177.2	-0.318717	0.0502368	-6.34429	2.23451e-10	2.78504e-09
TMPRSS9	ENSG00000178297	18.846	0.688892	0.108629	6.34167	2.27291e-10	2.83144e-09
ZNF169	ENSG00000175787	90.6325	0.355184	0.0560217	6.34012	2.29589e-10	2.8586e-09
DCST2	ENSG00000163354	65.7627	0.734756	0.115894	6.3399	2.29907e-10	2.86109e-09
KREMEN1	ENSG00000183762	7274.84	0.444742	0.0701532	6.33958	2.30391e-10	2.86564e-09
ZNF561	ENSG00000171469	1616.41	-0.296256	0.0467329	-6.33934	2.3075e-10	2.86864e-09
AK8	ENSG00000165695	143.41	0.89769	0.141616	6.33889	2.3142e-10	2.87549e-09
SPDYE5	ENSG00000170092	10.8436	0.56648	0.0893723	6.33842	2.32131e-10	2.88284e-09
SOCS6	ENSG00000170677	1279.01	-0.35451	0.0559637	-6.33465	2.3788e-10	2.95273e-09
AC120053.1	ENSG00000271971	50.6883	0.465591	0.0735148	6.3333	2.39974e-10	2.9772e-09
HFM1	ENSG00000162669	4.64729	1.17288	0.185248	6.33141	2.42927e-10	3.01229e-09
TRAPPC3	ENSG00000054116	3674.89	-0.283948	0.0448498	-6.33108	2.43449e-10	3.01723e-09
CARF	ENSG00000138380	194.368	0.379042	0.0598825	6.32976	2.45537e-10	3.04e-09
AL731569.1	ENSG00000227896	23.7722	0.556919	0.0879838	6.32979	2.45491e-10	3.04e-09
TMEM147-AS1	ENSG00000236144	150.218	0.515316	0.0814189	6.3292	2.46438e-10	3.04959e-09
MGAT5B	ENSG00000167889	87.986	0.908505	0.143569	6.32798	2.48384e-10	3.07211e-09
PRSS3	ENSG00000010438	616.497	-1.24326	0.196547	-6.32552	2.52383e-10	3.11838e-09
ZNF599	ENSG00000153896	181.171	0.345319	0.0545913	6.32553	2.52361e-10	3.11838e-09
ZNF181	ENSG00000197841	262.373	0.32765	0.051805	6.32467	2.53775e-10	3.13398e-09
LINC01511	ENSG00000250584	2.85191	1.18166	0.186835	6.32459	2.53904e-10	3.13398e-09
AP000696.1	ENSG00000231324	5.16402	1.67542	0.264929	6.32404	2.54812e-10	3.14359e-09
PPP1R26	ENSG00000196422	1291.23	0.437499	0.0691908	6.32308	2.564e-10	3.15997e-09
AC064869.1	ENSG00000286769	1.28158	2.7251	0.430973	6.32315	2.56292e-10	3.15997e-09
PLCXD1	ENSG00000182378	1541.41	-0.559101	0.0884264	-6.32279	2.56881e-10	3.16428e-09
AVIL	ENSG00000135407	149.712	0.453114	0.0716749	6.32179	2.58552e-10	3.18324e-09
GAS1RR	ENSG00000226237	44.2204	0.723008	0.114406	6.31967	2.62129e-10	3.22565e-09
LINC01606	ENSG00000253301	3.26623	1.68482	0.266617	6.31926	2.62815e-10	3.23246e-09
PRKAR2A	ENSG00000114302	2778.91	-0.295027	0.0467013	-6.31731	2.6615e-10	3.27123e-09
CYP1B1-AS1	ENSG00000232973	16.9431	0.766066	0.121265	6.31726	2.66238e-10	3.27123e-09
CREB3L4	ENSG00000143578	443.315	0.451883	0.0715402	6.31649	2.67575e-10	3.28599e-09
AC005082.1	ENSG00000226816	21.8517	1.22185	0.193448	6.31614	2.68178e-10	3.29173e-09
TBC1D31	ENSG00000156787	568.849	0.300551	0.0475903	6.31538	2.69492e-10	3.30619e-09
DAPP1	ENSG00000070190	1562.24	-0.489491	0.0775145	-6.31483	2.70463e-10	3.31643e-09
GDF11	ENSG00000135414	505.534	0.473105	0.0749599	6.31145	2.7644e-10	3.38799e-09
EIF2B4	ENSG00000115211	1700.4	-0.266923	0.0422938	-6.31116	2.76955e-10	3.3926e-09
TIMM8B	ENSG00000150779	1719.59	-0.429082	0.0680115	-6.30897	2.80891e-10	3.43907e-09
AL035252.2	ENSG00000230725	2.647	1.4491	0.229695	6.30881	2.81183e-10	3.4409e-09
PAFAH1B1	ENSG00000007168	7756.7	-0.234106	0.0371084	-6.3087	2.81386e-10	3.44165e-09
AP001476.1	ENSG00000224413	4.38542	0.987804	0.156594	6.30804	2.82595e-10	3.45296e-09
PCDHA11	ENSG00000249158	3.88395	1.92812	0.305658	6.3081	2.8249e-10	3.45296e-09
PNMA2	ENSG00000240694	68.8971	0.877538	0.139139	6.30694	2.84613e-10	3.47587e-09
AP002807.1	ENSG00000255031	33.9005	0.649858	0.103057	6.3058	2.86705e-10	3.49965e-09
RNF207	ENSG00000158286	334.609	0.662228	0.105044	6.30431	2.89482e-10	3.53176e-09
KCNJ6	ENSG00000157542	14.99	0.928614	0.147308	6.30389	2.90259e-10	3.53947e-09
NONO	ENSG00000147140	18153.7	0.214387	0.0340101	6.30364	2.90737e-10	3.54352e-09
NPAS4	ENSG00000174576	4.3607	1.11646	0.177137	6.30279	2.92343e-10	3.5613e-09
PABPN1	ENSG00000100836	301.037	0.500031	0.0793381	6.30253	2.9282e-10	3.56532e-09
NXPH2	ENSG00000144227	14.643	1.67221	0.265414	6.30038	2.96918e-10	3.6134e-09
BLZF1	ENSG00000117475	1756.77	-0.323231	0.0513053	-6.30014	2.97376e-10	3.61715e-09
TFF3	ENSG00000160180	247.871	-1.22424	0.194347	-6.29924	2.99111e-10	3.63643e-09
ELOA	ENSG00000011007	3529.46	-0.225153	0.0357587	-6.29646	3.04517e-10	3.70031e-09
MAP1B	ENSG00000131711	2503.07	0.74489	0.118343	6.29435	3.08691e-10	3.74914e-09
PTCH2	ENSG00000117425	49.101	0.665515	0.105736	6.29414	3.09114e-10	3.75069e-09
AC092119.2	ENSG00000274460	16.6161	0.742402	0.117951	6.29413	3.09128e-10	3.75069e-09
[truncated: 22,244 more rows]

## Sheet: Supplementary Table S4B
Differentially Expressed Genes (DEGs) in UMB Cohort
gene_name	gene_id	baseMean	log2FoldChange	lfcSE	stat	pvalue	padj
TSPAN6	ENSG00000000003	2012.6	-0.532557	0.448515	-1.18738	0.235079	0.607658
DPM1	ENSG00000000419	2989.13	0.186459	0.362258	0.514712	0.606754	0.867451
SCYL3	ENSG00000000457	963.298	0.142559	0.319521	0.446166	0.655477	0.887996
C1orf112	ENSG00000000460	1144.36	0.994525	0.599409	1.65918	0.0970801	0.414622
FGR	ENSG00000000938	370.839	0.100921	0.524573	0.192387	0.847439	0.959649
CFH	ENSG00000000971	2695.1	-1.11639	0.685001	-1.62976	0.103153	0.426168
FUCA2	ENSG00000001036	1772.86	-0.689991	0.57615	-1.19759	0.231077	0.602918
GCLC	ENSG00000001084	3995.51	0.0627336	0.396103	0.158377	0.87416	0.967747
NFYA	ENSG00000001167	1807.36	0.132218	0.3079	0.429419	0.667618	0.8941
STPG1	ENSG00000001460	398.896	-0.848481	0.431432	-1.96666	0.0492219	0.301132
NIPAL3	ENSG00000001461	2050.3	-0.216624	0.318057	-0.681084	0.495818	0.81398
LAS1L	ENSG00000001497	1958.99	0.112866	0.31193	0.361831	0.717479	0.915485
ENPP4	ENSG00000001561	1327.51	3.00184	0.793941	3.78093	0.000156245	0.0124472
SEMA3F	ENSG00000001617	3993.88	-0.0411851	0.477333	-0.0862816	0.931243	0.982429
CFTR	ENSG00000001626	21.9742	0.809922	1.10305	0.734254	0.462794	0.794561
ANKIB1	ENSG00000001629	2926.74	0.0268462	0.284154	0.0944778	0.92473	0.980571
CYP51A1	ENSG00000001630	3146.72	-0.679953	0.478299	-1.42161	0.155141	0.508922
KRIT1	ENSG00000001631	2651.38	-0.00808792	0.247686	-0.0326539	0.973951	0.992505
RAD52	ENSG00000002016	571.144	0.774571	0.387541	1.99868	0.0456428	0.289594
BAD	ENSG00000002330	864.299	0.431711	0.349867	1.23393	0.21723	0.587225
LAP3	ENSG00000002549	4839.24	-0.441919	0.573554	-0.770494	0.441007	0.780422
CD99	ENSG00000002586	5171.83	-0.166503	0.561095	-0.296746	0.76666	0.9331
HS3ST1	ENSG00000002587	1147.83	-1.25593	0.914117	-1.37393	0.169464	0.527544
AOC1	ENSG00000002726	53.3947	0.768746	0.59547	1.29099	0.196707	0.563157
WNT16	ENSG00000002745	19.0666	-2.37416	1.53495	-1.54674	0.121927	0.456578
HECW1	ENSG00000002746	19.4172	-0.403355	1.22651	-0.328864	0.742258	0.925938
MAD1L1	ENSG00000002822	987.462	0.0440592	0.492456	0.0894683	0.92871	0.981754
LASP1	ENSG00000002834	5299.66	-0.311873	0.225305	-1.38422	0.16629	0.523137
SNX11	ENSG00000002919	1091.62	-0.365989	0.411803	-0.888747	0.374139	0.736442
TMEM176A	ENSG00000002933	195.189	-0.116748	0.613143	-0.190409	0.848989	0.96005
M6PR	ENSG00000003056	5134	0.496906	0.391414	1.26952	0.204257	0.572772
KLHL13	ENSG00000003096	333.45	0.0738869	0.335575	0.22018	0.825731	0.9546
CYP26B1	ENSG00000003137	442.057	-1.82634	0.733413	-2.4902	0.0127672	0.150794
ICA1	ENSG00000003147	690.088	1.61877	0.548112	2.95336	0.00314339	0.0724122
DBNDD1	ENSG00000003249	295.561	-1.20902	0.813415	-1.48635	0.137188	0.481307
ALS2	ENSG00000003393	1494.57	0.45841	0.316332	1.44914	0.147298	0.497381
CASP10	ENSG00000003400	926.084	-0.515294	0.462955	-1.11305	0.265685	0.639104
CFLAR	ENSG00000003402	10880.2	0.325454	0.37545	0.866837	0.386031	0.745682
TFPI	ENSG00000003436	2111.76	2.84899	0.991091	2.8746	NA	NA
NDUFAF7	ENSG00000003509	610.317	0.311675	0.285094	1.09324	0.27429	0.648633
RBM5	ENSG00000003756	6497.95	0.202702	0.362728	0.558826	0.576281	0.854889
MTMR7	ENSG00000003987	134.596	2.69455	1.41236	1.90783	0.0564132	0.322148
SLC7A2	ENSG00000003989	5157.65	5.02021	1.07419	4.6735	2.96116e-06	0.000874363
ARF5	ENSG00000004059	3640.42	-0.465155	0.443964	-1.04773	0.294762	0.667316
SARM1	ENSG00000004139	312.014	1.51211	0.526388	2.87262	0.00407083	0.0831186
POLDIP2	ENSG00000004142	2744.01	-0.508809	0.363251	-1.40071	0.161301	0.517147
PLXND1	ENSG00000004399	1247.29	0.215739	0.472926	0.456179	0.648261	0.884821
AK2	ENSG00000004455	10078.2	0.142992	0.353186	0.404862	0.685579	0.901921
CD38	ENSG00000004468	550.193	-1.92479	0.481632	-3.99638	6.43174e-05	0.00713551
FKBP4	ENSG00000004478	6112.77	-0.479224	0.322026	-1.48815	0.136711	0.480655
KDM1A	ENSG00000004487	3718.57	-0.379601	0.393536	-0.964592	0.334749	0.705097
RBM6	ENSG00000004534	5706.47	0.411949	0.354568	1.16183	0.245303	0.617889
CAMKK1	ENSG00000004660	723.532	0.582745	0.51574	1.12992	0.25851	0.632497
RECQL	ENSG00000004700	3317.9	0.591563	0.464291	1.27412	0.20262	0.570877
VPS50	ENSG00000004766	1175.09	-0.290516	0.359815	-0.807405	0.419433	0.767488
HSPB6	ENSG00000004776	22.0718	0.918326	1.14927	0.799054	0.424259	0.770963
ARHGAP33	ENSG00000004777	380.732	1.24356	0.660666	1.88228	0.0597979	0.331711
NDUFAB1	ENSG00000004779	1454.59	-0.355115	0.406102	-0.874449	0.381874	0.742058
PDK4	ENSG00000004799	551.215	1.04459	0.694976	1.50305	0.132826	0.474469
SLC22A16	ENSG00000004809	15.1885	3.1963	1.09752	2.91228	0.00358805	0.0773852
ZMYND10	ENSG00000004838	28.1977	1.1949	1.06195	1.12519	0.260508	0.633784
SLC25A13	ENSG00000004864	1270.77	0.0475789	0.387715	0.122716	0.902332	0.974192
ST7	ENSG00000004866	558.047	0.236655	0.319086	0.741665	0.45829	0.792144
CDC27	ENSG00000004897	2798.3	-0.351941	0.292333	-1.2039	0.228626	0.600935
CALCR	ENSG00000004948	4.72216	-0.705206	1.70387	-0.413885	0.678958	NA
HCCS	ENSG00000004961	1056.93	-0.269126	0.416578	-0.64604	0.518254	0.824133
DVL2	ENSG00000004975	1029.97	0.0363286	0.444694	0.0816934	0.934891	0.983022
PRSS22	ENSG00000005001	2520	-2.11833	0.909603	-2.32886	0.0198666	0.191801
UPF1	ENSG00000005007	3931.39	-0.175913	0.341335	-0.515367	0.606296	0.867335
SKAP2	ENSG00000005020	2232.19	-0.599896	0.426733	-1.40579	0.159787	0.515152
SLC25A5	ENSG00000005022	12493.8	-0.40407	0.281084	-1.43754	0.150563	0.503018
MCUB	ENSG00000005059	1223.6	-1.18125	0.650989	-1.81455	0.0695933	0.354204
HOXA11	ENSG00000005073	6.53698	0.845931	1.35075	0.626268	0.531139	NA
POLR2J	ENSG00000005075	785.691	0.02575	0.364382	0.0706674	0.943662	0.986414
DHX33	ENSG00000005100	1503.9	0.0707056	0.329847	0.214359	0.830267	0.955831
MEOX1	ENSG00000005102	131.248	0.420737	0.58202	0.72289	0.469748	0.798
THSD7A	ENSG00000005108	78.9731	0.0145049	0.667283	0.0217372	0.982658	0.99506
LIG3	ENSG00000005156	1002.33	-0.224198	0.352961	-0.63519	0.525304	0.829467
RPAP3	ENSG00000005175	2052.23	0.09145	0.406922	0.224736	0.822185	0.953438
ACSM3	ENSG00000005187	89.2132	-0.182364	0.88157	-0.206862	0.836117	0.957086
REXO5	ENSG00000005189	311.766	0.8301	0.477194	1.73955	0.0819389	0.382734
CIAPIN1	ENSG00000005194	1169.05	-0.72717	0.321588	-2.26119	0.0237477	0.208768
SPPL2B	ENSG00000005206	1613.98	0.181978	0.409023	0.444909	0.656385	0.887996
ATOSB	ENSG00000005238	1107.01	-1.69725	0.555852	-3.05343	0.00226241	0.0587584
COPZ2	ENSG00000005243	280.967	-1.10568	0.826827	-1.33725	0.18114	0.542951
PRKAR2B	ENSG00000005249	398.633	1.1403	0.676712	1.68506	0.0919776	0.405584
MSL3	ENSG00000005302	2190.04	-0.334572	0.321944	-1.03922	0.298701	0.670502
CREBBP	ENSG00000005339	3032.82	-0.54334	0.356125	-1.5257	0.127084	0.465665
TSPOAP1	ENSG00000005379	758.547	2.10681	0.626368	3.36354	0.000769492	0.0323822
PON1	ENSG00000005421	17.0598	6.45304	1.90237	3.3921	0.000693586	0.0303234
GCFC2	ENSG00000005436	1021.82	0.273162	0.4507	0.606084	0.544459	0.839746
WDR54	ENSG00000005448	270.681	0.188103	0.61232	0.307197	0.758693	0.931347
CROT	ENSG00000005469	3201.03	1.23617	0.613733	2.01418	0.0439907	0.284089
ABCB4	ENSG00000005471	69.4313	-0.438641	0.94654	-0.463415	0.643067	0.882514
KMT2E	ENSG00000005483	6193.28	-0.128213	0.350019	-0.366302	0.71414	0.914673
RHBDD2	ENSG00000005486	1325.56	-0.256212	0.409897	-0.625063	0.53193	0.833563
SOX8	ENSG00000005513	219.352	3.6522	0.865657	4.219	2.45394e-05	0.00392487
IBTK	ENSG00000005700	2908.35	-0.586351	0.376968	-1.55544	0.119841	0.45367
ZNF195	ENSG00000005801	1457.14	0.543565	0.435349	1.24857	0.211821	0.580685
MYCBP2	ENSG00000005810	9053.13	-0.688328	0.530814	-1.29674	0.19472	0.560229
FBXL3	ENSG00000005812	3526.4	0.151536	0.499305	0.303494	0.761514	0.932185
ITGAL	ENSG00000005844	1101.6	-0.107438	0.639134	-0.168099	0.866506	0.965249
PDK2	ENSG00000005882	846.083	-0.863127	0.722927	-1.19393	0.232504	0.604825
ITGA3	ENSG00000005884	6081.88	-0.755298	0.621266	-1.21574	0.224084	0.595399
ZFX	ENSG00000005889	1745.59	0.733381	0.434194	1.68906	0.0912071	0.403926
LAMP2	ENSG00000005893	10325.3	-0.466434	0.39079	-1.19357	0.232647	0.604825
ITGA2B	ENSG00000005961	92.4903	0.451039	1.05831	0.426188	0.669971	0.89477
ASB4	ENSG00000005981	20.4561	0.697453	1.21502	0.574026	0.56595	0.849705
GDE1	ENSG00000006007	2679.16	-0.300179	0.29517	-1.01697	0.309167	0.681889
REX1BD	ENSG00000006015	779.157	-0.62937	0.475866	-1.32258	0.185976	0.549381
CRLF1	ENSG00000006016	82.0214	-3.37483	1.14597	-2.94495	0.00323004	0.0735399
OSBPL7	ENSG00000006025	325.721	0.700885	0.736438	0.951723	0.341237	0.710575
TMEM98	ENSG00000006042	203.697	-0.310836	0.814526	-0.381616	0.702746	0.909823
YBX2	ENSG00000006047	723.059	1.8028	1.00133	1.8004	0.0717968	0.359025
KRT33A	ENSG00000006059	32.0176	1.4265	1.13681	1.25482	0.209543	0.57859
MAP3K14	ENSG00000006062	1113.94	0.895103	0.486581	1.83958	0.0658305	0.345687
TMEM132A	ENSG00000006118	1986.31	0.670365	0.395987	1.6929	0.0904746	0.40235
AP2B1	ENSG00000006125	4197.22	0.567327	0.394572	1.43783	0.150483	0.503018
ZNF263	ENSG00000006194	1067.77	-0.0473452	0.365343	-0.129591	0.89689	0.972363
CX3CL1	ENSG00000006210	1121.83	0.520057	0.795979	0.653355	0.513527	0.821054
SPATA20	ENSG00000006282	833.212	0.506455	0.613557	0.825442	0.409121	0.759332
CACNA1G	ENSG00000006283	36.8446	1.13434	1.13743	0.997284	0.318627	0.691478
TNFRSF12A	ENSG00000006327	1508.87	-2.02234	0.769286	-2.62885	0.0085675	0.123759
DLX6	ENSG00000006377	315.687	3.41398	1.14239	2.98847	0.00280383	0.0672904
MAP3K9	ENSG00000006432	2226.79	-2.0794	0.640323	-3.24743	0.00116453	0.0396559
RALA	ENSG00000006451	6382.07	-0.890922	0.396885	-2.24479	0.0247817	0.212622
BAIAP2L1	ENSG00000006453	2234.32	-0.750217	0.260021	-2.88522	0.00391143	0.0811133
KDM7A	ENSG00000006459	3870.3	-0.967307	0.473135	-2.04446	0.040908	0.275587
ETV1	ENSG00000006468	326.044	-0.572891	0.616122	-0.929834	0.352457	0.72037
AGK	ENSG00000006530	1161.7	0.169118	0.341785	0.494807	0.620736	0.873445
ALDH3B1	ENSG00000006534	232.263	-0.737905	0.632459	-1.16672	0.243322	0.615618
TTC22	ENSG00000006555	2276.8	-1.3371	0.480904	-2.78039	0.00542941	0.0978566
PHTF2	ENSG00000006576	1930.58	0.266845	0.37223	0.716881	0.473448	0.79969
CCL26	ENSG00000006606	24.4077	-4.16425	1.06597	-3.90653	9.36329e-05	0.00898548
FARP2	ENSG00000006607	1781.64	0.00866463	0.37882	0.0228727	0.981752	0.99484
USH1C	ENSG00000006611	4.79283	4.59434	3.06764	1.49768	0.134217	NA
GGCT	ENSG00000006625	3563.88	-0.131696	0.407047	-0.323541	0.746286	0.926545
DBF4	ENSG00000006634	1494.59	0.545765	0.508151	1.07402	0.282813	0.65724
TBXA2R	ENSG00000006638	17.3491	0.373833	0.855364	0.437046	0.662078	0.891363
IFRD1	ENSG00000006652	2641.03	-0.105995	0.261941	-0.404653	0.685733	0.901951
COX10	ENSG00000006695	600.491	-0.0302615	0.296198	-0.102167	0.918624	0.978789
GTF2IRD1	ENSG00000006704	1502.76	-0.478257	0.316306	-1.51201	0.130532	0.470744
PAF1	ENSG00000006712	2755.95	-0.697041	0.417119	-1.67109	0.0947047	0.410175
VPS41	ENSG00000006715	2220.72	-0.351821	0.424318	-0.829144	0.407023	0.757828
ARHGAP44	ENSG00000006740	72.882	-0.350136	0.882709	-0.396661	0.691617	0.904963
ELAC2	ENSG00000006744	2289.71	-0.366425	0.333779	-1.09781	0.272288	0.646307
SCIN	ENSG00000006747	1572.49	-0.274272	1.29591	-0.211644	0.832384	0.956162
ARSD	ENSG00000006756	1718.89	0.773526	0.388456	1.99128	0.0464496	0.292233
PNPLA4	ENSG00000006757	408.64	0.180202	0.434808	0.41444	0.678552	0.898224
ADIPOR2	ENSG00000006831	4767.34	-0.1462	0.254557	-0.574332	0.565743	0.849566
CDKL3	ENSG00000006837	86.5583	1.13639	0.699403	1.6248	0.104206	0.428179
PRSS21	ENSG00000007038	212.581	1.09522	1.84661	0.593101	0.553113	0.843375
MARK4	ENSG00000007047	1007.56	-0.555787	0.399085	-1.39265	0.163724	0.520574
PROM1	ENSG00000007062	16.7638	0.139792	1.1273	0.124005	0.901311	0.973816
CCDC124	ENSG00000007080	2193.6	-0.885124	0.465412	-1.90181	0.0571963	0.324496
CEACAM21	ENSG00000007129	52.0342	-0.173221	0.742312	-0.233354	0.815487	0.951506
PAFAH1B1	ENSG00000007168	8596.55	-0.746942	0.43265	-1.72643	0.0842698	0.387593
NOS2	ENSG00000007171	754.674	1.57165	1.67877	0.936191	0.349175	0.717477
DNAH9	ENSG00000007174	21.3878	-3.35834	1.18433	-2.83566	0.00457313	0.0879554
BLTP2	ENSG00000007202	6234.8	0.0627879	0.27638	0.22718	0.820284	0.953413
GAS7	ENSG00000007237	1214.09	-1.47317	0.950444	-1.54998	0.121147	0.455353
TRAPPC6A	ENSG00000007255	365.232	1.30655	0.489876	2.66711	0.00765065	0.11676
MATK	ENSG00000007264	76.7116	0.156698	0.677996	0.231119	0.817223	0.952235
CEACAM7	ENSG00000007306	793.185	-0.923843	1.98099	-0.466353	0.640963	0.880979
CD79B	ENSG00000007312	274.871	-0.943821	1.11228	-0.84855	0.396132	0.752255
SCN4A	ENSG00000007314	23.8002	-6.65057	1.79549	-3.70404	0.000212194	0.0152534
ST7L	ENSG00000007341	571.254	0.32841	0.418369	0.784976	0.432467	0.775661
PAX6	ENSG00000007372	474.493	3.14132	0.893919	3.5141	0.000441253	0.0229511
RPUSD1	ENSG00000007376	617.579	-0.686163	0.434662	-1.57861	0.114425	0.445557
RHBDF1	ENSG00000007384	961.37	-0.788123	0.67848	-1.1616	0.245398	0.617937
LUC7L	ENSG00000007392	3685.95	-0.00673057	0.506145	-0.0132977	0.98939	0.997845
CACNA2D2	ENSG00000007402	21.1901	1.21463	0.775331	1.56659	0.11721	0.449839
BAIAP3	ENSG00000007516	181.212	-0.749897	1.0237	-0.732539	0.463839	0.795218
TSR3	ENSG00000007520	973.23	-0.806431	0.488728	-1.65006	0.09893	0.417954
PIGQ	ENSG00000007541	858.827	-0.253111	0.515904	-0.490617	0.623697	0.874406
CRAMP1	ENSG00000007545	1652.25	0.0284108	0.380712	0.0746254	0.940513	0.985315
TEAD3	ENSG00000007866	1785.34	-0.790659	0.500236	-1.58057	0.113976	0.444531
SELE	ENSG00000007908	536.356	-0.415405	0.878437	-0.47289	0.636291	0.880029
DNAJC11	ENSG00000007923	2609.85	0.0384394	0.339765	0.113135	0.909923	0.975921
FMO3	ENSG00000007933	142.674	-1.52126	0.688302	-2.21016	0.0270938	0.222917
MYLIP	ENSG00000007944	927.412	0.110194	0.574628	0.191765	0.847926	0.959679
E2F2	ENSG00000007968	817.52	-0.286682	0.458617	-0.625102	0.531904	0.833563
PSMB1	ENSG00000008018	5670.13	-0.756761	0.519978	-1.45537	0.145567	0.494127
SYN1	ENSG00000008056	38.4854	2.14932	1.56788	1.37084	0.170424	0.528594
JARID2	ENSG00000008083	3368.38	-0.792281	0.371283	-2.1339	0.032851	0.245239
CDKL5	ENSG00000008086	746.348	-0.884243	0.48789	-1.81238	0.0699274	0.355144
CAMK1G	ENSG00000008118	14.2955	4.42165	1.76922	2.49921	0.0124471	0.149311
CDK11A	ENSG00000008128	3400.53	-0.548297	0.462794	-1.18475	0.236115	0.608943
NADK	ENSG00000008130	2718.19	-0.105435	0.398342	-0.264684	0.791253	0.943092
TFAP2B	ENSG00000008196	227.63	4.83752	1.445	3.34777	NA	NA
DLEC1	ENSG00000008226	28.086	-2.02389	1.01733	-1.98943	0.0466543	0.292817
CYTH3	ENSG00000008256	846.594	-1.13359	0.555523	-2.04057	0.0412932	0.276221
ADAM22	ENSG00000008277	516.067	2.81167	0.638331	4.40472	1.05921e-05	0.00217149
SYPL1	ENSG00000008282	10326.4	-0.120526	0.38684	-0.311565	0.755372	0.930064
CYB561	ENSG00000008283	2863.06	0.119447	0.373004	0.32023	0.748794	0.927739
SPAG9	ENSG00000008294	5913.27	-0.724806	0.370529	-1.95614	0.0504487	0.304904
CELSR3	ENSG00000008300	1179.18	0.0206022	0.572342	0.0359964	0.971285	0.992078
AASS	ENSG00000008311	1553.07	-0.0263192	0.596544	-0.0441196	0.964809	0.991392
PLEKHG6	ENSG00000008323	927.923	0.279507	0.658331	0.42457	0.67115	0.895657
SS18L2	ENSG00000008324	789.976	-0.248045	0.368244	-0.67359	0.500572	0.816662
MPND	ENSG00000008382	373.972	-0.518732	0.390466	-1.32849	0.184015	0.546379
MGST1	ENSG00000008394	463.688	0.418729	1.2938	0.323643	0.746208	0.926545
CRY1	ENSG00000008405	1123.51	0.208676	0.403635	0.516992	0.605161	0.866917
NFIX	ENSG00000008441	2474.7	0.369203	0.8487	0.435022	0.663546	0.892495
ST3GAL1	ENSG00000008513	2443.16	0.654703	0.781768	0.837464	0.402332	0.756108
MMP25	ENSG00000008516	206.043	0.437996	0.961302	0.455628	0.648658	0.884857
IL32	ENSG00000008517	2905.18	0.965227	0.481221	2.00579	0.0448789	0.287025
PKD1	ENSG00000008710	2678.13	0.0364293	0.555744	0.0655505	0.947736	0.987643
MAPK8IP2	ENSG00000008735	258.766	0.0712224	0.572584	0.124388	0.901008	0.973649
MED24	ENSG00000008838	2062.04	0.0913477	0.245514	0.372067	0.709843	0.912462
RHOBTB2	ENSG00000008853	519.816	1.49262	0.565881	2.6377	0.00834704	0.122483
HEATR5B	ENSG00000008869	2144.35	0.155536	0.347151	0.448034	0.654128	0.887639
SEC62	ENSG00000008952	9721.5	-0.951748	0.382767	-2.4865	0.0129008	0.151888
RPS20	ENSG00000008988	24231.7	0.0345169	0.367162	0.0940101	0.925101	0.980751
CSDE1	ENSG00000009307	26760.8	-0.00342812	0.428555	-0.00799924	0.993618	0.99851
UBE3C	ENSG00000009335	4070.46	0.0400989	0.307153	0.13055	0.896131	0.972104
REV3L	ENSG00000009413	1366.93	-0.0372564	0.370992	-0.100424	0.920008	0.979024
TENM1	ENSG00000009694	176.094	-4.31432	1.29812	-3.32351	NA	NA
IYD	ENSG00000009765	100.112	-4.18389	1.13295	-3.69293	0.000221689	0.0153606
FAM76A	ENSG00000009780	719.35	-0.514205	0.323231	-1.59083	0.111649	0.440377
TRAF3IP3	ENSG00000009790	696.464	-0.10035	0.633859	-0.158316	0.874208	0.967747
POMT2	ENSG00000009830	608.987	-0.358237	0.372555	-0.961569	0.336266	0.706432
VTA1	ENSG00000009844	3053.85	-0.734164	0.553744	-1.32582	0.1849	0.547821
MLXIPL	ENSG00000009950	8.62631	-0.300712	1.19484	-0.251675	0.801292	NA
BAZ1B	ENSG00000009954	8003.73	0.326122	0.346068	0.942364	0.346006	0.715103
RANBP9	ENSG00000010017	4128.55	-0.842066	0.373856	-2.25238	0.0242982	0.210925
ETV7	ENSG00000010030	367.06	0.129739	0.406405	0.319235	0.749548	0.927808
SPRTN	ENSG00000010072	933.326	-0.357006	0.391031	-0.912985	0.36125	0.726475
METTL13	ENSG00000010165	1435.17	0.212966	0.380438	0.559791	0.575622	0.854639
DYRK4	ENSG00000010219	322.317	0.331702	0.496809	0.667665	0.504347	0.817846
ZNF207	ENSG00000010244	9576.07	0.0648175	0.355905	0.18212	0.855488	0.961919
UQCRC1	ENSG00000010256	5862.53	-0.015574	0.283175	-0.0549979	0.95614	0.989603
STARD3NL	ENSG00000010270	532.371	0.217318	0.389502	0.557939	0.576886	0.855498
CD9	ENSG00000010278	25936.8	-0.196854	0.354519	-0.55527	0.57871	0.856177
NCAPD2	ENSG00000010292	4340.56	0.520277	0.399099	1.30363	0.19236	0.557287
IFFO1	ENSG00000010295	367.837	-0.273919	0.603663	-0.453762	0.65	0.885475
GIPR	ENSG00000010310	434.689	-1.70573	0.915709	-1.86274	0.0624982	0.337991
PHF7	ENSG00000010318	170.151	0.229387	0.461051	0.49753	0.618815	0.872353
SEMA3G	ENSG00000010319	197.203	1.15965	0.820283	1.41372	0.157445	0.512351
NISCH	ENSG00000010322	2820.48	0.47627	0.323097	1.47408	0.140461	0.486308
STAB1	ENSG00000010327	1798.97	-0.328979	0.655519	-0.50186	0.615766	0.871001
FUZ	ENSG00000010361	404.551	1.19075	0.690954	1.72334	0.0848274	0.388894
SLC6A13	ENSG00000010379	8.8994	-4.09692	1.8003	-2.27569	0.0228647	NA
IDS	ENSG00000010404	4059.88	-1.3355	0.48241	-2.7684	0.00563326	0.099192
PRSS3	ENSG00000010438	1298.62	-3.63335	1.74507	-2.08206	0.037337	0.260965
ZNF200	ENSG00000010539	535.426	-0.140285	0.334602	-0.419258	0.675027	0.896854
CD4	ENSG00000010610	888.83	0.535503	0.643283	0.832454	0.405153	0.756989
LRRC23	ENSG00000010626	187.989	-0.0991405	0.489617	-0.202486	0.839537	0.957355
BTK	ENSG00000010671	423.033	-0.497278	0.645475	-0.770407	0.441059	0.780422
HFE	ENSG00000010704	520.19	0.733223	0.324422	2.26009	0.0238155	0.20895
SCMH1	ENSG00000010803	597.354	0.554165	0.498132	1.11249	0.265929	0.639116
FYN	ENSG00000010810	1304.63	0.200709	0.587466	0.341653	0.732612	0.920643
HIVEP2	ENSG00000010818	1988.07	-0.497468	0.331036	-1.50276	0.132901	0.474649
FMO1	ENSG00000010932	253.604	-2.15139	1.23033	-1.74863	0.0803554	0.380094
ELOA	ENSG00000011007	2984.13	-0.53038	0.391076	-1.3562	0.175034	0.535965
LYPLA2	ENSG00000011009	2564.27	-0.557044	0.524508	-1.06203	0.288222	0.662429
CLCN6	ENSG00000011021	675.343	-0.141579	0.343482	-0.412187	0.680202	0.899051
MRC2	ENSG00000011028	1598.34	-0.328261	0.431664	-0.760457	0.446982	0.784929
NME1-NME2	ENSG00000011052	114.197	-0.311845	0.578384	-0.539166	0.589772	0.861024
SLC6A7	ENSG00000011083	12.3264	-1.44261	1.20728	-1.19493	0.232116	0.604231
TSPAN9	ENSG00000011105	2342.37	1.26493	0.31537	4.01095	6.04741e-05	0.0069088
BTBD7	ENSG00000011114	2488.15	-0.919564	0.348914	-2.63551	0.00840118	0.122806
APBA3	ENSG00000011132	588.619	0.643289	0.405195	1.5876	0.112376	0.441386
MKS1	ENSG00000011143	551.368	0.220335	0.339626	0.648756	0.516496	0.822802
ABHD5	ENSG00000011198	2245.8	-0.338485	0.505019	-0.670243	0.502703	0.817657
ANOS1	ENSG00000011201	256.446	0.0857874	1.0993	0.0780384	0.937798	0.983883
AKAP8L	ENSG00000011243	2512.72	-0.192724	0.359062	-0.536743	0.591445	0.861716
MBTD1	ENSG00000011258	1404.31	0.164565	0.335794	0.490077	0.624079	0.874431
UTP18	ENSG00000011260	1871.8	-0.0150333	0.324653	-0.0463059	0.963066	0.991265
RNF216	ENSG00000011275	1966.04	0.494013	0.433966	1.13837	0.254967	0.629318
TTC19	ENSG00000011295	2030.33	0.241776	0.373089	0.648038	0.51696	0.823176
PTBP1	ENSG00000011304	9893.12	-0.121833	0.195482	-0.623245	0.533124	0.833693
DPF1	ENSG00000011332	91.9858	-4.1228	1.02513	-4.02175	NA	NA
SYT7	ENSG00000011347	355.107	-1.14817	1.05442	-1.08891	0.276195	0.650972
LARS2	ENSG00000011376	833.544	0.270019	0.36124	0.747479	0.454775	0.789909
PIK3C2A	ENSG00000011405	3569.1	0.302888	0.462549	0.654824	0.512581	0.820573
PLAUR	ENSG00000011422	1716.37	-0.905012	0.654243	-1.3833	0.166574	0.523335
ANLN	ENSG00000011426	3591.53	0.0277082	0.498236	0.0556126	0.95565	0.989523
WIZ	ENSG00000011451	1284.44	-0.183012	0.327348	-0.559075	0.576111	0.854769
RABGAP1	ENSG00000011454	3669.76	0.201719	0.280251	0.719778	0.471662	0.798642
DCN	ENSG00000011465	1928.71	-0.255999	0.68399	-0.374274	0.708201	0.911746
QPCTL	ENSG00000011478	291.212	-0.357414	0.502605	-0.711124	0.477008	0.802314
PPP5C	ENSG00000011485	2243.53	0.255073	0.354917	0.718682	0.472337	0.798957
CEP68	ENSG00000011523	1389.29	0.607926	0.596453	1.01924	0.308091	0.680556
MAP4K3	ENSG00000011566	1420.45	0.141218	0.286771	0.492441	0.622408	0.873705
ZBTB32	ENSG00000011590	54.4671	1.54149	0.882729	1.74628	0.0807624	0.380755
TYROBP	ENSG00000011600	292.56	0.257965	0.341629	0.755104	0.450187	0.786957
LDAF1	ENSG00000011638	1850.7	-0.569254	0.371626	-1.53179	0.125574	0.462953
GABRA3	ENSG00000011677	68.8843	-0.77427	1.36691	-0.566439	0.571095	0.852269
BRCA1	ENSG00000012048	2221.13	0.962799	0.387944	2.4818	0.0130721	0.153087
ERCC1	ENSG00000012061	1901.3	-0.736752	0.455288	-1.61821	0.105617	0.429158
CD22	ENSG00000012124	458.2	-0.961154	1.15887	-0.829386	0.406886	0.757749
SEMA3B	ENSG00000012171	328.727	-0.0259643	0.918136	-0.0282793	0.977439	0.993591
MBTPS2	ENSG00000012174	802.569	0.303056	0.429856	0.705018	0.480799	0.804724
PRICKLE3	ENSG00000012211	699.141	-0.273062	0.331603	-0.823459	0.410247	0.759428
LTF	ENSG00000012223	4726.03	0.912756	1.12004	0.814929	0.415113	0.763708
EXTL3	ENSG00000012232	1631.47	-0.5927	0.549224	-1.07916	0.280517	0.655347
ELOVL5	ENSG00000012660	2955.04	0.324565	0.338027	0.960175	0.336967	0.707271
ALOX5	ENSG00000012779	567.011	0.867929	0.576362	1.50587	0.132099	0.473019
KDM5D	ENSG00000012817	2811.41	-0.3844	1.05146	-0.365585	0.714675	0.914917
CALCOCO1	ENSG00000012822	1994.62	0.331606	0.43834	0.756505	0.449347	0.786514
UBR7	ENSG00000012963	1791.47	0.141643	0.380411	0.372342	0.709638	0.912385
MAP4K5	ENSG00000012983	2680.15	-0.382225	0.347345	-1.10042	0.27115	0.645439
EHD3	ENSG00000013016	887.515	-0.711835	0.733875	-0.969967	0.332063	0.70312
PSMC4	ENSG00000013275	3258.85	-0.110646	0.371327	-0.297974	0.765723	0.9331
MAN2B2	ENSG00000013288	1165.46	0.0500284	0.317652	0.157494	0.874855	0.967872
SLC7A14	ENSG00000013293	177.909	2.06114	1.44671	1.42471	0.154242	0.507967
CLDN11	ENSG00000013297	46.1387	-0.351086	0.652594	-0.537985	0.590587	0.861387
SLC25A39	ENSG00000013306	2997.09	-1.09492	0.45392	-2.41215	0.0158588	0.16863
MVP	ENSG00000013364	4581.89	-0.482741	0.417466	-1.15636	0.247534	0.620872
NUB1	ENSG00000013374	3515.28	0.851489	0.458775	1.85601	0.0634527	0.339377
PGM3	ENSG00000013375	1868.41	-0.384566	0.408197	-0.942108	0.346137	0.715103
RWDD2A	ENSG00000013392	150.669	0.173738	0.315941	0.549906	0.582384	0.857624
CLK1	ENSG00000013441	8697.18	-0.359372	0.374924	-0.95852	0.3378	0.70779
POLR3B	ENSG00000013503	874.735	-0.000749092	0.334907	-0.00223672	0.998215	0.999369
ANGEL1	ENSG00000013523	698.094	-0.264325	0.455665	-0.580085	0.561857	0.847588
RNF14	ENSG00000013561	1518.37	0.361642	0.380286	0.950972	0.341619	0.710829
DNASE1L1	ENSG00000013563	955.783	-0.866239	0.475399	-1.82213	0.0684351	0.351524
DDX11	ENSG00000013573	3444.56	1.05695	0.536601	1.96971	0.0488712	0.300059
HEBP1	ENSG00000013583	762.733	-0.286733	0.351566	-0.815587	0.414736	0.763626
GPRC5A	ENSG00000013588	2870.85	-1.86025	0.780699	-2.38281	0.0171812	0.175684
MAMLD1	ENSG00000013619	156.284	0.948098	0.82514	1.14902	0.25055	0.624292
CD6	ENSG00000013725	481.186	-0.155812	0.765121	-0.203644	0.838632	0.957086
TACC3	ENSG00000013810	2624.27	0.577658	0.361055	1.59992	0.109617	0.436781
UFL1	ENSG00000014123	2852.39	-0.438215	0.444819	-0.985153	0.324549	0.695664
POLA2	ENSG00000014138	1053.75	0.979485	0.507003	1.93191	0.0533706	0.313289
ZC3H3	ENSG00000014164	759.217	-0.529025	0.493912	-1.07109	0.284128	0.658478
CAPN1	ENSG00000014216	11167.8	-0.52704	0.424754	-1.24081	0.214675	0.583875
ACP3	ENSG00000014257	744.371	-0.513354	0.843333	-0.608721	0.54271	0.838936
MDH1	ENSG00000014641	5493.03	0.336381	0.393482	0.854884	0.392616	0.748977
SLC30A9	ENSG00000014824	3653.89	0.0432342	0.427276	0.101186	0.919403	0.979024
MTMR11	ENSG00000014914	462.729	-0.148332	0.472329	-0.314044	0.753488	0.929158
COX15	ENSG00000014919	1637.45	0.297389	0.354058	0.839944	0.40094	0.75525
CCDC88C	ENSG00000015133	2777.38	-0.293465	0.455309	-0.64454	0.519225	0.824821
YAF2	ENSG00000015153	881.985	-0.247438	0.289414	-0.854962	0.392572	0.748977
ZMYND11	ENSG00000015171	3428.81	0.0649022	0.380464	0.170587	0.864549	0.964838
WAS	ENSG00000015285	310.284	-0.0868868	0.511678	-0.169808	0.865161	0.965073
DPEP1	ENSG00000015413	12.2906	0.810029	1.33518	0.606681	0.544063	0.839674
BID	ENSG00000015475	806.169	0.954193	0.402592	2.37012	0.0177823	0.179738
MATR3	ENSG00000015479	12994.7	0.334374	0.379429	0.881256	0.378179	0.739596
NPC1L1	ENSG00000015520	5.54524	1.20162	1.41222	0.850871	0.394841	NA
XYLT2	ENSG00000015532	888.186	0.657247	0.490856	1.33898	0.180576	0.542141
RGPD5	ENSG00000015568	1102.3	0.827859	0.544978	1.51907	0.128745	0.468394
NUDCD3	ENSG00000015676	2273.13	-0.165085	0.305671	-0.540073	0.589146	0.8607
ISL1	ENSG00000016082	268.462	2.92844	1.18244	2.47661	0.0132635	0.154096
CHDH	ENSG00000016391	907.849	3.30758	0.802725	4.12044	3.78151e-05	0.00526358
IL20RA	ENSG00000016402	611.287	-0.390659	0.632416	-0.617725	0.536757	0.835044
CLCA4	ENSG00000016602	7595.35	-1.30898	1.69709	-0.771312	0.440522	0.780119
GLT8D1	ENSG00000016864	1166.43	0.668051	0.28609	2.33511	0.0195377	0.190231
ATP2C1	ENSG00000017260	8456.3	0.495022	0.402947	1.2285	0.219258	0.589502
IGF1	ENSG00000017427	228.877	-0.596708	0.785949	-0.759219	0.447721	0.785548
SLC38A5	ENSG00000017483	704.997	-2.27063	0.687395	-3.30324	0.000955756	0.03555
RALBP1	ENSG00000017797	10262.3	-0.973805	0.352553	-2.76215	0.00574217	0.10007
RUFY3	ENSG00000018189	2920.56	-0.0919844	0.405823	-0.226661	0.820687	0.953438
CNTN1	ENSG00000018236	716.477	-2.59807	1.05798	-2.45569	0.0140614	0.15894
SLC11A1	ENSG00000018280	466.356	0.814583	0.826435	0.985659	0.324301	0.695664
WWTR1	ENSG00000018408	2995.41	-0.833279	0.422766	-1.97102	0.0487219	0.299622
AGPS	ENSG00000018510	3681.14	-0.375786	0.446025	-0.842522	0.399496	0.754528
STEEP1	ENSG00000018610	1093.14	-0.141554	0.258131	-0.548382	0.58343	0.858264
ATP1A2	ENSG00000018625	29.3976	1.39455	0.937065	1.48821	0.136695	0.480655
TTC27	ENSG00000018699	880.978	0.140265	0.461156	0.30416	0.761006	0.932064
ZNF582	ENSG00000018869	47.5937	1.67237	1.12963	1.48045	0.138752	0.483482
VSIG2	ENSG00000019102	68.5808	-0.422007	1.54324	-0.273454	0.784504	0.941297
PHLDB1	ENSG00000019144	948.69	-0.065841	0.478569	-0.137579	0.890573	0.970834
MARCO	ENSG00000019169	297.219	3.03981	1.08377	2.80485	0.00503401	0.0934408
CYP24A1	ENSG00000019186	3115.47	1.46864	1.00213	1.46552	0.14278	0.489269
PRDM11	ENSG00000019485	398.748	0.0655398	0.505236	0.129721	0.896787	0.972322
SNAI2	ENSG00000019549	1154.05	-0.41675	0.591731	-0.704289	0.481253	0.804799
CD74	ENSG00000019582	44904.3	1.04199	0.468641	2.22344	0.0261863	0.219186
HGF	ENSG00000019991	62.7703	-0.173029	0.582412	-0.29709	0.766398	0.9331
ZRANB1	ENSG00000019995	2355.15	-0.436843	0.37151	-1.17586	0.239652	0.612561
NCDN	ENSG00000020129	570.27	-0.754815	0.519159	-1.45392	0.145969	0.494628
ADGRA2	ENSG00000020181	376.951	0.582503	0.595926	0.977475	0.328334	0.698986
ZFP64	ENSG00000020256	842.182	0.960162	0.4206	2.28284	0.02244	0.20301
MNAT1	ENSG00000020426	1145.42	-0.0568061	0.397277	-0.142989	0.886299	0.970834
SAMD4A	ENSG00000020577	544.656	0.302695	0.817839	0.370116	NA	NA
RUNX3	ENSG00000020633	2142.25	0.939278	0.574098	1.63609	0.10182	0.423453
MRE11	ENSG00000020922	2022.54	0.265997	0.458281	0.580423	0.561629	0.847588
PLEKHB1	ENSG00000021300	90.6296	1.94574	0.704481	2.76195	0.0057457	0.10007
SERPINB1	ENSG00000021355	19235.3	-1.62445	0.798113	-2.03536	0.0418145	0.277354
SLC7A9	ENSG00000021488	13.7515	0.42905	0.829995	0.516931	0.605204	0.866917
SPAST	ENSG00000021574	1706.88	0.20832	0.445128	0.468	0.639785	0.880673
NRXN3	ENSG00000021645	137.212	-1.70837	0.895538	-1.90764	NA	NA
OSBPL5	ENSG00000021762	378.754	0.0400013	0.651054	0.0614408	0.951008	0.988514
AQR	ENSG00000021776	3651.57	-0.0619005	0.381642	-0.162195	0.871152	0.966975
CPS1	ENSG00000021826	157.758	0.0868683	0.960155	0.0904732	0.927911	0.981669
FHL1	ENSG00000022267	724.668	0.573772	0.798226	0.718809	0.472259	0.798957
RTF2	ENSG00000022277	3315.81	0.0834464	0.281183	0.296769	0.766643	0.9331
NLRP2	ENSG00000022556	943.703	0.380617	1.69116	0.225062	0.821931	0.953438
SLC45A4	ENSG00000022567	1539.07	1.75995	0.491525	3.5806	0.00034281	0.0201342
RNF10	ENSG00000022840	4533.85	-0.895404	0.304542	-2.94017	0.00328036	0.0741577
ZNF839	ENSG00000022976	478.158	-1.02058	0.456268	-2.23679	0.0252998	0.214415
ZDHHC6	ENSG00000023041	2020.88	-0.136947	0.297913	-0.459687	0.645741	0.883813
GRAMD1B	ENSG00000023171	122.279	0.288508	0.577903	0.499233	0.617616	0.871809
RNH1	ENSG00000023191	3635.3	-0.732926	0.431483	-1.69862	0.0893912	0.399997
NDUFS1	ENSG00000023228	4820.97	0.0905094	0.381669	0.237141	0.812548	0.950697
RB1CC1	ENSG00000023287	8793.18	-0.510382	0.485579	-1.05108	0.293222	0.666329
ERP44	ENSG00000023318	3346.76	-0.612442	0.361822	-1.69266	0.0905199	0.40235
ALAS1	ENSG00000023330	2059.88	-0.285309	0.408117	-0.699087	0.484498	0.806636
BIRC3	ENSG00000023445	29323.1	3.06715	0.839907	3.65178	0.000260433	0.0170597
AKAP11	ENSG00000023516	3112.49	0.211165	0.531112	0.39759	0.690932	0.904574
GLRX2	ENSG00000023572	830.522	-0.648136	0.325703	-1.98996	0.0465953	0.292642
SNAPC1	ENSG00000023608	945.104	-0.700113	0.516718	-1.35492	0.175442	0.53653
DERA	ENSG00000023697	1711.76	-0.296732	0.464555	-0.638745	0.522989	0.827292
STRAP	ENSG00000023734	6456.93	-0.236348	0.4122	-0.573381	0.566387	0.850134
ABCC2	ENSG00000023839	37.7622	-0.825094	0.626292	-1.31743	0.187695	0.551675
DEF6	ENSG00000023892	2179.45	-0.585198	0.457821	-1.27823	0.20117	0.568955
PLEKHO1	ENSG00000023902	818.598	-0.085997	0.564174	-0.15243	0.878848	0.968864
GCLM	ENSG00000023909	2361.43	0.160862	0.380557	0.422702	0.672513	0.896123
UBR2	ENSG00000024048	2872.49	-0.0840801	0.323472	-0.25993	0.794917	0.944014
EHD2	ENSG00000024422	2389.36	-1.39525	0.765799	-1.82195	0.0684622	0.351524
DEPDC1	ENSG00000024526	1753.96	0.572371	0.697767	0.820289	0.412051	0.761341
CCDC28A	ENSG00000024862	702.596	0.236259	0.504801	0.468024	0.639768	0.880673
RRAGD	ENSG00000025039	1136.83	-0.890902	0.845988	-1.05309	0.2923	0.665888
HSF2	ENSG00000025156	676.514	-0.306515	0.425442	-0.720461	0.471241	0.7984
PHF20	ENSG00000025293	2848.99	-0.129987	0.35518	-0.365975	0.714384	0.914722
HSD17B6	ENSG00000025423	120.339	0.470381	0.694847	0.676957	0.498433	0.815269
NR1H3	ENSG00000025434	287.911	-0.258933	0.51191	-0.505817	0.612985	0.869423
TYMP	ENSG00000025708	15597.3	-1.17147	0.462803	-2.53124	0.0113659	0.142722
NCAPH2	ENSG00000025770	1848.44	0.283213	0.353484	0.801203	0.423014	0.770003
TOMM34	ENSG00000025772	957.545	-0.0540996	0.282505	-0.1915	0.848134	0.959834
SEC63	ENSG00000025796	5227.43	-0.203546	0.329013	-0.618657	0.536142	0.834889
KPNA6	ENSG00000025800	5135.81	-0.566666	0.267753	-2.11638	0.0343127	0.250977
VIM	ENSG00000026025	9487.9	0.0574645	0.549237	0.104626	0.916672	0.978342
RTEL1-TNFRSF6B	ENSG00000026036	545.295	1.24788	0.562198	2.21964	0.0264434	0.220472
FAS	ENSG00000026103	3659.27	0.940986	0.588613	1.59865	0.109898	0.437065
RNASET2	ENSG00000026297	1378.27	0.217021	0.538968	0.40266	0.687198	0.902242
CD44	ENSG00000026508	17363.5	-0.95504	0.406256	-2.35083	0.0187315	0.185796
KCNG1	ENSG00000026559	58.6662	0.818998	1.14609	0.714605	0.474853	0.800873
AGPAT4	ENSG00000026652	617.732	-1.92485	0.651752	-2.95335	0.00314343	0.0724122
SLAMF7	ENSG00000026751	727.868	-1.09906	0.372324	-2.9519	0.00315826	0.0725077
BTN3A1	ENSG00000026950	1806.87	0.199341	0.424737	0.469329	0.638835	0.880514
MIPEP	ENSG00000027001	645.219	0.202485	0.405379	0.499496	0.61743	0.871774
PRKCH	ENSG00000027075	2615.04	-0.701429	0.380107	-1.84534	0.0649876	0.343486
INSRR	ENSG00000027644	8.00953	0.689648	1.73616	0.397227	0.6912	NA
IFNGR1	ENSG00000027697	7393.58	-0.218251	0.435609	-0.501026	0.616353	0.87136
B4GALT7	ENSG00000027847	433.95	-0.0603742	0.430281	-0.140314	0.888412	0.970834
SH2D2A	ENSG00000027869	189.778	-0.0688781	0.484003	-0.142309	0.886836	0.970834
VRK2	ENSG00000028116	2829.39	1.28682	0.444415	2.89553	0.00378523	0.0794287
TNFRSF1B	ENSG00000028137	1521.17	0.927501	0.511146	1.81455	0.0695929	0.354204
VEZT	ENSG00000028203	3626.05	0.184415	0.377369	0.488685	0.625065	0.874923
POU2F2	ENSG00000028277	1119.93	-0.559593	0.821921	-0.680836	0.495975	0.814029
BRD9	ENSG00000028310	2501.04	0.03931	0.422154	0.0931177	0.92581	0.980975
SNX1	ENSG00000028528	5558.78	0.096125	0.319253	0.301093	0.763343	0.932935
TBPL1	ENSG00000028839	770.252	-0.315759	0.538321	-0.586562	0.557498	0.845988
BMAL2	ENSG00000029153	7867.33	0.215299	0.41666	0.516727	0.605347	0.866917
BCLAF1	ENSG00000029363	9062.39	-0.0924833	0.396486	-0.233258	0.815561	0.951506
SLC39A9	ENSG00000029364	3199.92	-0.472714	0.3733	-1.26631	0.205401	0.573665
ANK1	ENSG00000029534	122.235	-1.07492	0.703867	-1.52717	0.126719	0.46512
IBSP	ENSG00000029559	43.8909	3.18555	1.1543	2.75974	0.00578475	0.100341
TFB1M	ENSG00000029639	582.341	-0.406624	0.574058	-0.708334	0.478738	0.803605
RABEP1	ENSG00000029725	2986.06	0.0311854	0.330901	0.0942437	0.924916	0.980714
HMGB3	ENSG00000029993	2876.41	-0.235832	0.461609	-0.510891	0.609427	0.86816
NUP160	ENSG00000030066	3160.89	0.530391	0.37432	1.41694	0.156499	0.510657
BAK1	ENSG00000030110	1661.37	-0.648405	0.369101	-1.75672	0.0789661	0.376605
MUSK	ENSG00000030304	35.0536	-0.876521	1.32397	-0.662042	0.507944	0.818263
IKZF2	ENSG00000030419	3481.65	-0.529577	0.707448	-0.748573	0.454114	0.789272
GRN	ENSG00000030582	9071.89	-1.00303	0.543655	-1.84497	0.0650416	0.343612
FAM13B	ENSG00000031003	1787.49	0.552372	0.385886	1.43144	0.152304	0.505827
ARHGAP31	ENSG00000031081	883.491	1.87861	0.65458	2.86995	0.00410541	0.0833812
CENPQ	ENSG00000031691	840.876	0.258674	0.494254	0.523362	0.600722	0.864941
SARS1	ENSG00000031698	5100.46	-0.18636	0.374562	-0.49754	0.618808	0.872353
RANBP3	ENSG00000031823	1472.56	0.244316	0.276909	0.882298	0.377616	0.738843
ARID4A	ENSG00000032219	4278.66	-0.542952	0.349515	-1.55345	0.120317	0.453979
EIPR1	ENSG00000032389	837.416	-0.107555	0.415622	-0.258781	0.795804	0.944347
PNPLA6	ENSG00000032444	2016.44	-0.340767	0.542472	-0.628175	0.529889	0.832604
IFT88	ENSG00000032742	475.087	0.749058	0.426141	1.75777	0.078787	0.37644
ALG1	ENSG00000033011	723.393	-0.411138	0.35871	-1.14616	0.25173	0.625729
ZCCHC8	ENSG00000033030	2379.44	0.047787	0.268007	0.178305	0.858484	0.962675
ABCF2	ENSG00000033050	1498.13	-0.318118	0.324284	-0.980987	0.326599	0.697886
CHPF2	ENSG00000033100	1366.21	0.0319266	0.379902	0.0840391	0.933025	0.983022
LRRC7	ENSG00000033122	240.36	2.5055	1.17294	2.13609	NA	NA
FUT8	ENSG00000033170	653.357	-0.0602472	0.597227	-0.100878	0.919647	0.979024
UBA6	ENSG00000033178	5848.28	-0.37034	0.453339	-0.816916	0.413976	0.762857
GAB2	ENSG00000033327	533.298	-1.05128	0.591796	-1.77642	0.0756635	0.368862
ATP6V0A1	ENSG00000033627	2268.01	-0.536403	0.355659	-1.5082	0.131504	0.472652
PIAS1	ENSG00000033800	3732.31	0.931528	0.627333	1.4849	0.13757	0.481769
SLC4A7	ENSG00000033867	2573.39	-0.0965755	0.456136	-0.211725	0.832321	0.956162
APBA2	ENSG00000034053	87.6287	1.08671	0.966236	1.12469	0.260722	0.633937
MAP2K3	ENSG00000034152	1887.35	-0.936482	0.63804	-1.46775	0.142173	0.488487
CLXN	ENSG00000034239	60.4743	1.6137	0.972583	1.65919	0.0970778	0.414622
TMSB10	ENSG00000034510	23673.9	-0.742347	0.453383	-1.63735	0.101557	0.422908
ASTE1	ENSG00000034533	416.735	0.0654612	0.478445	0.136821	0.891173	0.970834
RNF19A	ENSG00000034677	8294.66	0.867163	0.564494	1.53618	0.124495	0.46119
PEX3	ENSG00000034693	778.808	-0.46523	0.485157	-0.958927	0.337596	0.707526
GABARAPL2	ENSG00000034713	1615.33	-0.592462	0.455823	-1.29976	0.193682	0.558832
SH3YL1	ENSG00000035115	3073.16	0.454145	0.551653	0.823245	0.410369	0.759428
FAM136A	ENSG00000035141	2499.44	-0.162106	0.396624	-0.408715	0.682749	0.900471
VCL	ENSG00000035403	6342.27	-0.444201	0.288674	-1.53877	0.123861	0.459909
DEPDC1B	ENSG00000035499	776.15	0.823225	0.533308	1.54362	0.12268	0.457644
DAPK2	ENSG00000035664	490.205	0.018492	0.537202	0.0344228	0.97254	0.992271
NSMAF	ENSG00000035681	1590.89	-0.367982	0.429763	-0.856245	0.391863	0.748882
ADSS2	ENSG00000035687	4931.37	0.225746	0.444788	0.507536	0.611779	0.869145
STAP1	ENSG00000035720	159.752	-0.970548	1.19303	-0.813519	0.415921	0.764267
TIMP2	ENSG00000035862	1312.22	0.119369	0.474088	0.251788	0.801205	0.945799
RFC1	ENSG00000035928	4771.76	0.491256	0.391118	1.25603	0.209106	0.578204
TBC1D23	ENSG00000036054	3272.68	-0.29367	0.35682	-0.82302	0.410497	0.759428
CUL3	ENSG00000036257	4745.66	-0.216795	0.292389	-0.74146	0.458415	0.792151
MYOM2	ENSG00000036448	34.5063	-1.20784	0.960512	-1.25749	0.208575	0.577437
CYP46A1	ENSG00000036530	39.6615	-2.83231	1.1148	-2.54065	0.0110646	0.140762
ZZZ3	ENSG00000036549	2195.38	0.223466	0.420802	0.531049	0.595385	0.862822
SLC18A1	ENSG00000036565	9.11113	0.11146	1.42464	0.0782373	0.937639	NA
USP2	ENSG00000036672	451.067	-3.47714	1.01508	-3.42548	0.000613714	0.0279408
CASR	ENSG00000036828	17.0221	4.24997	1.15	3.69565	0.000219329	0.0153066
TUBG2	ENSG00000037042	457.481	-0.218211	0.489818	-0.445494	0.655963	0.887996
RPL26L1	ENSG00000037241	708.806	-0.20321	0.468649	-0.433608	0.664573	0.892735
FLT4	ENSG00000037280	198.319	0.48009	0.681814	0.704137	0.481348	0.804835
NSUN2	ENSG00000037474	5816.42	0.29503	0.428918	0.687848	0.491549	0.811831
FBXO42	ENSG00000037637	1415.53	-0.484637	0.358129	-1.35325	0.175977	0.537057
MFAP3	ENSG00000037749	2034.79	0.107113	0.399395	0.268187	0.788556	0.942142
MRI1	ENSG00000037757	1232.17	0.22547	0.268129	0.840901	0.400403	0.754906
METTL1	ENSG00000037897	368.383	-0.268333	0.431072	-0.622478	0.533628	0.833768
HOXC8	ENSG00000037965	170.732	2.65101	0.859093	3.08582	0.0020299	0.0554394
AGA	ENSG00000038002	950.161	-0.310073	0.470227	-0.659411	0.509632	0.819098
PI4K2B	ENSG00000038210	3057.96	0.188651	0.534517	0.352937	0.724136	0.917448
BOD1L1	ENSG00000038219	8639.47	0.123617	0.252193	0.490166	0.624016	0.874406
MAT2B	ENSG00000038274	5640.11	0.811291	0.489323	1.65799	0.0973204	0.414622
TLL1	ENSG00000038295	62.1036	-1.61543	0.868344	-1.86036	0.0628351	0.338533
EDC4	ENSG00000038358	1605.31	-0.403117	0.483308	-0.834078	0.404237	0.756296
TRIO	ENSG00000038382	3359.57	0.311861	0.427184	0.730039	0.465366	0.796343
VCAN	ENSG00000038427	788.113	0.715937	0.553251	1.29405	0.195647	0.561431
CLEC16A	ENSG00000038532	1856.58	0.206926	0.490343	0.422002	0.673024	0.896269
MSR1	ENSG00000038945	465.371	1.71537	0.825064	2.07908	0.0376099	0.261539
CDH1	ENSG00000039068	15069.2	-0.642216	0.426585	-1.50548	0.1322	0.473289
MTREX	ENSG00000039123	4482.13	0.0961541	0.459106	0.209438	0.834107	0.956626
DNAH5	ENSG00000039139	315.796	1.60439	1.05278	1.52396	0.127519	0.466453
ZFYVE16	ENSG00000039319	2671.13	-0.00460335	0.410955	-0.0112016	0.991063	0.998016
RIPOR1	ENSG00000039523	964.714	0.273384	0.561115	0.487215	0.626106	0.874923
C6	ENSG00000039537	12.3709	0.827909	1.61583	0.512372	0.608391	0.867642
RAI14	ENSG00000039560	5127.36	2.41996	0.729822	3.31582	0.000913736	0.0348912
SOX30	ENSG00000039600	306.621	3.48149	1.06888	3.25714	0.00112542	0.0391622
PNKP	ENSG00000039650	1906.26	0.0422215	0.509629	0.0828474	0.933973	0.983022
BEST2	ENSG00000039987	231.587	2.89917	1.90474	1.52208	0.127988	0.467103
PHLPP2	ENSG00000040199	288.095	0.228239	0.518887	0.439863	0.660036	0.889807
SPDL1	ENSG00000040275	1553.18	0.0934177	0.468672	0.199325	0.842009	0.95818
STAU2	ENSG00000040341	2641.11	-0.343063	0.332422	-1.03201	0.302067	0.674528
SLC66A1	ENSG00000040487	251.994	-0.475692	0.482711	-0.98546	0.324398	0.695664
CTNS	ENSG00000040531	432.246	-0.634725	0.520367	-1.21977	0.222554	0.594004
RTN4R	ENSG00000040608	65.4043	-0.0253752	0.688602	-0.0368503	0.970604	0.992078
PHF23	ENSG00000040633	1433.7	-0.316673	0.414033	-0.764851	0.44436	0.782657
INPP4A	ENSG00000040933	2498.69	1.44816	0.576682	2.51119	0.0120324	0.147307
RAB27B	ENSG00000041353	4543.07	-0.331582	0.493342	-0.672114	0.501511	0.816662
PSMA4	ENSG00000041357	8847.4	-0.105849	0.53145	-0.19917	0.84213	0.95818
MYO16	ENSG00000041515	94.6832	0.498795	1.35287	0.368694	0.712356	0.913859
LSG1	ENSG00000041802	2953.67	-0.340176	0.438337	-0.776061	0.437713	0.778671
PARP3	ENSG00000041880	626.238	0.75241	0.345254	2.17929	0.0293099	0.232553
TNC	ENSG00000041982	6067.52	-0.325785	0.605452	-0.538085	0.590518	0.861363
THAP3	ENSG00000041988	248.497	0.120039	0.406711	0.295145	0.767883	0.933375
RIPOR3	ENSG00000042062	734.919	2.47475	0.844709	2.92971	0.00339282	0.0753685
TDP1	ENSG00000042088	911.229	-0.363842	0.458342	-0.793822	0.427299	0.773027
AIFM2	ENSG00000042286	460.408	0.158103	0.422194	0.37448	0.708047	0.911744
SPATA7	ENSG00000042317	114.475	-0.461185	0.636178	-0.724931	0.468495	0.797854
MED17	ENSG00000042429	1117.69	-0.267677	0.340353	-0.786468	0.431593	0.775398
RETSAT	ENSG00000042445	2520.7	0.0417028	0.266008	0.156773	0.875424	0.968181
CAPG	ENSG00000042493	4656.11	-0.270712	0.357871	-0.756453	0.449378	0.786514
AP2S1	ENSG00000042753	3210.13	-0.685992	0.52266	-1.3125	0.189351	0.553429
TG	ENSG00000042832	397.958	5.01192	1.03184	4.85726	1.19019e-06	0.000507628
ADAM28	ENSG00000042980	2644.11	2.11452	0.87057	2.4289	0.0151448	0.164316
BARX2	ENSG00000043039	1504.02	-1.68916	1.57352	-1.07349	0.283052	0.657385
DCUN1D1	ENSG00000043093	3720.99	-0.593183	0.448587	-1.32234	0.186056	0.549381
JADE2	ENSG00000043143	2584.98	1.58757	0.447899	3.54448	0.000393383	0.021696
ZIC2	ENSG00000043355	778.887	2.58544	1.13756	2.27279	0.0230388	0.205558
LCP2	ENSG00000043462	1347.98	0.517544	0.414286	1.24924	0.211576	0.58035
TRIT1	ENSG00000043514	1265.12	0.0449222	0.325338	0.138079	0.890178	0.970834
ADRB1	ENSG00000043591	45.7292	-0.622764	0.953558	-0.653095	0.513695	0.821168
CUL7	ENSG00000044090	1086.67	0.0344173	0.37046	0.0929043	0.92598	0.980975
CTNNA1	ENSG00000044115	15049.7	-0.471504	0.216579	-2.17706	0.0294763	0.233198
PHKA2	ENSG00000044446	1248.11	0.199124	0.437095	0.455561	0.648706	0.884857
CNTLN	ENSG00000044459	1460.29	0.894483	0.50489	1.77164	0.0764547	0.370661
EPHA3	ENSG00000044524	92.0835	-0.117583	0.661174	-0.17784	0.858849	0.962675
HSPA5	ENSG00000044574	23646	-0.51997	0.39711	-1.30939	0.190404	0.55513
DSG2	ENSG00000046604	9045.06	1.24447	0.744781	1.67092	0.094738	0.410175
GEMIN8	ENSG00000046647	480.39	-0.0165115	0.367587	-0.0449187	0.964172	0.991265
OFD1	ENSG00000046651	3363.1	-0.131074	0.309859	-0.42301	0.672288	0.896058
GPM6B	ENSG00000046653	374.68	-0.188356	0.602419	-0.312667	0.754534	0.929432
MAGEC2	ENSG00000046774	137.011	-8.14958	2.99167	-2.72409	NA	NA
PREX2	ENSG00000046889	213.579	0.447112	0.755485	0.591821	0.55397	0.843627
WDR37	ENSG00000047056	1117.3	-0.244618	0.338514	-0.722625	0.469911	0.798
YTHDC2	ENSG00000047188	3310.36	-0.0388687	0.365487	-0.106347	0.915307	0.978161
CTPS2	ENSG00000047230	762.417	0.791333	0.470967	1.68023	0.0929129	0.407208
ATP6V1H	ENSG00000047249	2002.31	-0.814366	0.507413	-1.60494	0.108508	0.435184
POLR2B	ENSG00000047315	6613.72	0.310556	0.319667	0.971499	0.3313	0.702128
ATOSA	ENSG00000047346	2177.34	-0.599881	0.391476	-1.53236	0.125435	0.462797
ARAP2	ENSG00000047365	3944.86	-0.253994	0.41904	-0.606132	0.544427	0.839746
TPR	ENSG00000047410	10499.7	0.416851	0.408254	1.02106	0.307226	0.679965
CP	ENSG00000047457	820.901	-0.484598	1.02849	-0.471176	0.637515	0.880308
KATNIP	ENSG00000047578	1012.63	-0.280878	0.50559	-0.555545	0.578522	0.856107
DTNBP1	ENSG00000047579	447.077	0.054667	0.432867	0.126291	0.899502	0.973231
XK	ENSG00000047597	531.098	1.2335	0.806169	1.53007	0.125999	0.463761
ANO2	ENSG00000047617	31.899	-0.539965	0.923371	-0.584776	0.558699	0.846957
C12orf4	ENSG00000047621	1153.81	0.0332153	0.4063	0.0817508	0.934845	0.983022
SCML1	ENSG00000047634	1304.42	0.525482	0.391237	1.34313	0.17923	0.540797
WWC3	ENSG00000047644	1885.48	-0.282388	0.356423	-0.792282	0.428196	0.773813
ARHGAP6	ENSG00000047648	89.4913	2.64832	0.969347	2.73206	0.00629388	0.10486
FAM184B	ENSG00000047662	80.3897	0.810219	0.804682	1.00688	0.313992	0.686776
MAP4	ENSG00000047849	12218.5	-0.315296	0.607845	-0.518712	0.603962	0.86658
GOPC	ENSG00000047932	2433.28	-0.0346693	0.420238	-0.0824992	0.93425	0.983022
ROS1	ENSG00000047936	18.6808	1.53507	1.60528	0.956266	0.338938	0.708786
USP28	ENSG00000048028	1659.4	0.680299	0.561286	1.21204	0.225498	0.597129
HDAC9	ENSG00000048052	568.937	0.615201	0.784568	0.784128	0.432965	0.775756
TSPAN17	ENSG00000048140	2432.09	0.518724	0.440133	1.17856	0.238573	0.611421
NOP16	ENSG00000048162	1075.72	-0.35604	0.501978	-0.709274	0.478154	0.803171
CC2D2A	ENSG00000048342	282.663	-0.0324364	0.474105	-0.0684161	0.945454	0.986952
RRM2B	ENSG00000048392	2257.24	0.427277	0.493233	0.866279	0.386337	0.745823
ZNF800	ENSG00000048405	1353.88	-0.168319	0.298274	-0.564309	0.572544	0.853118
TNFRSF17	ENSG00000048462	73.8761	-0.960595	1.33106	-0.721676	0.470494	0.798283
SNX29	ENSG00000048471	1733.85	-0.785902	0.475007	-1.65451	0.0980248	0.415628
LMO3	ENSG00000048540	28.5836	3.60953	0.974427	3.70426	0.000212006	0.0152534
MRPS10	ENSG00000048544	2981.91	-0.372794	0.40713	-0.915662	0.359844	0.725046
RSF1	ENSG00000048649	5887.08	-0.323457	0.392913	-0.823226	0.410379	0.759428
VPS13D	ENSG00000048707	4656.97	-0.681469	0.357098	-1.90835	0.0563455	0.322049
CELF2	ENSG00000048740	1605.64	0.126055	0.613801	0.205368	0.837284	0.957086
FAM120A	ENSG00000048828	8091.86	-0.113386	0.371511	-0.305203	0.760212	0.931815
R3HDM1	ENSG00000048991	1406.68	0.68537	0.413273	1.65839	0.0972379	0.414622
COL9A2	ENSG00000049089	1082.06	2.03629	0.661709	3.07731	0.00208876	0.0564107
KITLG	ENSG00000049130	6371.95	2.71518	0.895793	3.03103	0.0024372	0.06163
ERCC8	ENSG00000049167	716.33	0.663601	0.372794	1.78007	0.0750641	0.367418
ADAMTS6	ENSG00000049192	187.479	-0.314151	0.705801	-0.445099	0.656248	0.887996
H6PD	ENSG00000049239	2820.48	0.310631	0.441983	0.702812	0.482173	0.805298
VAMP3	ENSG00000049245	4384.89	-0.37094	0.367508	-1.00934	0.312812	0.685836
PER3	ENSG00000049246	2999.71	0.202262	0.583637	0.346555	0.728926	0.919313
UTS2	ENSG00000049247	11.936	2.89824	1.29105	2.24487	0.0247766	0.212622
TNFRSF9	ENSG00000049249	682.226	2.26061	0.718098	3.14806	0.0016436	0.0486066
EPN3	ENSG00000049283	1255.78	-1.28517	0.597927	-2.14937	0.0316053	0.241289
LTBP1	ENSG00000049323	3455.11	0.531478	0.698781	0.760579	0.446908	0.784929
RCN1	ENSG00000049449	3653.31	0.983354	0.510356	1.9268	0.0540047	0.315337
ELN	ENSG00000049540	431.301	0.310955	1.16732	0.266384	0.789944	0.942521
RFC2	ENSG00000049541	1727.13	0.816987	0.370731	2.20372	0.0275442	0.224673
ARID1B	ENSG00000049618	4443.34	-0.159054	0.377418	-0.421426	0.673444	0.896415
CLPTM1L	ENSG00000049656	2618.72	0.34515	0.321841	1.07242	0.28353	0.657873
NEDD4L	ENSG00000049759	3909.38	1.29255	0.461889	2.79839	0.00513575	0.0945171
FOXP3	ENSG00000049768	221.305	0.949552	0.767121	1.23781	0.215786	0.585327
PPP1R3F	ENSG00000049769	214.364	-0.0538917	0.650537	-0.0828419	0.933977	0.983022
HEXB	ENSG00000049860	2679.88	-0.425586	0.367306	-1.15867	0.246591	0.620003
PTCD2	ENSG00000049883	782.499	0.0554319	0.462603	0.119826	0.904621	0.974922
NEXMIF	ENSG00000050030	274.273	1.86158	1.03847	1.79262	0.0730341	0.362114
JKAMP	ENSG00000050130	1343.89	-0.545907	0.350473	-1.55763	0.119321	0.453101
DKK3	ENSG00000050165	978.225	-1.07655	0.521813	-2.0631	0.0391034	0.266991
ARHGEF5	ENSG00000050327	2150.95	-1.1332	0.419838	-2.69912	0.00695226	0.110734
NFE2L3	ENSG00000050344	4070.77	2.02144	0.612065	3.30266	0.000957727	0.0355545
MCUR1	ENSG00000050393	1626.56	-0.279611	0.360306	-0.776036	0.437728	0.778671
LIMA1	ENSG00000050405	7469.93	-0.191588	0.412779	-0.464141	0.642546	0.882184
LETMD1	ENSG00000050426	1740.42	0.593611	0.328444	1.80735	0.0707084	0.357108
SLC4A8	ENSG00000050438	201.423	0.556115	0.755686	0.735907	0.461787	0.793756
LAMC3	ENSG00000050555	53.8396	-0.892253	1.02008	-0.874689	0.381743	0.742021
PTGER3	ENSG00000050628	52.672	0.430831	0.748192	0.575829	0.564731	0.848939
TNIP3	ENSG00000050730	314.182	1.09559	0.892631	1.22737	0.219682	0.589739
MAPK9	ENSG00000050748	1538.74	0.500471	0.351859	1.42236	0.154921	0.508745
COL23A1	ENSG00000050767	494.818	3.6779	1.13607	3.23737	NA	NA
BCAR1	ENSG00000050820	1109.01	-0.830228	0.55106	-1.5066	0.131912	0.473019
FHIP1B	ENSG00000051009	1072.57	-0.205096	0.401635	-0.510652	0.609595	0.86816
HERPUD1	ENSG00000051108	3203.41	-0.223736	0.37729	-0.593006	0.553177	0.843375
HOMER3	ENSG00000051128	1126.58	-2.1506	0.754078	-2.85196	0.00434502	0.0859732
RAD51	ENSG00000051180	552.51	0.869288	0.473244	1.83687	0.0662293	0.347306
POLQ	ENSG00000051341	1859.24	0.673404	0.463986	1.45134	0.146684	0.496177
PIK3CB	ENSG00000051382	2978.5	0.385722	0.49367	0.781336	0.434605	0.777179
CYBA	ENSG00000051523	1945.56	0.132065	0.535784	0.246489	0.805304	0.947361
THOC3	ENSG00000051596	3135.95	0.283104	0.440659	0.642457	0.520576	0.82597
HEBP2	ENSG00000051620	3942.34	-1.4128	0.64916	-2.17635	0.0295291	0.233363
MPHOSPH9	ENSG00000051825	1122.96	1.0207	0.542582	1.88119	0.0599459	0.332143
PLEKHA5	ENSG00000052126	2407.29	-0.359463	0.371517	-0.967556	0.333266	0.703672
PRSS8	ENSG00000052344	2884.58	-1.30121	0.644554	-2.01878	0.0435106	0.282949
SIKE1	ENSG00000052723	2366.22	0.384111	0.436102	0.880781	0.378436	0.739872
RRP12	ENSG00000052749	1680.22	-0.633101	0.452521	-1.39905	0.161797	0.517821
FNIP2	ENSG00000052795	1918.68	-0.00184671	0.568191	-0.00325016	0.997407	0.999229
MSMO1	ENSG00000052802	4213.95	-0.743709	0.646241	-1.15082	0.249805	0.623366
TTC17	ENSG00000052841	3225.24	-0.152486	0.34887	-0.437086	0.662049	0.891363
FSTL4	ENSG00000053108	396.154	1.6236	0.762162	2.13025	0.0331506	0.246415
FOXN3	ENSG00000053254	4215.44	-0.529801	0.382581	-1.38481	0.166111	0.522993
METTL24	ENSG00000053328	9.14386	-0.719919	1.8189	-0.395798	0.692254	NA
AKR7A2	ENSG00000053371	643.175	-0.0153515	0.417085	-0.0368066	0.970639	0.992078
MRTO4	ENSG00000053372	2131.36	-0.41534	0.3343	-1.24242	0.214082	0.583234
USE1	ENSG00000053501	485.227	-0.18257	0.474154	-0.385044	0.700205	0.909268
MCF2L2	ENSG00000053524	123.889	-0.883464	0.775003	-1.13995	0.254308	0.628939
NRIP2	ENSG00000053702	15.4626	1.22503	0.99765	1.22792	0.219479	0.589532
LAMA3	ENSG00000053747	9251.95	0.677819	0.639631	1.0597	0.28928	0.663576
AP5M1	ENSG00000053770	3107.69	0.337165	0.434152	0.776605	0.437392	0.7786
ANAPC4	ENSG00000053900	2058.57	0.103966	0.403024	0.257964	0.796435	0.94452
KCNQ1	ENSG00000053918	151.288	1.44467	0.760569	1.89946	0.0575037	0.325278
TRAPPC3	ENSG00000054116	3044.84	-0.529236	0.26351	-2.00841	0.0446003	0.286292
THRAP3	ENSG00000054118	9772.39	-0.0219799	0.284699	-0.0772038	0.938461	0.984175
PHPT1	ENSG00000054148	1080.07	0.238923	0.293991	0.81269	0.416396	0.764494
ENTPD2	ENSG00000054179	83.0447	-0.283849	0.850851	-0.333606	0.738677	0.924093
LY75	ENSG00000054219	2804.54	1.05965	0.639578	1.65679	0.0975612	0.414819
ARID4B	ENSG00000054267	6982.53	-0.0361195	0.283221	-0.127531	0.89852	0.972752
OPN3	ENSG00000054277	661.539	-0.723765	0.338183	-2.14015	0.0323423	0.24334
SDCCAG8	ENSG00000054282	1049.4	0.482581	0.386229	1.24947	0.211494	0.58035
PTPRN	ENSG00000054356	6.65171	5.82473	2.89523	2.01184	NA	NA
HHAT	ENSG00000054392	269.583	0.63424	0.390432	1.62446	0.104279	0.428257
KIF1B	ENSG00000054523	4321.73	-1.01122	0.430901	-2.34675	0.0189379	0.186835
FOXC1	ENSG00000054598	1004.46	0.333599	0.845847	0.394396	0.693289	0.905744
TBC1D22A	ENSG00000054611	965.539	-0.326748	0.354698	-0.921201	0.356945	0.723656
SYNE2	ENSG00000054654	10585.4	-0.506541	0.311981	-1.62363	0.104455	0.428343
PLEKHH1	ENSG00000054690	848.255	-1.28629	0.569928	-2.25694	0.0240121	0.20973
ATP9A	ENSG00000054793	2250.36	0.307001	0.569984	0.538614	0.590153	0.861054
CBLN4	ENSG00000054803	11.4856	1.50204	1.48556	1.01109	0.311972	0.684701
FAM168A	ENSG00000054965	1269.36	-0.0578047	0.314171	-0.183991	0.85402	0.961414
RELT	ENSG00000054967	729.858	0.765099	0.590055	1.29666	0.194749	0.560229
GALC	ENSG00000054983	676.709	0.502807	0.655746	0.766771	0.443218	0.782015
NOP58	ENSG00000055044	6714.7	0.266553	0.440169	0.60557	0.5448	0.839944
SZRD1	ENSG00000055070	5780.12	-0.328039	0.343655	-0.954561	0.3398	0.709188
KCNH2	ENSG00000055118	55.3431	3.38413	1.08147	3.12919	0.00175289	0.0506675
CUL1	ENSG00000055130	2869.36	0.016161	0.260409	0.06206	0.950515	0.988424
FAM114A2	ENSG00000055147	1025.68	-0.496574	0.410864	-1.20861	0.226813	0.598664
CYFIP2	ENSG00000055163	753.563	0.295812	0.650139	0.454999	0.64911	0.884857
TAB2	ENSG00000055208	3748.93	-1.02211	0.474658	-2.15337	0.03129	0.240797
GINM1	ENSG00000055211	1884.28	-0.887614	0.413124	-2.14854	0.0316707	0.241405
EIF2AK2	ENSG00000055332	5089.37	-0.0698504	0.468414	-0.149121	0.881458	0.969775
USP36	ENSG00000055483	2170.02	-0.000594935	0.432652	-0.00137509	0.998903	0.999493
KMT2C	ENSG00000055609	5766.66	0.0548424	0.373256	0.14693	0.883187	0.970099
MCOLN3	ENSG00000055732	321.113	0.774121	0.85171	0.908902	0.363402	0.728336
CCDC85A	ENSG00000055813	8.34888	0.443037	1.90736	0.232278	0.816322	NA
PUM2	ENSG00000055917	9440.87	0.325904	0.404412	0.805871	0.420317	0.768134
MRPL43	ENSG00000055950	935.701	-0.371661	0.521601	-0.712539	0.476131	0.801946
ITIH4	ENSG00000055955	200.219	0.145126	0.752388	0.192887	0.847048	0.959496
ITIH1	ENSG00000055957	12.9874	2.16597	1.06107	2.0413	0.0412205	0.275949
HPF1	ENSG00000056050	1344.46	0.232994	0.510292	0.45659	0.647966	0.884712
ZFR	ENSG00000056097	4625.41	0.158893	0.35669	0.445464	0.655984	0.887996
ZNF280C	ENSG00000056277	290.919	-0.241352	0.36145	-0.667733	0.504304	0.817846
PHF21B	ENSG00000056487	36.3835	3.7106	1.74627	2.12487	0.0335977	0.248422
TRAF1	ENSG00000056558	1206.7	1.10184	0.539624	2.04186	0.0411652	0.275844
RC3H2	ENSG00000056586	4256.87	-0.0495566	0.332563	-0.149014	0.881543	0.969775
IL17RB	ENSG00000056736	976.862	2.84717	1.00216	2.84104	0.00449665	0.0872641
TRAF3IP2	ENSG00000056972	1915.88	-0.86045	0.466852	-1.84309	0.0653157	0.344492
GYG2	ENSG00000056998	72.4668	-0.316978	1.23269	-0.257144	0.797068	0.94452
DCBLD2	ENSG00000057019	1966.76	0.652708	0.474988	1.37416	0.169393	0.527544
SERPINB3	ENSG00000057149	6966.17	-1.65276	1.55065	-1.06585	0.286493	0.659991
SOAT1	ENSG00000057252	1078.64	0.459684	0.418641	1.09804	0.272187	0.646307
PKP2	ENSG00000057294	3083.52	1.47796	0.665675	2.22024	0.0264025	0.220228
MSH4	ENSG00000057468	9.56156	0.806237	1.15327	0.699089	0.484496	NA
F7	ENSG00000057593	34.9276	1.48133	2.95216	0.50178	0.615822	0.871001
GDI2	ENSG00000057608	12853	-0.0811116	0.441302	-0.183801	0.85417	0.961417
PRDM1	ENSG00000057657	5329.96	-0.998586	0.487086	-2.05012	0.0403527	0.273478
ATG5	ENSG00000057663	1717.37	-0.141743	0.407351	-0.347964	0.727867	0.919148
TMCC3	ENSG00000057704	1325.52	-1.65323	0.518594	-3.18791	0.00143303	0.0450888
PITHD1	ENSG00000057757	2272	-0.40153	0.41849	-0.959475	0.33732	0.707495
MTA3	ENSG00000057935	1914.89	-0.260056	0.484787	-0.536434	0.591659	0.861782
USP13	ENSG00000058056	759.13	0.61418	0.554936	1.10676	0.268398	0.642475
ATP11B	ENSG00000058063	7324.34	-1.18085	0.490504	-2.40742	0.0160655	0.169903
LAMC2	ENSG00000058085	13274.6	-0.523802	0.715259	-0.732325	0.46397	0.795301
CDK14	ENSG00000058091	812.986	1.21727	0.603825	2.01593	0.0438072	0.283726
SEC61A1	ENSG00000058262	10653.8	-0.562919	0.322263	-1.74677	0.0806778	0.380596
PPP1R12A	ENSG00000058272	7719.17	-0.193054	0.415804	-0.46429	0.64244	0.882184
RASGRF1	ENSG00000058335	32.4283	0.45518	0.824305	0.552199	0.580812	0.857334
CAMK2B	ENSG00000058404	57.5825	-0.210822	1.29035	-0.163384	NA	NA
CROCC	ENSG00000058453	2600.8	0.55232	0.568838	0.970962	0.331567	0.702403
POLR3E	ENSG00000058600	1703.69	0.57232	0.446398	1.28209	0.199813	0.566973
ATP2B4	ENSG00000058668	9425.62	0.275589	0.504001	0.546802	0.584515	0.858754
ZC3H11A	ENSG00000058673	11859.3	0.125515	0.296869	0.422797	0.672443	0.896123
RIOK2	ENSG00000058729	1243.03	0.16969	0.407588	0.416329	0.67717	0.897627
YIPF1	ENSG00000058799	809.478	-0.510773	0.355666	-1.4361	0.150973	0.503759
NDC1	ENSG00000058804	2887.23	0.488502	0.575977	0.848128	0.396367	0.752349
DGKG	ENSG00000058866	55.5945	-2.58661	1.1035	-2.344	0.0190781	0.187489
FLYWCH1	ENSG00000059122	1897.16	0.285413	0.548595	0.520261	0.602882	0.865984
UNKL	ENSG00000059145	824.623	0.329201	0.513735	0.6408	0.521652	0.826678
TBXAS1	ENSG00000059377	220.137	-0.310638	0.517602	-0.600148	0.548408	0.840728
PARP12	ENSG00000059378	2844.17	0.323222	0.488258	0.661991	0.507977	0.818263
ALDH18A1	ENSG00000059573	2135.35	0.232491	0.348794	0.666558	0.505054	0.817846
TARBP1	ENSG00000059588	3595.24	0.604684	0.37009	1.63388	0.102284	0.424467
GATB	ENSG00000059691	626.842	-0.693214	0.466278	-1.4867	0.137095	0.481212
MXD1	ENSG00000059728	7595.21	-1.8143	0.492811	-3.68153	0.000231838	0.0156678
CDK17	ENSG00000059758	2296.22	0.527719	0.441284	1.19587	0.231746	0.603843
DNAJC25	ENSG00000059769	681.884	-0.25766	0.299309	-0.860848	0.389322	0.747594
SLC2A3	ENSG00000059804	1363.75	0.952491	0.752681	1.26546	NA	NA
PSD	ENSG00000059915	61.4698	0.155542	0.685043	0.227055	0.820381	0.953438
CTDP1	ENSG00000060069	1050.67	0.54557	0.396637	1.37549	0.16898	0.527013
YBX3	ENSG00000060138	13483.4	-0.129945	0.241716	-0.537595	0.590857	0.861561
STYK1	ENSG00000060140	545.235	-0.134462	0.666706	-0.201681	0.840166	0.957409
WNK1	ENSG00000060237	10644.3	-0.44691	0.288803	-1.54745	0.121754	0.456411
CCAR1	ENSG00000060339	8554.34	-0.462811	0.244627	-1.89191	0.0585033	0.328224
OGFR	ENSG00000060491	1650.27	-0.0829097	0.412501	-0.200992	0.840704	0.957702
GNA15	ENSG00000060558	2680.11	-1.27075	0.507091	-2.50596	0.0122118	0.148514
PIGV	ENSG00000060642	451.33	-0.638919	0.414944	-1.53977	0.123616	0.459177
PTPRU	ENSG00000060656	519.925	0.219082	0.991119	0.221045	0.825057	0.954284
SNRNP40	ENSG00000060688	1843.23	-0.0221406	0.429369	-0.0515655	0.958875	0.990617
RIMBP2	ENSG00000060709	82.5577	-3.10184	1.23963	-2.50224	0.0123411	0.149111
COL11A1	ENSG00000060718	71.0387	2.51452	1.12306	2.23899	0.0251566	0.213832
QSER1	ENSG00000060749	3947.58	0.433247	0.534169	0.811068	0.417326	0.765092
MPC1	ENSG00000060762	956.328	-0.474044	0.370652	-1.27895	0.200916	0.568591
ACAA1	ENSG00000060971	1651.7	-0.854832	0.479758	-1.7818	0.0747819	0.366862
BCAT1	ENSG00000060982	617.357	-0.278762	0.625935	-0.445354	0.656064	0.887996
HDAC7	ENSG00000061273	2278.25	-0.343163	0.412566	-0.831775	0.405536	0.757064
LZTS1	ENSG00000061337	165.923	0.844372	0.437573	1.92967	0.0536477	0.313949
PRDM6	ENSG00000061455	80.5792	1.54959	0.680836	2.27601	0.0228454	0.204681
SPAG4	ENSG00000061656	132.788	-0.474939	0.420984	-1.12816	0.25925	0.632695
NCKAP1	ENSG00000061676	9366.24	-0.479069	0.378155	-1.26686	0.205206	0.57364
MRPS35	ENSG00000061794	2705.46	0.0521354	0.43962	0.118592	0.905599	0.975269
GUCY1B1	ENSG00000061918	474.469	0.614676	0.741501	0.828962	0.407126	0.757828
SFSWAP	ENSG00000061936	2871.9	0.0203116	0.285728	0.0710873	0.943328	0.986414
TNK2	ENSG00000061938	2441.5	-1.14751	0.592874	-1.93551	0.0529277	0.311703
MON2	ENSG00000061987	3972.1	0.181421	0.45192	0.401444	0.688094	0.902644
CDH3	ENSG00000062038	7061.33	-1.399	0.603192	-2.31933	0.0203771	0.19466
ARSF	ENSG00000062096	10.6517	-0.387657	2.10973	-0.183747	0.854212	NA
GPBP1	ENSG00000062194	6563	0.467552	0.395792	1.18131	0.237481	0.610579
DGAT2	ENSG00000062282	872.896	0.00526087	0.677293	0.00776748	0.993803	0.998519
ZNF112	ENSG00000062370	363.832	2.04702	0.520951	3.92939	8.51618e-05	0.00842531
CS	ENSG00000062485	7856.24	0.067612	0.321333	0.210411	0.833347	0.956381
LTK	ENSG00000062524	48.4267	0.449316	0.620833	0.72373	0.469232	0.798
MRPS24	ENSG00000062582	1146.3	-0.33756	0.451767	-0.747199	0.454943	0.790048
ELMO2	ENSG00000062598	1155.21	0.190847	0.43374	0.440004	0.659934	0.889787
WAPL	ENSG00000062650	3528.5	-0.137382	0.291368	-0.471506	0.637279	0.880308
VMP1	ENSG00000062716	21498	-0.742958	0.498171	-1.49137	0.135864	0.479136
APPBP2	ENSG00000062725	2017.51	-0.220353	0.331887	-0.66394	0.506729	0.817846
POLD1	ENSG00000062822	2153.09	0.406498	0.565333	0.719043	NA	NA
EIF4B	ENSG00000063046	22955.5	0.415508	0.360358	1.15304	0.248893	0.622087
SLC6A16	ENSG00000063127	77.1219	0.392812	0.642076	0.611784	0.540681	0.837953
BICRA	ENSG00000063169	560.624	-0.280219	0.485498	-0.577179	0.563819	0.848183
SPHK2	ENSG00000063176	406.792	0.0316174	0.413678	0.07643	0.939077	0.984579
RPL18	ENSG00000063177	18751.5	-0.0344268	0.390102	-0.0882507	0.929677	0.982071
CA11	ENSG00000063180	609.422	-1.37432	0.575789	-2.38685	0.0169932	0.174412
ISOC2	ENSG00000063241	1190.87	-0.276242	0.520793	-0.530426	0.595817	0.862924
U2AF2	ENSG00000063244	5572.68	-0.0742206	0.262827	-0.282393	0.777642	0.937752
EPN1	ENSG00000063245	4129.42	-1.30754	0.536392	-2.43766	0.0147827	0.162686
MED29	ENSG00000063322	1601.21	-0.37392	0.415594	-0.899724	0.368267	0.732157
AHRR	ENSG00000063438	138.22	1.96298	1.02676	1.91182	0.0558997	0.320359
ZNF275	ENSG00000063587	606.472	0.566185	0.467306	1.21159	0.225668	0.59726
MTMR1	ENSG00000063601	3313.61	0.144773	0.341892	0.423448	0.671969	0.895926
GPC1	ENSG00000063660	4152.68	0.103275	0.353184	0.292412	0.769972	0.93426
ADCK1	ENSG00000063761	271.588	-0.250466	0.504583	-0.496382	0.619625	0.87255
HAGH	ENSG00000063854	858.385	-0.428432	0.510692	-0.838924	0.401512	0.755843
RNF4	ENSG00000063978	2117.77	0.224708	0.289512	0.77616	0.437654	0.778671
CASP8	ENSG00000064012	2470.32	-0.0197875	0.377444	-0.052425	0.95819	0.990397
LIMCH1	ENSG00000064042	863.369	0.293892	0.516127	0.569419	0.569072	0.8515
INTS13	ENSG00000064102	1736.64	-0.471929	0.345833	-1.36462	0.172373	0.532142
TM7SF3	ENSG00000064115	6169.66	0.734092	0.476062	1.54201	0.123072	0.458574
DLX3	ENSG00000064195	361.952	-3.13624	1.00134	-3.13206	NA	NA
SPA17	ENSG00000064199	208.692	-0.617036	0.616923	-1.00018	0.317222	0.690703
TSPAN32	ENSG00000064201	98.1755	1.18213	0.956604	1.23576	0.216548	0.586456
CCN5	ENSG00000064205	21.5514	2.29925	1.16776	1.96894	0.0489599	0.300316
DMRT3	ENSG00000064218	20.7007	-0.40393	1.64426	-0.245661	0.805945	0.947534
ST3GAL6	ENSG00000064225	234.098	-0.127043	0.524798	-0.24208	0.808718	0.949167
ATP2C2	ENSG00000064270	256.156	-1.25856	1.17017	-1.07554	0.282131	0.656357
NGFR	ENSG00000064300	1287.68	1.48492	0.812427	1.82776	0.067586	0.350033
CDON	ENSG00000064309	800.848	1.75283	0.753304	2.32686	0.0199726	0.19263
TAF2	ENSG00000064313	3194.11	0.0980657	0.392065	0.250126	0.80249	0.94608
HIPK2	ENSG00000064393	2997.91	-0.563487	0.491026	-1.14757	0.251146	0.625194
TNPO3	ENSG00000064419	3433.74	-0.0932629	0.292438	-0.318915	0.749791	0.927836
BORCS8-MEF2B	ENSG00000064489	81.9727	0.559198	0.663355	0.842985	0.399237	0.754337
RFXANK	ENSG00000064490	1305.68	-0.39916	0.411601	-0.969773	0.332159	0.703138
TMEM161A	ENSG00000064545	521.178	-0.607076	0.376795	-1.61116	0.107145	0.431939
LPAR2	ENSG00000064547	448.663	-0.479952	0.514722	-0.932449	0.351105	0.719088
CTSA	ENSG00000064601	2678.63	-0.505363	0.46971	-1.0759	0.281971	0.656251
SUGP2	ENSG00000064607	4089.83	0.100075	0.342965	0.291793	0.770445	0.934417
SLC12A2	ENSG00000064651	1880.73	-0.54281	0.373387	-1.45375	0.146017	0.494704
SNX24	ENSG00000064652	766.999	-0.82331	0.352646	-2.33467	0.0195609	0.190285
EYA2	ENSG00000064655	1800.05	0.45637	0.818367	0.557659	0.577077	0.855498
CNN2	ENSG00000064666	5677.3	-0.470004	0.386033	-1.21752	0.223405	0.594208
ABCA7	ENSG00000064687	2159	-0.367433	0.686438	-0.535274	0.59246	0.861982
SNCAIP	ENSG00000064692	401.988	2.61109	0.658081	3.96773	7.25593e-05	0.00765182
DDX20	ENSG00000064703	1368.05	0.583065	0.458035	1.27297	0.203029	0.571061
BTBD1	ENSG00000064726	3170.77	-0.172633	0.483579	-0.35699	0.7211	0.916383
FAR2	ENSG00000064763	161.549	-0.584411	0.760321	-0.768637	0.442109	0.780912
BCAS1	ENSG00000064787	690.807	-2.03795	0.961216	-2.12018	0.0339907	0.250147
CHI3L2	ENSG00000064886	195.442	-0.486223	0.763049	-0.63721	0.523988	0.828342
SBNO2	ENSG00000064932	4482.07	-0.0542921	0.369412	-0.146969	0.883157	0.970099
PMS1	ENSG00000064933	1543.2	0.457573	0.466575	0.980707	0.326737	0.697949
HMG20B	ENSG00000064961	2648.82	-0.130228	0.305092	-0.426847	0.669491	0.894628
CALCRL	ENSG00000064989	680.812	-0.419424	0.558948	-0.750381	0.453025	0.788264
TAF11	ENSG00000064995	2226.84	-0.0905914	0.287867	-0.314698	0.752991	0.929158
ANKS1A	ENSG00000064999	1998.41	0.303255	0.392965	0.77171	0.440286	0.780065
AP3D1	ENSG00000065000	5525.73	-0.540195	0.306883	-1.76026	0.078363	0.375379
ZNF76	ENSG00000065029	1034.74	0.378545	0.361177	1.04809	0.294599	0.667316
NHERF2	ENSG00000065054	1018.05	-0.518119	0.796337	-0.650627	0.515287	0.822178
NTHL1	ENSG00000065057	408.984	-0.114578	0.622861	-0.183955	0.854049	0.961414
BLTP3A	ENSG00000065060	1482.33	0.710183	0.45201	1.57117	0.116144	0.448703
GNAI3	ENSG00000065135	6969.6	-0.802384	0.38879	-2.0638	0.039037	0.266761
IPO5	ENSG00000065150	6245.68	0.629784	0.498051	1.2645	0.206052	0.574281
OAT	ENSG00000065154	4444.63	0.0415718	0.447955	0.0928037	0.92606	0.981006
WDR3	ENSG00000065183	2582.68	0.535068	0.491883	1.0878	0.276685	0.651045
PKN2	ENSG00000065243	5787.1	0.213499	0.447727	0.47685	0.633469	0.878509
WDR18	ENSG00000065268	890.471	0.0499453	0.429044	0.116411	0.907327	0.97563
TRAM2	ENSG00000065308	1535.2	1.13398	0.473928	2.39274	0.0167233	0.173508
NTN1	ENSG00000065320	2295.64	0.683818	0.637908	1.07197	0.283734	0.657873
MCM10	ENSG00000065328	921.206	1.2358	0.511125	2.4178	0.0156145	0.167705
DGKA	ENSG00000065357	5570.15	-0.734223	0.397219	-1.84841	0.0645431	0.342866
ERBB3	ENSG00000065361	5554.91	-0.595647	0.354559	-1.67996	0.0929643	0.407208
ANKRD44	ENSG00000065413	1276.3	0.587605	0.583836	1.00646	0.314197	0.686858
KARS1	ENSG00000065427	5353.61	-0.0915745	0.463931	-0.197388	0.843524	0.95837
ADAT1	ENSG00000065457	1275.96	0.12026	0.408572	0.294341	0.768497	0.933689
PDIA5	ENSG00000065485	445.439	-0.047039	0.397313	-0.118393	0.905756	0.975269
TBC1D22B	ENSG00000065491	883.15	-0.282896	0.258576	-1.09405	0.273932	0.648124
NDUFB4	ENSG00000065518	3238.67	-0.650738	0.421289	-1.54464	0.122434	0.457441
SPEN	ENSG00000065526	5192.36	-0.0920619	0.382925	-0.240418	0.810006	0.949866
MYLK	ENSG00000065534	2443.67	-0.486691	0.884343	-0.550341	0.582085	0.857601
ZC3H15	ENSG00000065548	5508.84	-0.199543	0.311463	-0.640664	0.521741	0.826678
MAP2K4	ENSG00000065559	1844.92	-1.25145	0.389443	-3.21343	0.0013116	0.0423797
PACC1	ENSG00000065600	346.256	-0.334973	0.415199	-0.806777	0.419795	0.76771
SNAP91	ENSG00000065609	13.9383	-3.2652	1.92081	-1.69991	NA	NA
SLK	ENSG00000065613	11872.4	-1.13628	0.344525	-3.2981	0.000973408	0.0360386
CYB5R4	ENSG00000065615	1629.55	-0.445332	0.514836	-0.864999	0.387039	0.746541
COL17A1	ENSG00000065618	16539.1	-1.05148	0.766323	-1.37211	0.170029	0.527944
GSTO2	ENSG00000065621	314.129	-2.8664	0.835772	-3.42965	0.00060437	0.0278847
SEC61A2	ENSG00000065665	295.703	0.7219	0.670594	1.07651	0.2817	0.65623
PRKCQ	ENSG00000065675	122.845	-0.37153	0.527317	-0.704566	0.48108	0.804724
TLE2	ENSG00000065717	377.09	0.823746	0.939996	0.876329	0.380851	0.741647
ASB1	ENSG00000065802	1123.94	0.113336	0.428279	0.264631	0.791294	0.943092
FAM107B	ENSG00000065809	2611.79	-0.320892	0.418571	-0.766638	0.443297	0.782015
ME1	ENSG00000065833	1634.99	-1.68039	0.827448	-2.03081	0.0422743	0.278248
TBC1D1	ENSG00000065882	1323.15	0.45037	0.321532	1.4007	0.161304	0.517147
CDK13	ENSG00000065883	3951.23	-0.313194	0.293599	-1.06674	0.286089	0.659773
MTHFD2	ENSG00000065911	4016.13	0.148325	0.521858	0.284225	0.776238	0.937469
SLC9A7	ENSG00000065923	2438.28	2.13543	0.596684	3.57883	0.000345135	0.0201342
FOXJ2	ENSG00000065970	1403.48	0.0352868	0.356023	0.0991139	0.921048	0.97939
YBX1	ENSG00000065978	23639.5	-0.0382454	0.356699	-0.107221	0.914614	0.97784
PDE4A	ENSG00000065989	369.618	1.31593	0.539516	2.43909	0.0147241	0.162601
PPP2R5A	ENSG00000066027	2749.5	-1.18827	0.345853	-3.43576	0.0005909	0.027594
CTNNA2	ENSG00000066032	7.44792	-0.0800324	1.71206	-0.0467462	0.962716	NA
ELAVL1	ENSG00000066044	2821.02	0.305986	0.296881	1.03067	0.302697	0.675228
TIE1	ENSG00000066056	258.194	0.385875	0.465641	0.828697	0.407276	0.757961
DIP2B	ENSG00000066084	5161.24	-0.481338	0.371239	-1.29657	0.194779	0.560229
SMARCD1	ENSG00000066117	2036.2	0.353096	0.321527	1.09819	0.272123	0.646307
KDM4A	ENSG00000066135	2687.78	0.322741	0.358131	0.901181	0.367492	0.731714
NFYC	ENSG00000066136	1595.61	-0.101542	0.256898	-0.395261	0.69265	0.905567
ZMYND12	ENSG00000066185	12.4424	1.52781	1.18459	1.28974	0.197142	0.563543
SLC9A3	ENSG00000066230	352.485	0.133895	0.513779	0.260608	0.794395	0.944014
NGEF	ENSG00000066248	125.493	-1.11682	0.936733	-1.19225	0.233164	0.605482
ASPM	ENSG00000066279	3972.66	0.255924	0.611049	0.418827	0.675343	0.89689
CD84	ENSG00000066294	956.046	-0.052374	0.691574	-0.0757316	0.939633	0.984838
ELOVL1	ENSG00000066322	3989.41	-1.56881	0.521653	-3.00739	0.00263504	0.0647558
SPI1	ENSG00000066336	403.426	-0.266569	0.468717	-0.568721	0.569546	0.851779
POLR1H	ENSG00000066379	590.652	0.0107566	0.411802	0.0261209	0.979161	0.994283
MPPED2	ENSG00000066382	66.6861	0.293311	1.51324	0.19383	0.846309	0.95949
CLDN18	ENSG00000066405	34.4521	5.21673	1.64503	3.17121	0.00151808	0.0464932
ZBTB11	ENSG00000066422	2307.17	-0.212218	0.263887	-0.8042	0.421281	0.768452
ATXN3	ENSG00000066427	1433.3	-0.625021	0.449908	-1.38922	0.164766	0.521686
GOLGA5	ENSG00000066455	2234.16	-0.983237	0.440356	-2.23283	0.0255605	0.215641
FGFR2	ENSG00000066468	3275.11	1.11759	0.683913	1.63412	0.102234	0.424467
LRRC40	ENSG00000066557	1243.03	0.138744	0.489618	0.283372	0.776891	0.937496
ISOC1	ENSG00000066583	1790.85	0.678678	0.406622	1.66906	0.0951045	0.410955
EML1	ENSG00000066629	221.763	-0.364319	0.692392	-0.526174	0.598767	0.863836
TRMT11	ENSG00000066651	886.238	0.227984	0.47352	0.481467	0.630184	0.876968
THUMPD1	ENSG00000066654	2748.91	-0.0469521	0.241926	-0.194077	0.846116	0.959446
MSANTD3	ENSG00000066697	877.683	-0.167333	0.526594	-0.317765	0.750663	0.928377
KIF26A	ENSG00000066735	82.9296	0.00347554	0.824983	0.00421286	0.996639	0.999229
ATG2B	ENSG00000066739	2231.81	0.230063	0.402867	0.571064	0.567956	0.850494
ARFGEF1	ENSG00000066777	4899.59	-0.485402	0.275229	-1.76363	0.0777941	0.373836
ZFAT	ENSG00000066827	353.66	-0.115026	0.398826	-0.288412	0.773031	0.935662
MTFR1	ENSG00000066855	1844.77	-0.582606	0.548176	-1.06281	0.287869	0.662082
STAG3	ENSG00000066923	2193.22	2.02202	0.928644	2.17739	0.0294516	0.233152
FECH	ENSG00000066926	1028.43	0.176538	0.290742	0.607197	0.54372	0.839493
MYO9A	ENSG00000066933	2042.46	-0.815562	0.371864	-2.19317	0.0282948	0.227223
DDX3Y	ENSG00000067048	4583.61	-0.128397	1.05731	-0.121437	0.903345	0.974726
PFKP	ENSG00000067057	2705.77	-0.437135	0.484927	-0.901445	0.367352	0.731714
IDI1	ENSG00000067064	3635.43	-0.450866	0.428791	-1.05148	0.293037	0.666224
SP100	ENSG00000067066	4164.7	-0.478645	0.407538	-1.17448	0.240203	0.612967
KLF6	ENSG00000067082	27770.7	-0.812771	0.424208	-1.91597	0.0553687	0.318787
PLPP1	ENSG00000067113	707.001	0.582891	0.366144	1.59197	0.111391	0.439722
NEO1	ENSG00000067141	1574.22	1.02458	0.805525	1.27194	0.203394	0.57139
TRAM1	ENSG00000067167	8311.19	-0.513677	0.458913	-1.11933	0.262998	0.636832
PHKA1	ENSG00000067177	701.404	-0.108031	0.577352	-0.187115	0.85157	0.960745
TNFRSF1A	ENSG00000067182	3463.38	-1.11063	0.388724	-2.85712	0.00427501	0.0848993
CACNB1	ENSG00000067191	376.822	0.92281	0.668941	1.37951	0.167738	0.525232
EVI5	ENSG00000067208	1082.26	-0.542768	0.459007	-1.18248	0.237014	0.610143
STOML1	ENSG00000067221	629.331	0.233021	0.440714	0.528735	0.59699	0.86293
PKM	ENSG00000067225	40438.1	-0.632502	0.408313	-1.54906	0.121367	0.455584
DHX29	ENSG00000067248	2652.68	-0.196956	0.306126	-0.643383	0.519976	0.825399
DNTTIP2	ENSG00000067334	4925.78	-0.246733	0.273777	-0.901219	0.367472	0.731714
METTL22	ENSG00000067365	409.898	-0.468902	0.580131	-0.808269	0.418936	0.766967
TP53BP1	ENSG00000067369	1923.43	0.0774646	0.272457	0.284319	0.776166	0.937469
TRO	ENSG00000067445	133.829	0.622185	0.91035	0.683457	0.494318	0.812894
RRP15	ENSG00000067533	1931.52	-0.305163	0.410029	-0.744247	0.456727	0.791081
RHOA	ENSG00000067560	18131.9	-0.215914	0.367077	-0.588198	0.556399	0.845123
DHX8	ENSG00000067596	2131.43	-0.0514902	0.259586	-0.198355	0.842768	0.958297
PRKCZ	ENSG00000067606	763.305	-0.883405	0.44991	-1.96352	0.0495863	0.301952
ZFY	ENSG00000067646	1131.77	-0.427667	0.998835	-0.428166	0.66853	0.894122
IARS2	ENSG00000067704	5213.87	-0.372386	0.403938	-0.921888	0.356587	0.723158
SYT1	ENSG00000067715	470.518	4.17478	1.17487	3.55339	NA	NA
NAV3	ENSG00000067798	589.38	0.122488	1.2322	0.0994064	0.920816	0.97939
IDH3G	ENSG00000067829	1017.85	-0.387522	0.369478	-1.04884	0.294253	0.667053
ROGDI	ENSG00000067836	1023.77	-0.0633765	0.460073	-0.137753	0.890436	0.970834
PDZD4	ENSG00000067840	79.2928	-0.188633	0.888994	-0.212187	0.831961	0.956162
ROCK1	ENSG00000067900	7486.16	-0.077125	0.307736	-0.250621	0.802107	0.945873
CBFB	ENSG00000067955	2854.02	-0.240674	0.378623	-0.635657	0.525	0.829218
PDK3	ENSG00000067992	1558.35	0.0193068	0.39989	0.0482802	0.961493	0.990963
HYAL2	ENSG00000068001	749.188	-0.415206	0.421579	-0.984882	0.324682	0.695664
HDAC4	ENSG00000068024	1020.67	-0.249613	0.363236	-0.687194	0.49196	0.811953
RASSF1	ENSG00000068028	1166.7	0.388629	0.31795	1.22229	0.221596	0.592518
FGFR3	ENSG00000068078	8254.33	-0.253314	0.501186	-0.50543	0.613257	0.869551
IFI35	ENSG00000068079	605.772	-0.730311	0.390301	-1.87115	0.0613243	0.33485
HEATR6	ENSG00000068097	781.389	0.0951147	0.400256	0.237635	0.812164	0.950461
COASY	ENSG00000068120	2800.39	-0.584828	0.397546	-1.47109	0.141266	0.487591
PLEKHH3	ENSG00000068137	1603.23	-1.08366	0.457369	-2.36934	0.0178198	0.179834
MEF2A	ENSG00000068305	3557.24	-0.521937	0.546516	-0.955025	0.339565	0.709188
OTUD5	ENSG00000068308	1710.48	-0.38178	0.352678	-1.08251	0.279024	0.653677
TFE3	ENSG00000068323	1712.92	-0.585937	0.386561	-1.51577	0.129578	0.469019
TBC1D25	ENSG00000068354	548.86	-0.150296	0.337076	-0.445881	0.655683	0.887996
ACSL4	ENSG00000068366	2480.38	-0.2043	0.424562	-0.481202	0.630373	0.876968
INPP5A	ENSG00000068383	619.401	-0.609201	0.340734	-1.78791	0.0737908	0.364172
GPKOW	ENSG00000068394	712.9	-0.0900092	0.301761	-0.298279	0.76549	0.9331
GRIPAP1	ENSG00000068400	3174.26	0.0300835	0.244896	0.122842	0.902233	0.974192
FTSJ1	ENSG00000068438	1034.37	-0.603192	0.360769	-1.67196	0.0945322	0.410117
PRR11	ENSG00000068489	2668.97	0.273975	0.415056	0.660091	0.509196	0.81901
REEP1	ENSG00000068615	103.106	-1.35534	0.821024	-1.65079	0.0987806	0.417506
ATP11A	ENSG00000068650	1599.55	1.35642	0.372606	3.64035	0.000272267	0.0175947
POLR1A	ENSG00000068654	2565.55	0.519559	0.43896	1.18361	0.236566	0.609865
LAPTM4A	ENSG00000068697	10063.8	-0.350816	0.368115	-0.953006	0.340587	0.709914
TTC7A	ENSG00000068724	1733.97	-0.00410746	0.368215	-0.0111551	0.9911	0.998016
IP6K2	ENSG00000068745	2671.12	0.0416159	0.369429	0.112649	0.910309	0.976006
STON1-GTF2A1L	ENSG00000068781	5.88178	3.96876	1.97594	2.00855	0.0445851	NA
SRBD1	ENSG00000068784	801.051	0.473534	0.50234	0.942656	0.345857	0.715103
KIF2A	ENSG00000068796	4124.79	0.312458	0.454401	0.687627	0.491688	0.811922
RASGRP2	ENSG00000068831	650.715	-0.0189963	0.924211	-0.020554	0.983601	0.995436
PSME4	ENSG00000068878	7183.61	0.215898	0.403319	0.535304	0.59244	0.861982
IFT80	ENSG00000068885	2694.35	0.511429	0.359264	1.42355	0.154578	0.508344
SIRT2	ENSG00000068903	1265.06	-0.794153	0.377019	-2.1064	0.0351698	0.253753
ERLEC1	ENSG00000068912	1847.27	0.385175	0.389216	0.989617	0.322361	0.694261
PPP2R5B	ENSG00000068971	695.148	-0.934212	0.493915	-1.89144	0.0585652	0.328373
PYGM	ENSG00000068976	69.109	1.06001	0.622515	1.70279	0.088608	0.398279
PITX1	ENSG00000069011	13082.3	-0.74744	0.658802	-1.13454	0.256566	0.630845
MAST4	ENSG00000069020	8667.4	-0.1928	0.451034	-0.427462	0.669043	0.89434
ADGRF5	ENSG00000069122	948.147	1.96938	0.652928	3.01622	0.00255943	0.0637964
SDK2	ENSG00000069188	369.13	0.0334327	0.80416	0.0415747	0.966838	0.991635
NUP133	ENSG00000069248	2277.43	-0.201296	0.385702	-0.521895	0.601743	0.865567
NUCKS1	ENSG00000069275	23256	-0.291973	0.409263	-0.713412	0.475591	0.801477
VPS35	ENSG00000069329	6752.07	-0.396946	0.364962	-1.08764	0.276756	0.651045
DNAJA2	ENSG00000069345	3816.75	-0.63277	0.384484	-1.64576	0.0998124	0.420237
BCL3	ENSG00000069399	2088.98	-0.136665	0.530039	-0.25784	0.796531	0.94452
KCNAB2	ENSG00000069424	809.071	0.329534	0.45298	0.727482	0.466931	0.797101
ABCC9	ENSG00000069431	212.4	1.8214	0.602984	3.02064	0.00252239	0.0632014
GAL	ENSG00000069482	11.0069	1.71404	1.4162	1.21031	NA	NA
CLEC2D	ENSG00000069493	1835.61	0.281661	0.530938	0.530497	0.595768	0.862924
FUNDC1	ENSG00000069509	704.17	0.0622115	0.441491	0.140912	0.887939	0.970834
MAOB	ENSG00000069535	278.798	-0.197054	1.0761	-0.183119	0.854705	0.961651
RORA	ENSG00000069667	2558.38	-0.357986	0.425419	-0.841491	0.400073	0.754903
DRD4	ENSG00000069696	13.0884	1.05716	1.55334	0.680571	NA	NA
TGFBR3	ENSG00000069702	563.518	-0.739913	0.680044	-1.08804	0.276578	0.65103
HES2	ENSG00000069812	1709.91	-1.56413	0.554545	-2.82056	0.00479405	0.090208
ATP1B3	ENSG00000069849	11742.5	-1.63563	0.643948	-2.54	0.0110853	0.140762
NEDD4	ENSG00000069869	1570.42	-0.25103	0.360164	-0.696987	0.485811	0.80707
PIGB	ENSG00000069943	432.546	0.408652	0.445122	0.918069	0.358583	0.724397
MAPK6	ENSG00000069956	8973.31	-1.50858	0.538633	-2.80076	0.00509827	0.0939972
GNB5	ENSG00000069966	1263.27	-0.376398	0.448435	-0.839358	0.401268	0.755571
RAB27A	ENSG00000069974	2003.73	-0.522923	0.460503	-1.13555	0.256146	0.630281
HDHD5	ENSG00000069998	863.359	-0.010045	0.37999	-0.0264348	0.97891	0.99417
UFD1	ENSG00000070010	2320.51	-0.486292	0.399055	-1.21861	0.222992	0.594139
LRP6	ENSG00000070018	2443.51	1.18383	0.52865	2.23935	0.0251329	0.213819
GUCY2C	ENSG00000070019	35.1012	-1.7789	1.48618	-1.19696	0.23132	0.603228
PHRF1	ENSG00000070047	1984.81	-0.0154114	0.321773	-0.0478952	0.9618	0.990972
ELP1	ENSG00000070061	3457.94	0.170708	0.344337	0.495757	0.620066	0.872822
NUCB2	ENSG00000070081	4326.71	-1.10236	0.626913	-1.7584	0.0786802	0.376131
PFN2	ENSG00000070087	1798.37	-1.91739	0.737446	-2.60004	0.0093214	0.128764
PTPN3	ENSG00000070159	2161.54	0.259735	0.302043	0.859928	0.389829	0.747998
SPTB	ENSG00000070182	93.9387	0.257492	1.00781	0.255497	0.798339	0.944796
DAPP1	ENSG00000070190	2818.46	-0.303712	0.493633	-0.615258	0.538384	0.836291
FGF10	ENSG00000070193	13.7181	0.830861	1.30953	0.634473	0.525772	0.829633
SLC44A1	ENSG00000070214	6863.01	-0.147041	0.432364	-0.340087	0.733791	0.920841
TMEM260	ENSG00000070269	1399.31	0.77472	0.35757	2.16663	0.0302633	0.236403
SMG6	ENSG00000070366	1494.02	-0.264869	0.431481	-0.61386	0.539308	0.837194
EXOC5	ENSG00000070367	4296.29	-0.0466973	0.391047	-0.119416	0.904946	0.975045
CLTCL1	ENSG00000070371	256.005	-0.857347	0.863393	-0.992997	0.320712	0.692943
FGF22	ENSG00000070388	9.31223	-1.08972	1.42793	-0.763149	0.445375	NA
FSTL3	ENSG00000070404	1425.28	2.04343	1.02777	1.98821	NA	NA
DGCR2	ENSG00000070413	2758.67	-0.531031	0.317604	-1.67199	0.0945259	0.410117
RNF126	ENSG00000070423	1105.16	-0.128737	0.337199	-0.381784	0.702622	0.909823
MNT	ENSG00000070444	1403.26	-0.461843	0.366347	-1.26067	0.207428	0.575979
ZXDC	ENSG00000070476	1322.01	-0.343321	0.379355	-0.905013	0.365458	0.730294
JMJD6	ENSG00000070495	984.183	-0.570911	0.358474	-1.59262	0.111247	0.439383
POLB	ENSG00000070501	1114.58	0.0229238	0.386631	0.0592911	0.95272	0.988634
ST6GALNAC1	ENSG00000070526	554.754	-1.77924	0.695629	-2.55775	0.0105352	0.136994
WIPI1	ENSG00000070540	706.507	-0.591402	0.419458	-1.40992	0.158564	0.514247
FRMPD1	ENSG00000070601	30.355	-3.4291	1.47734	-2.32114	NA	NA
GBA2	ENSG00000070610	2253.29	-0.921104	0.529063	-1.74101	0.0816815	0.382693
NDST1	ENSG00000070614	4162.08	-1.0419	0.397531	-2.62094	0.00876884	0.124483
ASNS	ENSG00000070669	1041.76	0.511319	0.458265	1.11577	0.264519	0.638044
AP3M2	ENSG00000070718	1149.66	1.12437	0.453117	2.48142	0.0130861	0.153087
CNGB1	ENSG00000070729	176.827	-2.47191	1.36989	-1.80445	NA	NA
ST6GALNAC2	ENSG00000070731	1817.84	0.333864	0.593922	0.562134	0.574025	0.853837
CHAT	ENSG00000070748	6.97262	-0.308962	1.81243	-0.170468	0.864642	NA
PABPC1	ENSG00000070756	91959.5	-0.467043	0.378318	-1.23453	0.217007	0.587064
TESK2	ENSG00000070759	566.601	-0.117485	0.395364	-0.297156	0.766347	0.9331
CFAP20	ENSG00000070761	751.11	-0.671512	0.401942	-1.67067	0.0947873	0.410296
CSNK2A2	ENSG00000070770	2380.98	-0.896143	0.328395	-2.72886	0.00635546	0.105428
PTPN21	ENSG00000070778	822.599	-1.08489	0.407193	-2.66432	0.00771447	0.116954
EIF2B3	ENSG00000070785	823.95	-0.0157653	0.40929	-0.0385186	0.969274	0.991925
CAMK2A	ENSG00000070808	32.1154	-0.796737	1.03579	-0.769203	0.441773	0.780606
TCOF1	ENSG00000070814	3509.65	0.220626	0.343051	0.64313	0.52014	0.825523
CDC42	ENSG00000070831	10686.8	-0.79827	0.360518	-2.21423	0.0268128	0.221341
OSBPL3	ENSG00000070882	2538.69	0.307426	0.372852	0.824526	0.409641	0.759428
EPHA8	ENSG00000070886	6.3459	-6.03571	2.69969	-2.2357	NA	NA
SLC12A3	ENSG00000070915	30.722	0.113511	0.981966	0.115595	0.907973	0.975631
RAD18	ENSG00000070950	1415.49	1.08033	0.609476	1.77256	0.0763011	0.370661
ATP2B1	ENSG00000070961	4056.61	0.233243	0.469677	0.496602	0.61947	0.872431
TRPM5	ENSG00000070985	41.7639	4.42068	1.93528	2.28426	NA	NA
NCK2	ENSG00000071051	2508.04	-0.33463	0.410531	-0.815115	0.415006	0.763708
MAP4K4	ENSG00000071054	7892.71	-1.09984	0.52297	-2.10306	0.0354608	0.25462
MGAT4A	ENSG00000071073	1481.85	0.745218	0.745172	1.00006	0.317281	0.690703
RPL31	ENSG00000071082	12623.5	0.17065	0.446001	0.382622	0.702	0.90973
WDR1	ENSG00000071127	10240	-0.36634	0.279255	-1.31185	0.189572	0.553731
SNX13	ENSG00000071189	2438.18	-0.0718218	0.392874	-0.182811	0.854946	0.961651
ARHGAP10	ENSG00000071205	1304.95	0.0966378	0.446067	0.216644	0.828486	0.955137
RPS6KA2	ENSG00000071242	539.581	0.436234	0.582895	0.748392	0.454224	0.789282
ING3	ENSG00000071243	902.371	0.529506	0.364513	1.45264	0.146324	0.495371
VASH1	ENSG00000071246	736.533	0.176237	0.50332	0.35015	0.726226	0.918515
LMCD1	ENSG00000071282	610.414	0.339483	0.480378	0.7067	0.479753	0.804377
BUD23	ENSG00000071462	1613.88	0.189249	0.334454	0.565845	0.571499	0.852547
SEL1L	ENSG00000071537	3520.28	-0.380263	0.334603	-1.13646	0.255764	0.62999
TRIP13	ENSG00000071539	1225.85	1.20976	0.584606	2.06937	0.0385118	0.264741
ATP6AP1	ENSG00000071553	2899.1	-0.533336	0.3266	-1.633	0.10247	0.42461
TCF3	ENSG00000071564	1867.07	-0.0582638	0.293308	-0.198644	0.842541	0.958297
TRIB2	ENSG00000071575	3171.58	0.197155	0.525204	0.375388	0.707372	0.911644
DAZAP1	ENSG00000071626	6039.29	-0.179789	0.301617	-0.596084	0.551119	0.842503
MBD3	ENSG00000071655	2656.66	0.0139904	0.3872	0.0361321	0.971177	0.992078
HLTF	ENSG00000071794	4018.89	0.827393	0.650202	1.27252	0.20319	0.571061
FAM50A	ENSG00000071859	1688.05	-0.0125767	0.452058	-0.0278209	0.977805	0.993752
FAM3A	ENSG00000071889	987.008	-0.846017	0.544832	-1.5528	0.12047	0.454025
CPSF1	ENSG00000071894	3133.62	-0.423433	0.524643	-0.807089	0.419615	0.767575
MYO3B	ENSG00000071909	185.311	0.177747	1.01929	0.174384	0.861564	0.963355
CYBRD1	ENSG00000071967	1334.17	0.889655	0.652245	1.36399	0.172571	0.53229
CDH19	ENSG00000071991	19.6119	-2.16946	1.68773	-1.28543	NA	NA
PDCD2	ENSG00000071994	1716.18	-0.622189	0.47922	-1.29834	0.194172	0.559487
SLC6A15	ENSG00000072041	426.525	-1.37291	0.718025	-1.91206	0.0558681	0.320359
RDH11	ENSG00000072042	3568.63	-1.3866	0.398518	-3.47939	0.000502552	0.0249956
PRKACA	ENSG00000072062	1979.51	-0.402674	0.306165	-1.31522	0.188436	0.552667
ADGRL1	ENSG00000072071	1232.61	-0.571402	0.768238	-0.743783	0.457008	0.791132
ACTN1	ENSG00000072110	5069.25	-1.78989	0.59511	-3.00766	0.00263266	0.0647558
ZFYVE26	ENSG00000072121	1660.23	-0.589141	0.435187	-1.35377	0.175811	0.536945
RPS6KA6	ENSG00000072133	26.863	-0.590605	1.34365	-0.439554	0.66026	0.889852
EPN2	ENSG00000072134	2728	-0.996874	0.436564	-2.28346	0.0224035	0.20301
PTPN18	ENSG00000072135	1144.76	0.570755	0.346565	1.64689	0.0995801	0.419829
LIMS2	ENSG00000072163	161.525	-0.618451	0.954717	-0.647785	0.517124	0.823179
SPEG	ENSG00000072195	172.626	-2.52815	0.796216	-3.17521	0.0014973	0.0459802
LNX1	ENSG00000072201	584.77	0.190758	0.534215	0.357082	0.721031	0.916383
ALDH3A2	ENSG00000072210	8303.36	0.0656061	0.464195	0.141333	0.887607	0.970834
TFRC	ENSG00000072274	13530.3	1.21073	0.646054	1.87403	0.060926	0.334115
SREBF1	ENSG00000072310	4175.66	-1.0132	0.473542	-2.13963	0.032385	0.24356
AFF4	ENSG00000072364	7132.31	-0.156984	0.342683	-0.458103	0.646878	0.884338
UBE2D1	ENSG00000072401	1017.44	-0.33244	0.372139	-0.893322	0.371685	0.73493
PALS1	ENSG00000072415	2459.85	-0.273393	0.56125	-0.487113	0.626178	0.874923
RHOBTB1	ENSG00000072422	214.174	0.968795	0.612032	1.58291	0.113441	0.443888
SMC1A	ENSG00000072501	6990.58	0.741414	0.447228	1.6578	0.0973584	0.414691
HSD17B10	ENSG00000072506	2065.06	-0.0124597	0.352336	-0.0353632	0.97179	0.992078
MARK2	ENSG00000072518	3456.02	-0.637754	0.348398	-1.83054	0.0671697	0.349074
HMMR	ENSG00000072571	1467.92	0.364528	0.520186	0.700765	0.483449	0.806211
CHFR	ENSG00000072609	1489.57	0.0854661	0.305722	0.279555	0.779819	0.938668
TRHDE	ENSG00000072657	48.8331	-0.460091	1.22218	-0.376452	0.706581	0.911546
P4HA2	ENSG00000072682	2119.94	-0.489033	0.658264	-0.742913	0.457535	0.791622
FCGR2B	ENSG00000072694	323.842	-0.208003	0.657315	-0.316444	0.751666	0.928827
NFATC3	ENSG00000072736	2554.26	-0.181212	0.273229	-0.663223	0.507188	0.817846
TRNT1	ENSG00000072756	1676.22	0.259456	0.43285	0.599414	0.548897	0.840728
ACADVL	ENSG00000072778	12686.5	-0.353255	0.417142	-0.846846	0.397081	0.752673
STK10	ENSG00000072786	1341.24	-0.445055	0.371213	-1.19892	0.23056	0.602511
FBXW11	ENSG00000072803	3389.98	0.390413	0.364642	1.07068	0.284315	0.658723
ACAP1	ENSG00000072818	1202.64	0.0582093	0.698566	0.0833268	0.933592	0.983022
CRMP1	ENSG00000072832	105.839	1.1821	1.0779	1.09667	0.272785	0.646907
EVC	ENSG00000072840	505.084	1.91893	0.697111	2.75269	0.00591082	0.100994
DERL2	ENSG00000072849	1905.46	-0.244225	0.433846	-0.56293	0.573483	0.853616
SIDT1	ENSG00000072858	322.803	-0.915481	0.744996	-1.22884	0.219132	0.589502
NDE1	ENSG00000072864	2596.84	0.526455	0.45513	1.15672	0.247389	0.620872
IRAG1	ENSG00000072952	246.336	-1.27717	0.626796	-2.03762	0.0415875	0.276764
TMEM38A	ENSG00000072954	264.263	0.911456	0.484231	1.88227	0.0597989	0.331711
AP1M1	ENSG00000072958	1080.78	-0.145972	0.389343	-0.37492	0.70772	0.911644
PVR	ENSG00000073008	1594.84	-0.20342	0.524847	-0.38758	0.698327	0.908554
XRCC1	ENSG00000073050	1067.87	0.586098	0.362828	1.61536	0.106233	0.429875
SCARB1	ENSG00000073060	443.475	-0.967904	0.501316	-1.93072	0.0535172	0.313635
CYP2W1	ENSG00000073067	53.2595	1.08789	1.27043	0.856321	0.39182	0.748875
MCM2	ENSG00000073111	4059.34	1.28004	0.527787	2.42529	0.0152961	0.165489
MOV10L1	ENSG00000073146	40.2031	1.92072	1.08817	1.76509	NA	NA
PANX2	ENSG00000073150	112.106	-0.697584	1.01354	-0.688263	0.491287	0.811539
SELENOO	ENSG00000073169	896.955	-0.252801	0.497622	-0.508017	0.611441	0.868999
TP63	ENSG00000073282	14749.1	-1.0192	0.548525	-1.85807	0.0631585	0.339252
ALPK1	ENSG00000073331	1471.03	0.181654	0.383842	0.473252	0.636033	0.880002
LLGL2	ENSG00000073350	2663.18	-1.25103	0.709407	-1.76349	0.0778177	0.373856
PDE8A	ENSG00000073417	1614	0.0870311	0.483615	0.17996	0.857184	0.962496
CLCN4	ENSG00000073464	110.501	1.0723	0.940753	1.13984	0.254354	0.628939
NLE1	ENSG00000073536	459.748	-0.00231703	0.453462	-0.00510965	0.995923	0.999227
SDHA	ENSG00000073578	3257.46	0.507079	0.42967	1.18016	0.237936	0.611094
SMARCE1	ENSG00000073584	5004.93	0.0692648	0.304637	0.227369	0.820137	0.953406
GSDMB	ENSG00000073605	1616.7	0.0837246	0.527834	0.158619	0.873969	0.967747
KDM5A	ENSG00000073614	6600.64	-0.627863	0.285769	-2.1971	0.0280132	0.226209
ADAM11	ENSG00000073670	35.8569	0.821715	0.941288	0.872968	0.382681	0.742498
PPP2R3A	ENSG00000073711	1391.39	-1.71979	0.605201	-2.84169	0.00448752	0.087175
FERMT2	ENSG00000073712	320.748	-0.202433	0.692609	-0.292277	0.770075	0.93426
ABCB11	ENSG00000073734	68.2033	-2.19473	1.28372	-1.70966	0.0873281	0.395024
DHRS9	ENSG00000073737	1380.04	-2.97825	0.889211	-3.34932	0.000810113	0.0333405
PTGS2	ENSG00000073756	7954.97	1.59492	1.02781	1.55176	0.120719	0.454575
IGF2BP2	ENSG00000073792	1474.28	-4.11318	1.0221	-4.02425	5.7156e-05	0.00656884
MAP3K13	ENSG00000073803	3699.86	-0.866385	0.458797	-1.88838	0.0589746	0.329424
ST6GAL1	ENSG00000073849	1153.97	-0.118312	0.880954	-0.1343	0.893165	0.971679
TBX21	ENSG00000073861	76.0644	0.0115231	0.606746	0.0189916	0.984848	0.995984
FRY	ENSG00000073910	457.488	1.37398	0.70904	1.9378	0.0526474	0.310529
PICALM	ENSG00000073921	8497.58	-0.0955154	0.467256	-0.204418	0.838027	0.957086
NSF	ENSG00000073969	2037.32	-0.609599	0.428245	-1.42348	0.154596	0.508344
GLI2	ENSG00000074047	120.654	-1.40426	1.06677	-1.31637	0.188052	0.551786
CLASP1	ENSG00000074054	4496.75	1.20561	0.531074	2.27013	0.0231997	0.206174
MRPS34	ENSG00000074071	1506.54	-0.788109	0.480239	-1.64107	0.100782	0.4218
NOTCH3	ENSG00000074181	6348.2	-0.719034	0.48425	-1.48484	0.137586	0.481769
CLNS1A	ENSG00000074201	3221.09	-0.269683	0.419396	-0.643028	0.520206	0.825559
PPP2R2C	ENSG00000074211	3209.9	-2.83002	1.07	-2.64488	0.00817201	0.12121
TEAD2	ENSG00000074219	666.111	0.732645	0.572583	1.27954	0.200705	0.568255
EED	ENSG00000074266	1281.29	0.402238	0.512382	0.785035	0.432433	0.775661
CDHR2	ENSG00000074276	7.0272	3.21856	1.4721	2.18637	0.0287885	NA
SNCB	ENSG00000074317	26.1794	-2.53172	2.0217	-1.25227	NA	NA
TSG101	ENSG00000074319	2248.69	-0.520825	0.270526	-1.92523	0.0542003	0.315972
NCBP3	ENSG00000074356	2789.56	-0.183576	0.263217	-0.697431	0.485533	0.806923
ATP2A3	ENSG00000074370	1772.1	0.456222	0.693197	0.658142	0.510447	0.819234
CA12	ENSG00000074410	7749.92	-2.12096	1.11163	-1.90797	0.0563954	0.322142
MGLL	ENSG00000074416	4032.06	-2.23299	0.940457	-2.37437	0.0175789	0.178325
NTN4	ENSG00000074527	855.011	1.65349	0.616043	2.68405	0.00727355	0.11396
BCS1L	ENSG00000074582	1094.26	0.454004	0.319931	1.41907	0.155879	0.509769
NUAK1	ENSG00000074590	990.116	1.9576	0.64402	3.03965	0.00236853	0.0606122
DPP8	ENSG00000074603	2847.46	0.30596	0.42523	0.719517	0.471822	0.798725
SLC24A1	ENSG00000074621	433.813	0.013536	0.520899	0.0259859	0.979269	0.994283
ZNF532	ENSG00000074657	3703.96	0.893957	0.491516	1.81878	0.0689456	0.352591
SCARF1	ENSG00000074660	187.824	0.0403206	0.55908	0.0721195	0.942507	0.986142
LMAN1	ENSG00000074695	13653.6	1.21245	0.526869	2.30123	0.0213788	0.199185
HACD3	ENSG00000074696	3068.53	0.561465	0.484835	1.15805	0.246842	0.620109
IPCEF1	ENSG00000074706	354.406	-0.0963445	0.576748	-0.167048	0.867332	0.965698
ZZEF1	ENSG00000074755	2597.55	0.32076	0.388709	0.825194	0.409262	0.759428
ENO1	ENSG00000074800	54013.7	-0.339964	0.285068	-1.19257	0.233037	0.605316
MYDGF	ENSG00000074842	1569.9	-0.264926	0.28849	-0.918319	0.358452	0.724338
ANO8	ENSG00000074855	959.91	-0.460684	0.598042	-0.770321	0.44111	0.78044
TUBE1	ENSG00000074935	573.723	0.628578	0.41344	1.52036	0.12842	0.468232
ARHGEF10L	ENSG00000074964	1279.44	-0.59812	0.663066	-0.902053	0.367029	0.731714
TXK	ENSG00000074966	149.373	-0.18082	0.722184	-0.250379	0.802295	0.945963
WSCD2	ENSG00000075035	25.4262	0.313467	1.29724	0.241642	0.809058	0.949507
TACR2	ENSG00000075073	32.0836	1.34233	0.899364	1.49254	0.135559	0.478972
ACTR6	ENSG00000075089	1795.86	0.381237	0.484602	0.786701	0.431457	0.775398
TIPIN	ENSG00000075131	562.615	0.35924	0.516684	0.695281	0.486879	0.807595
SRI	ENSG00000075142	1259.73	-0.59099	0.379596	-1.55689	0.119496	0.45312
EIF4G3	ENSG00000075151	4190.28	-0.775423	0.380024	-2.04046	0.0413044	0.276221
NUP37	ENSG00000075188	1222.29	0.0426532	0.481601	0.0885654	0.929427	0.981966
SEMA3A	ENSG00000075213	200.555	0.190092	0.945519	0.201045	0.840663	0.957702
GTSE1	ENSG00000075218	711.937	0.37527	0.417674	0.898477	0.368931	0.732466
SEMA3C	ENSG00000075223	2647.81	-1.11121	0.984342	-1.12889	0.258945	0.632497
TTC38	ENSG00000075234	456.145	0.31698	0.571811	0.554345	0.579343	0.856684
ACAT1	ENSG00000075239	819.447	-0.222008	0.312803	-0.709739	0.477866	0.802984
GRAMD4	ENSG00000075240	3106.9	0.212606	0.414951	0.512364	0.608396	0.867642
CELSR1	ENSG00000075275	7039.25	0.12086	0.523285	0.230965	0.817342	0.952235
ZNF638	ENSG00000075292	7539.32	-0.189978	0.263889	-0.719916	0.471577	0.798642
SLC25A40	ENSG00000075303	2351.65	1.69675	0.590352	2.87413	0.00405139	0.0829864
TIMM21	ENSG00000075336	1410.64	0.531662	0.369274	1.43975	0.149939	0.502053
ADD2	ENSG00000075340	34.1069	0.166629	0.764863	0.217855	0.827542	0.954881
RASAL2	ENSG00000075391	2140.29	-1.00086	0.387372	-2.58372	0.009774	0.131922
VPS9D1	ENSG00000075399	786.543	-0.719907	0.711025	-1.01249	0.311303	0.68409
ZNF37A	ENSG00000075407	2095.41	0.57031	0.488227	1.16812	0.242757	0.615323
MARK3	ENSG00000075413	6121.91	-1.90668	0.583428	-3.26807	NA	NA
SLC25A3	ENSG00000075415	13162.1	-0.0238137	0.270862	-0.0879184	0.929942	0.982128
FNDC3B	ENSG00000075420	3744.01	0.733342	0.510418	1.43675	0.15079	0.503411
FOSL2	ENSG00000075426	13458.4	0.252231	0.357317	0.705903	0.480249	0.804681
CACNG5	ENSG00000075429	24.3163	2.85494	1.16912	2.44196	NA	NA
CACNG4	ENSG00000075461	66.8541	3.26043	2.47482	1.31744	0.18769	0.551675
FRYL	ENSG00000075539	3950.72	0.0114876	0.322196	0.035654	0.971558	0.992078
TMEM131	ENSG00000075568	3315.89	0.264177	0.386591	0.68335	0.494386	0.812894
FSCN1	ENSG00000075618	8824.04	-1.23833	0.526981	-2.34986	0.0187807	0.186022
ACTB	ENSG00000075624	148661	-1.24832	0.375527	-3.32418	0.000886791	0.0348774
MOCOS	ENSG00000075643	1190.22	0.536295	0.608858	0.880822	0.378414	0.739872
PLD1	ENSG00000075651	3321.94	-0.404561	0.445063	-0.908995	0.363353	0.728336
ATP12A	ENSG00000075673	377.881	-1.87623	1.2577	-1.49179	0.135754	0.479132
WDR62	ENSG00000075702	978.084	-0.104562	0.657193	-0.159104	0.873587	0.967747
DLG1	ENSG00000075711	6883.72	-0.542247	0.237107	-2.28692	0.0222002	0.202392
RAB7A	ENSG00000075785	13997.7	-1.07716	0.5133	-2.09849	0.0358616	0.255586
BCAP29	ENSG00000075790	2011.61	-0.0343328	0.432852	-0.0793177	0.93678	0.983479
SEC31B	ENSG00000075826	673.428	0.625783	0.464815	1.3463	0.178204	0.540357
SART3	ENSG00000075856	3017.26	0.51916	0.276746	1.87595	0.0606625	0.334087
ARHGAP15	ENSG00000075884	256.192	-0.374103	0.566862	-0.659954	0.509283	0.81906
EXOSC7	ENSG00000075914	1097.93	0.0061624	0.351824	0.0175156	0.986025	0.996502
KIFAP3	ENSG00000075945	1914.37	-0.0661178	0.446829	-0.147971	0.882366	0.970051
MKRN2	ENSG00000075975	1323.25	-0.087304	0.406586	-0.214724	0.829982	0.955772
MCM6	ENSG00000076003	3941.8	1.16832	0.540322	2.16227	0.0305973	0.237947
REXO2	ENSG00000076043	2052.37	-1.18666	0.373294	-3.17888	0.00147845	0.0455473
RBM7	ENSG00000076053	1317.58	-0.592512	0.478636	-1.23792	0.215747	0.585327
RBMS2	ENSG00000076067	1112.65	-0.762116	0.305968	-2.49084	0.0127442	0.150683
BAZ2A	ENSG00000076108	7076.11	-0.303485	0.453845	-0.668698	0.503688	0.817806
PTPN23	ENSG00000076201	1358.74	0.0516949	0.318279	0.16242	0.870975	0.966975
MLH1	ENSG00000076242	1459.96	0.188946	0.379119	0.498382	0.618215	0.87215
UNG	ENSG00000076248	2564.93	0.748972	0.297513	2.51745	0.0118209	0.145996
FMO4	ENSG00000076258	227.42	-0.248078	0.62872	-0.394576	0.693156	0.905633
KLHL20	ENSG00000076321	1053.32	-0.0538843	0.359041	-0.150078	0.880703	0.969539
RGS11	ENSG00000076344	49.3821	-0.930891	1.09876	-0.847216	0.396875	0.752601
SLC46A1	ENSG00000076351	296.534	1.50053	0.485679	3.08956	0.00200455	0.0551193
PLXNA2	ENSG00000076356	3269.73	-0.185982	0.514263	-0.361648	0.717615	0.915485
SPAG5	ENSG00000076382	1827.45	0.711423	0.431567	1.64846	0.0992577	0.418885
ANKRD13A	ENSG00000076513	2835.83	-0.355962	0.347729	-1.02367	0.305989	0.67868
TPD52	ENSG00000076554	7041.45	0.1304	0.439838	0.296472	0.76687	0.9331
ACACB	ENSG00000076555	514.642	1.6321	0.676307	2.41326	0.0158104	0.168351
TRAF4	ENSG00000076604	2737.05	0.662243	0.467802	1.41565	0.156879	0.511233
PAG1	ENSG00000076641	1086.26	-0.585638	0.423148	-1.384	0.166358	0.523137
GPATCH1	ENSG00000076650	719.234	0.320058	0.321599	0.995207	0.319635	0.692177
ICAM3	ENSG00000076662	421.984	0.00899223	0.554867	0.0162061	0.98707	0.997044
NT5C2	ENSG00000076685	5471.91	-0.714982	0.418325	-1.70916	0.087422	0.395356
MCAM	ENSG00000076706	1382.02	0.192697	0.591144	0.325974	0.744444	0.926116
GPC4	ENSG00000076716	230.61	-1.30556	0.711306	-1.83545	0.0664394	0.347742
MBNL3	ENSG00000076770	2101.33	-0.0916614	0.611742	-0.149837	0.880893	0.969539
CAMSAP3	ENSG00000076826	915.175	-1.15469	0.861699	-1.34001	0.180241	0.542122
RAP1GAP	ENSG00000076864	386.603	-1.395	0.894303	-1.55987	0.11879	0.451984
XAB2	ENSG00000076924	1391.88	0.060491	0.371396	0.162875	0.870617	0.966776
ARHGEF1	ENSG00000076928	4366.02	-0.569731	0.587503	-0.969751	0.332171	0.703138
STXBP2	ENSG00000076944	2635.36	-0.102569	0.330041	-0.310775	0.755971	0.930407
MAP2K7	ENSG00000076984	1684.53	-0.215648	0.344082	-0.626736	0.530832	0.833055
DGKD	ENSG00000077044	1158.01	0.785245	0.559391	1.40375	0.160393	0.515908
CTTNBP2	ENSG00000077063	263.682	0.670075	0.787602	0.850779	0.394892	0.750932
RARB	ENSG00000077092	429.879	0.874607	0.874568	1.00005	0.317289	0.690703
TOP2B	ENSG00000077097	7869.9	0.00298709	0.404382	0.00738679	0.994106	0.998622
TM9SF3	ENSG00000077147	9396.25	-0.252545	0.393618	-0.641599	0.521133	0.826327
NFKB2	ENSG00000077150	4234.96	0.86867	0.596943	1.4552	0.145615	0.494127
UBE2T	ENSG00000077152	885.429	0.542814	0.52496	1.03401	0.301131	0.67334
PPP1R12B	ENSG00000077157	2680.8	0.817963	0.722277	1.13248	0.257434	0.631636
DNAJC10	ENSG00000077232	5045.63	1.17923	0.548393	2.15034	0.0315282	0.241072
GTF3C1	ENSG00000077235	4557.37	-0.858681	0.356205	-2.41064	0.0159246	0.169142
IL4R	ENSG00000077238	5409.73	-0.57247	0.476363	-1.20175	0.22946	0.601367
USP33	ENSG00000077254	3217.74	0.323516	0.384602	0.841171	0.400252	0.754906
PAK3	ENSG00000077264	293.377	2.86465	0.76615	3.73902	0.000184736	0.0139678
CAPN6	ENSG00000077274	56.1555	-3.02692	1.45493	-2.08046	0.0374831	0.261415
SNRPA	ENSG00000077312	1708.4	0.083031	0.361437	0.229725	0.818306	0.952695
SPAG6	ENSG00000077327	44.9818	2.37637	1.59235	1.49236	NA	NA
EXOSC5	ENSG00000077348	1146.49	0.721635	0.476533	1.51434	0.129939	0.469882
DYNC1I2	ENSG00000077380	6247.66	-0.744541	0.351684	-2.11707	0.0342538	0.250929
APBB1IP	ENSG00000077420	419.799	0.0965112	0.530979	0.181761	0.85577	0.96193
LRCH4	ENSG00000077454	1420.08	0.103096	0.506759	0.203442	0.83879	0.957086
FAM76B	ENSG00000077458	1564.84	0.0744211	0.484534	0.153593	0.877931	0.96874
SIRT6	ENSG00000077463	623.089	0.266933	0.399959	0.667401	0.504516	0.817846
POLD3	ENSG00000077514	1727.58	0.772387	0.47912	1.6121	0.106941	0.431564
ACTN2	ENSG00000077522	49.0853	0.623592	0.84815	0.735239	0.462194	0.793958
CAPZB	ENSG00000077549	10285.9	-0.524983	0.334909	-1.56754	0.116988	0.449631
GPR137B	ENSG00000077585	574.399	0.0525677	0.380485	0.13816	0.890114	0.970834
NAALAD2	ENSG00000077616	9.93897	0.542343	0.93296	0.581314	0.561029	NA
JADE1	ENSG00000077684	1645.78	0.546203	0.367197	1.48749	0.136885	0.480825
SLC25A43	ENSG00000077713	1654.91	-0.611532	0.362927	-1.685	0.0919883	0.405584
UBE2A	ENSG00000077721	3231.97	-0.603861	0.220295	-2.74115	0.0061225	0.103169
FGFR1	ENSG00000077782	405.69	-0.533208	0.677712	-0.786778	0.431412	0.775398
FKBP6	ENSG00000077800	78.0538	2.15494	0.512903	4.20146	2.652e-05	0.00410482
SMC1B	ENSG00000077935	2188.67	1.20382	1.05875	1.13702	0.255532	0.629821
FBLN1	ENSG00000077942	3753.07	1.82011	0.745715	2.44076	0.0146563	0.162412
ITGA8	ENSG00000077943	156.285	-0.778686	0.878116	-0.886769	0.375203	0.737005
CST7	ENSG00000077984	125.455	-0.255318	0.442389	-0.577133	0.563849	0.848183
MAP2	ENSG00000078018	521.536	-1.72818	0.861819	-2.00527	0.0449343	0.287193
PIAS2	ENSG00000078043	1797.4	0.882819	0.515632	1.71211	0.0868766	0.394201
AMPH	ENSG00000078053	44.8905	2.48776	1.09723	2.2673	0.0233716	0.206715
ARAF	ENSG00000078061	1245.35	-0.313561	0.331358	-0.946288	0.344001	0.713467
MCCC1	ENSG00000078070	1513.22	-0.108099	0.327542	-0.330032	0.741376	0.925453
LAMP3	ENSG00000078081	2305.98	0.0679455	0.716163	0.0948743	0.924415	0.980562
FAP	ENSG00000078098	258.501	-0.253962	0.661254	-0.384062	0.700933	0.909268
NEBL	ENSG00000078114	5366.6	0.161212	0.493188	0.326877	0.743761	0.925974
ACER3	ENSG00000078124	2006.89	-0.424353	0.48045	-0.883239	0.377107	0.738635
UBE2K	ENSG00000078140	7636.85	-0.314474	0.373942	-0.840971	0.400364	0.754906
PIK3C3	ENSG00000078142	2317.09	0.649844	0.450448	1.44266	0.149116	0.500084
N4BP2	ENSG00000078177	1321.26	0.216951	0.445461	0.487026	0.62624	0.874923
TIGAR	ENSG00000078237	1221.32	-0.27762	0.375733	-0.738875	0.459983	0.793079
TULP3	ENSG00000078246	1146.56	0.586156	0.433538	1.35203	0.176366	0.537556
SYNJ2	ENSG00000078269	2003.23	-0.857385	0.487814	-1.75761	0.0788145	0.376478
ADCY2	ENSG00000078295	174.001	3.34079	1.32415	2.52297	0.0116368	0.144373
PPP2R5C	ENSG00000078304	4921.88	-1.12597	0.415457	-2.7102	0.0067243	0.108636
RBFOX1	ENSG00000078328	10.3227	1.00153	1.64515	0.608778	0.542672	NA
GNB1	ENSG00000078369	9996.79	-0.0761237	0.341345	-0.223011	0.823527	0.953955
HOXA9	ENSG00000078399	52.8985	-0.384171	1.05496	-0.364156	0.715741	0.914917
EDN1	ENSG00000078401	1113.59	0.789335	0.676827	1.16623	0.243522	0.615718
MLLT10	ENSG00000078403	2046.73	0.0211865	0.371889	0.0569699	0.954569	0.989187
ZCWPW1	ENSG00000078487	603.97	0.568207	0.552471	1.02848	0.303723	0.676298
ADCYAP1R1	ENSG00000078549	128.8	3.66558	1.28668	2.84886	0.00438766	0.0863716
FGF20	ENSG00000078579	12.7567	3.32455	1.63075	2.03867	0.0414833	0.276455
P2RY10	ENSG00000078589	287.405	0.192083	0.619847	0.309887	0.756647	0.930679
ITM2A	ENSG00000078596	408.847	-0.306969	0.818981	-0.374818	0.707796	0.911644
NRDC	ENSG00000078618	8073.28	-0.0719389	0.284525	-0.252839	0.800393	0.945799
VDAC3	ENSG00000078668	4916.1	0.0319785	0.404856	0.0789873	0.937043	0.983561
PCM1	ENSG00000078674	7499.49	0.744865	0.394302	1.88907	0.0588819	0.329385
TNRC6C	ENSG00000078687	1141.95	0.524911	0.473109	1.10949	0.267217	0.640642
CBFA2T2	ENSG00000078699	2373	0.985453	0.336995	2.92423	0.00345304	0.0759155
ITCH	ENSG00000078747	4635.01	-0.356539	0.375955	-0.948357	0.342948	0.712436
TP53INP2	ENSG00000078804	1970.02	-1.38042	0.694269	-1.98831	0.0467773	0.29331
SDF4	ENSG00000078808	3950.52	-0.372887	0.329036	-1.13327	0.257101	0.631418
MYH7B	ENSG00000078814	50.0477	0.45231	0.770577	0.586976	0.55722	0.845741
TP73	ENSG00000078900	1392.41	1.26269	0.448726	2.81395	0.00489367	0.091366
TOLLIP	ENSG00000078902	2561.4	-1.14509	0.508178	-2.25333	0.0242386	0.210859
UBE2D4	ENSG00000078967	296.886	0.364064	0.499781	0.728448	0.46634	0.79671
CLUL1	ENSG00000079101	23.68	2.70341	1.32341	2.04276	0.0410758	0.275791
RUNX1T1	ENSG00000079102	111.805	-0.0793811	0.677456	-0.117175	0.906721	0.975542
CDH17	ENSG00000079112	42.3559	0.596207	0.596791	0.999021	0.317785	0.690897
THOC1	ENSG00000079134	2266.2	0.297262	0.320279	0.928134	0.353338	0.721182
FKBP7	ENSG00000079150	151.657	1.00165	0.63665	1.57331	0.115647	0.447773
OSBPL6	ENSG00000079156	403.278	-1.37538	0.795969	-1.72793	0.0840004	0.387088
SLC1A3	ENSG00000079215	2196.21	1.17439	0.719266	1.63276	0.102519	0.42461
XRCC5	ENSG00000079246	13280.6	0.257177	0.426815	0.60255	0.546808	0.840129
LXN	ENSG00000079257	153.159	0.718269	1.0795	0.665372	0.505813	0.817846
SP140	ENSG00000079263	378.899	0.184978	0.611979	0.302261	0.762453	0.932628
MKNK1	ENSG00000079277	1722.53	-0.474708	0.362457	-1.30969	0.1903	0.554995
TNS1	ENSG00000079308	1753.43	-0.314627	0.610598	-0.515277	0.606359	0.867335
REXO1	ENSG00000079313	1104.01	-0.351526	0.409219	-0.859017	0.390331	0.748298
SAR1A	ENSG00000079332	4563.25	-0.165939	0.27718	-0.598668	0.549394	0.841005
CDC14A	ENSG00000079335	447.224	1.11454	0.506949	2.19853	0.0279115	0.226132
RAPGEF3	ENSG00000079337	851.422	-0.920137	0.767709	-1.19855	0.230703	0.602511
CEACAM1	ENSG00000079385	3192.2	-0.776532	0.879969	-0.882454	0.377531	0.738843
SENP1	ENSG00000079387	1613.26	0.94619	0.484374	1.95343	0.050769	0.305296
DUSP13	ENSG00000079393	6.99955	-1.46425	1.65722	-0.88356	0.376934	NA
CIC	ENSG00000079432	2540.63	0.169345	0.44424	0.381203	0.703053	0.909861
LIPE	ENSG00000079435	376.305	0.0480755	0.524222	0.0917083	0.92693	0.981261
FDFT1	ENSG00000079459	4820.58	0.171847	0.438934	0.391509	0.695421	0.907129
PAFAH1B3	ENSG00000079462	726.925	0.229452	0.465932	0.492458	0.622396	0.873705
OPHN1	ENSG00000079482	725.791	-0.0397883	0.424724	-0.0936803	0.925363	0.980972
KIF22	ENSG00000079616	2953.19	0.111664	0.372825	0.299508	0.764552	0.9331
CARMIL1	ENSG00000079691	1418.02	-0.591939	0.45423	-1.30317	0.192517	0.557396
PGM1	ENSG00000079739	1349.34	0.112324	0.461011	0.243647	0.807504	0.948244
DDX1	ENSG00000079785	6833.64	-0.0414446	0.383557	-0.108053	0.913953	0.977554
DNM2	ENSG00000079805	5415.57	0.0537946	0.275046	0.195584	0.844936	0.959127
EPB41L2	ENSG00000079819	2233.28	0.886859	0.491226	1.8054	0.0710124	0.357446
RIMS1	ENSG00000079841	10.9679	1.63	1.59989	1.01882	0.308289	0.680896
MOXD1	ENSG00000079931	1969.77	0.464437	0.813512	0.570903	0.568065	0.850524
STX7	ENSG00000079950	3392.61	-0.942997	0.468039	-2.01478	0.0439275	0.284031
RABL2B	ENSG00000079974	724.094	0.547289	0.396047	1.38188	0.167009	0.524101
KEAP1	ENSG00000079999	2650.44	0.18316	0.276131	0.663307	0.507134	0.817846
DDX43	ENSG00000080007	46.2601	-3.60828	0.797338	-4.52541	6.02786e-06	0.00139013
PTPRH	ENSG00000080031	162.98	-1.87423	1.00735	-1.86055	0.0628076	0.338519
SLC35C2	ENSG00000080189	1853.84	0.23221	0.281934	0.823632	0.410149	0.759428
CRYBG3	ENSG00000080200	2664.35	-1.08848	0.375854	-2.89602	0.00377932	0.0794287
EPHA6	ENSG00000080224	80.1466	0.934915	0.887718	1.05317	0.292264	0.665888
RFX3	ENSG00000080298	919.26	0.965787	0.522258	1.84925	0.0644216	0.3426
RIF1	ENSG00000080345	5806.64	0.612265	0.538381	1.13723	0.25544	0.629809
RAB21	ENSG00000080371	7153.42	-0.08348	0.474406	-0.175967	0.860319	0.962995
SLC4A4	ENSG00000080493	63.3266	0.502198	0.830963	0.604357	0.545606	0.839944
SMARCA2	ENSG00000080503	10662.5	1.15092	0.48564	2.3699	0.017793	0.179738
SESN1	ENSG00000080546	1112.23	0.141335	0.4637	0.304798	0.76052	0.931815
MID2	ENSG00000080561	1082.36	0.0194428	0.510056	0.0381189	0.969593	0.991958
COL5A3	ENSG00000080573	954.693	-1.2601	0.731183	-1.72337	0.0848209	0.388894
SRCAP	ENSG00000080603	1323.02	0.0370508	0.328184	0.112897	0.910113	0.975921
PUM3	ENSG00000080608	2988.44	-0.385005	0.365827	-1.05242	0.292606	0.665953
CHRNA3	ENSG00000080644	23.1188	-0.191644	1.39916	-0.136971	0.891054	0.970834
KCNN2	ENSG00000080709	9.1399	0.95325	1.08762	0.876455	0.380783	NA
CNOT4	ENSG00000080802	1250.23	0.015703	0.253481	0.0619492	0.950603	0.988456
PSEN1	ENSG00000080815	3943.58	-0.834935	0.336486	-2.48134	0.013089	0.153087
CPOX	ENSG00000080819	1930.12	0.111207	0.299411	0.371419	0.710325	0.912698
CLDND1	ENSG00000080822	5229.62	-0.0225448	0.373277	-0.060397	0.951839	0.988583
MOK	ENSG00000080823	386.483	-0.849006	0.671443	-1.26445	0.206069	0.574281
HSP90AA1	ENSG00000080824	72469.3	-0.924359	0.447636	-2.06498	0.0389251	0.266437
RBL1	ENSG00000080839	1834.59	0.955303	0.514558	1.85655	0.063375	0.339291
DLGAP4	ENSG00000080845	2394.74	-0.366457	0.507675	-0.721834	0.470396	0.798189
IGSF9B	ENSG00000080854	3050.29	4.14521	0.948585	4.36989	1.24311e-05	0.00245969
NDC80	ENSG00000080986	1554	0.509446	0.569212	0.895002	0.370786	0.734264
AP4E1	ENSG00000081014	1404.19	-0.459947	0.443859	-1.03625	0.300087	0.67167
RSBN1	ENSG00000081019	1385.62	-0.169014	0.495992	-0.340759	0.733285	0.920768
MAGI3	ENSG00000081026	2616.82	0.443236	0.381572	1.16161	0.245396	0.617937
CXCL2	ENSG00000081041	628.685	0.297736	0.628691	0.473581	0.635799	0.879963
COL4A4	ENSG00000081052	1315.26	2.74697	0.906207	3.03129	0.00243515	0.06163
TCF7	ENSG00000081059	658.859	-0.00501649	0.536787	-0.00934541	0.992544	0.998218
OSTM1	ENSG00000081087	1903.05	-0.476094	0.401032	-1.18717	0.235159	0.607703
CDH7	ENSG00000081138	298.825	5.58073	1.75072	3.18768	NA	NA
IMPG2	ENSG00000081148	45.8294	0.65068	0.692142	0.940097	0.347168	0.715779
PCNP	ENSG00000081154	8318.16	0.256552	0.388135	0.660986	0.508621	0.818694
EXD2	ENSG00000081177	1062.79	-0.776432	0.371484	-2.09008	0.0366104	0.258427
ARG2	ENSG00000081181	464.793	-1.02875	0.701104	-1.46733	0.142287	0.488535
MEF2C	ENSG00000081189	935.905	-0.797396	0.671107	-1.18818	0.234763	0.607455
PTPRC	ENSG00000081237	4312.92	-0.165819	0.583389	-0.284233	0.776232	0.937469
PKP1	ENSG00000081277	46455	-1.75254	0.475894	-3.68263	0.000230841	0.0156678
UBA5	ENSG00000081307	2742.57	-0.175755	0.323585	-0.543148	0.587028	0.859866
STK17B	ENSG00000081320	4146.97	0.355785	0.534863	0.665189	0.50593	0.817846
CDC14B	ENSG00000081377	1217.6	0.652358	0.534895	1.2196	0.222616	0.594004
ZNF510	ENSG00000081386	668.233	0.542472	0.441311	1.22923	0.218986	0.589502
LRP2	ENSG00000081479	18.004	2.97996	0.989418	3.01183	0.00259674	0.0642847
ZNF506	ENSG00000081665	681.077	0.611146	0.389912	1.56739	0.117023	0.449631
JMJD4	ENSG00000081692	463.55	0.144415	0.434881	0.332079	0.739829	0.924309
DUSP12	ENSG00000081721	604.308	0.292008	0.376491	0.775603	0.437984	0.778671
AACS	ENSG00000081760	2828.08	0.682878	0.361421	1.88942	0.0588349	0.329314
DELE1	ENSG00000081791	1198.38	-0.0581573	0.329234	-0.176644	0.859788	0.962995
CADPS2	ENSG00000081803	954.506	1.97186	0.688825	2.86264	0.0042013	0.0839954
PCDHB4	ENSG00000081818	61.1764	2.43203	1.28701	1.88967	NA	NA
PCDHA6	ENSG00000081842	4.5591	1.79273	2.03089	0.882731	0.377381	NA
PCDHGA2	ENSG00000081853	32.5475	-0.317153	1.17064	-0.270923	0.78645	0.942029
IFT25	ENSG00000081870	1040.05	0.401162	0.484454	0.82807	0.407631	0.758254
PHLPP1	ENSG00000081913	1072.48	0.403039	0.371836	1.08392	0.278402	0.653303
ATP8B1	ENSG00000081923	3286.08	0.0923873	0.436545	0.211633	0.832394	0.956162
IL12RB2	ENSG00000081985	662.753	-1.6605	0.780514	-2.12745	0.0333829	0.247191
SMARCD3	ENSG00000082014	115.167	0.0525062	0.635587	0.0826105	0.934161	0.983022
WDR70	ENSG00000082068	1609.19	0.0187851	0.37633	0.0499165	0.960189	0.990748
FYB1	ENSG00000082074	6551.23	0.416783	0.56234	0.741158	0.458598	0.792176
MPP4	ENSG00000082126	11.0888	-0.166436	1.25015	-0.133133	0.894088	0.971679
STRADB	ENSG00000082146	364.341	0.179532	0.503087	0.356861	0.721196	0.916383
BZW1	ENSG00000082153	14800.8	-0.762456	0.434543	-1.75461	0.0793254	0.377696
PGR	ENSG00000082175	16.3931	1.20893	1.03157	1.17193	0.241225	0.613973
C1QTNF3	ENSG00000082196	279.738	0.271123	0.305069	0.888728	0.374149	0.736442
ME2	ENSG00000082212	2062.8	0.387159	0.443311	0.873336	0.38248	0.742419
C5orf22	ENSG00000082213	1360.07	0.43841	0.465929	0.940937	0.346737	0.7154
CCNT2	ENSG00000082258	3248	0.675999	0.455051	1.48554	0.1374	0.481693
FAM135A	ENSG00000082269	3882.73	-1.06609	0.518558	-2.05587	0.039795	0.270654
COL19A1	ENSG00000082293	1338.61	4.59227	1.07357	4.27758	1.88938e-05	0.00332686
EPB41L3	ENSG00000082397	850.822	-0.498597	0.586881	-0.84957	0.395564	0.751838
COBLL1	ENSG00000082438	2850.82	-0.736259	0.529242	-1.39116	0.164177	0.521185
DLG3	ENSG00000082458	2684.12	-0.179421	0.362751	-0.494611	0.620874	0.873484
SERTAD4	ENSG00000082497	700.681	-0.361315	0.920397	-0.392564	0.694641	0.906833
TRAF5	ENSG00000082512	1119.05	0.0929375	0.600132	0.154862	0.87693	0.968475
MRPL22	ENSG00000082515	1060.54	0.0654721	0.331491	0.197508	0.84343	0.958367
GEMIN5	ENSG00000082516	855.853	0.103023	0.317376	0.324609	0.745477	0.926545
NFE2L1	ENSG00000082641	10626.9	0.214333	0.402244	0.532843	0.594143	0.86219
SEMA5B	ENSG00000082684	48.7449	1.57322	0.911212	1.72651	0.084255	0.387593
GSK3B	ENSG00000082701	4504.08	-0.942252	0.387005	-2.43473	0.0149031	0.163249
ITGB5	ENSG00000082781	2829.58	-1.39784	0.750781	-1.86185	0.0626248	0.33829
ERC1	ENSG00000082805	2497.57	-0.383349	0.305226	-1.25595	0.209133	0.578204
XPO1	ENSG00000082898	13180.8	0.283956	0.428655	0.662435	0.507693	0.818217
RNF13	ENSG00000082996	2916.27	-0.3596	0.381744	-0.941994	0.346196	0.715103
TRPM3	ENSG00000083067	21.3619	2.89977	1.60563	1.806	0.0709186	0.357446
PALB2	ENSG00000083093	1226.07	-0.101663	0.337042	-0.301633	0.762932	0.932807
DOP1A	ENSG00000083097	1248.75	0.0361808	0.449913	0.0804172	0.935905	0.983378
LYRM2	ENSG00000083099	1925.17	-0.335511	0.431585	-0.777392	0.436928	0.778436
BCKDHB	ENSG00000083123	665.706	0.38627	0.555533	0.695315	0.486858	0.807595
KAT6A	ENSG00000083168	7387.16	1.0603	0.530581	1.99838	0.0456755	0.28961
TUT7	ENSG00000083223	3485.27	-0.717397	0.283326	-2.53205	0.0113398	0.1427
ULK2	ENSG00000083290	968.666	1.14571	0.730594	1.5682	0.116835	0.449563
GRHL2	ENSG00000083307	4049.64	0.0434674	0.360644	0.120527	0.904066	0.974816
TNPO1	ENSG00000083312	7584.39	0.141288	0.42347	0.333642	0.73865	0.924093
PLOD1	ENSG00000083444	1426.58	-0.797668	0.40453	-1.97184	0.0486282	0.299141
P2RX5	ENSG00000083454	231.294	-0.499967	0.861771	-0.580162	0.561806	0.847588
ITGAE	ENSG00000083457	729.408	-0.153985	0.347828	-0.442705	0.657979	0.888862
DIS3	ENSG00000083520	3812.72	0.0739532	0.531408	0.139165	0.88932	0.970834
PIBF1	ENSG00000083535	1043.33	0.617877	0.485514	1.27262	0.203151	0.571061
TDRD3	ENSG00000083544	834.412	-0.0269217	0.380766	-0.0707041	0.943633	0.986414
NUFIP1	ENSG00000083635	408.699	-0.213628	0.328332	-0.650645	0.515276	0.822178
PDS5B	ENSG00000083642	3233.65	0.175317	0.354006	0.495236	0.620433	0.873275
OXCT1	ENSG00000083720	3328.84	0.826865	0.540748	1.52911	0.126236	0.464236
RRAGB	ENSG00000083750	513.921	0.544095	0.37488	1.45139	0.146672	0.496177
EPYC	ENSG00000083782	6.73769	3.36312	2.54578	1.32106	NA	NA
CYLD	ENSG00000083799	2934.38	-0.748492	0.42723	-1.75196	0.0797802	0.378596
SLC27A5	ENSG00000083807	126.491	0.92934	0.484574	1.91785	0.0551304	0.318546
ZNF324	ENSG00000083812	625.169	-0.0741148	0.382242	-0.193895	0.846258	0.95949
ZNF671	ENSG00000083814	153.295	0.621118	0.820756	0.756763	0.449192	0.78651
ZNF416	ENSG00000083817	273.214	-0.161598	0.520563	-0.31043	0.756234	0.93053
ZNF586	ENSG00000083828	440.417	0.915777	0.420572	2.17746	0.0294466	0.233152
ZNF446	ENSG00000083838	234.338	0.100299	0.515916	0.194409	0.845856	0.959446
ZNF264	ENSG00000083844	1937.39	-0.231113	0.353479	-0.653824	0.513225	0.821054
RPS5	ENSG00000083845	11141.7	0.194919	0.415248	0.469404	0.638781	0.880514
FAT1	ENSG00000083857	6287.89	-0.815494	0.535032	-1.5242	0.127459	0.466373
YTHDC1	ENSG00000083896	8967.63	-0.0805752	0.300592	-0.268055	0.788657	0.942142
CHMP2B	ENSG00000083937	2645.77	-0.372087	0.380798	-0.977125	0.328507	0.699023
SMAP2	ENSG00000084070	2748.83	0.546913	0.488905	1.11865	0.26329	0.636866
PPIE	ENSG00000084072	1442.13	0.0886213	0.451362	0.196342	0.844343	0.958733
ZMPSTE24	ENSG00000084073	3720.47	-0.159133	0.454224	-0.350339	0.726084	0.918456
STARD7	ENSG00000084090	7017.18	0.74992	0.314049	2.38791	0.0169445	0.174311
NOA1	ENSG00000084092	899.456	0.384802	0.384123	1.00177	0.316456	0.689962
REST	ENSG00000084093	4082.9	-0.218638	0.322781	-0.677356	0.49818	0.815269
HAL	ENSG00000084110	85.26	0.392642	0.796773	0.492791	0.622161	0.873705
SSH1	ENSG00000084112	2564.98	0.332114	0.497551	0.667497	0.504455	0.817846
GSTP1	ENSG00000084207	25357.5	-0.998909	0.480937	-2.077	0.0378011	0.26173
APLP2	ENSG00000084234	9785.11	-0.0391553	0.47918	-0.0817131	0.934875	0.983022
FAM234B	ENSG00000084444	283.736	-0.464711	0.583404	-0.796551	0.425712	0.771912
SLCO1A2	ENSG00000084453	509.936	6.57477	1.66987	3.93729	NA	NA
WBP11	ENSG00000084463	3921.03	0.611256	0.377248	1.6203	0.105168	0.429158
EIF3I	ENSG00000084623	5259.89	-0.441125	0.418011	-1.05529	0.291291	0.66509
NKAIN1	ENSG00000084628	26.3307	-2.68353	1.21153	-2.215	0.0267604	0.221286
COL16A1	ENSG00000084636	5081.68	1.9468	0.591478	3.29142	0.000996834	0.0363711
TXLNA	ENSG00000084652	3994.87	0.196299	0.337881	0.580971	0.56126	0.847588
NCOA1	ENSG00000084676	2293.49	-0.378995	0.451066	-0.840222	0.400784	0.755108
AGBL5	ENSG00000084693	559.123	0.624991	0.366064	1.70733	0.0877611	0.395863
EFR3B	ENSG00000084710	173.858	-3.57191	1.169	-3.05552	NA	NA
KIF3C	ENSG00000084731	390.967	0.999881	0.766194	1.305	0.191893	0.557029
RAB10	ENSG00000084733	19297.9	-1.29465	0.483645	-2.67686	0.00743154	0.115213
GCKR	ENSG00000084734	10.8533	-0.212224	1.23915	-0.171265	0.864015	0.964507
HADHA	ENSG00000084754	7453.98	-0.10676	0.316864	-0.336928	0.736171	0.922374
MAPRE3	ENSG00000084764	935.321	0.73752	0.696422	1.05901	0.289594	0.663795
CAD	ENSG00000084774	2101.56	0.539747	0.368885	1.46318	0.143417	0.49066
CD59	ENSG00000085063	18263.2	-0.475049	0.479693	-0.990318	0.322019	0.694182
CD82	ENSG00000085117	6062.87	-0.251677	0.364284	-0.690883	0.489639	0.809862
BCORL1	ENSG00000085185	355.825	-0.270583	0.360667	-0.750229	0.453117	0.788264
ATRX	ENSG00000085224	15063	-0.482292	0.347652	-1.38728	0.165355	0.521904
AK6	ENSG00000085231	913.653	0.147014	0.422121	0.348273	0.727635	0.919148
FCN1	ENSG00000085265	80.0712	-0.446237	0.786701	-0.567225	0.570561	0.852121
MYNN	ENSG00000085274	1879.86	0.354999	0.397778	0.892455	0.372149	0.73522
MECOM	ENSG00000085276	3028.4	1.84771	0.679361	2.71978	0.00653249	0.107161
SCAMP1	ENSG00000085365	3033.63	-0.0712141	0.51913	-0.13718	0.890889	0.970834
PREP	ENSG00000085377	1563.41	-0.481211	0.346394	-1.3892	0.164772	0.521686
HACE1	ENSG00000085382	900.742	-0.00386523	0.356344	-0.0108469	0.991346	0.998158
SEH1L	ENSG00000085415	2975.6	-0.0490218	0.323819	-0.151386	0.879671	0.969242
WDR47	ENSG00000085433	3708.7	0.795908	0.589766	1.34953	0.177166	0.538797
WDFY1	ENSG00000085449	3458.08	-0.455299	0.370529	-1.22878	0.219154	0.589502
OVGP1	ENSG00000085465	140.41	0.431832	0.692993	0.62314	0.533193	0.833693
SLC25A24	ENSG00000085491	2530.75	0.0678956	0.466067	0.145678	0.884176	0.970258
MAP3K4	ENSG00000085511	1951.32	-0.601963	0.363691	-1.65515	0.0978942	0.415403
PILRA	ENSG00000085514	96.9276	0.423171	0.63174	0.669849	0.502954	0.817806
IGSF9	ENSG00000085552	2125.31	0.413684	0.480326	0.861256	0.389097	0.747392
ABCB1	ENSG00000085563	184.948	0.0084207	0.740494	0.0113717	0.990927	0.998016
ZNF213	ENSG00000085644	373.851	-0.621984	0.522661	-1.19003	0.234033	0.606672
AKR1B1	ENSG00000085662	930.678	-0.19308	0.647324	-0.298275	0.765493	0.9331
CPNE3	ENSG00000085719	8180.96	-0.184309	0.513648	-0.358824	0.719727	0.916118
RRN3	ENSG00000085721	2270.55	0.115016	0.352731	0.326074	0.744369	0.926116
CTTN	ENSG00000085733	7585.43	-0.502112	0.30657	-1.63784	0.101455	0.422852
WNT11	ENSG00000085741	13.6561	-0.0404977	1.34727	-0.0300591	0.97602	0.993145
MTIF2	ENSG00000085760	2533.83	-0.102409	0.354735	-0.288692	0.772817	0.935499
DDHD2	ENSG00000085788	2690.83	0.950117	0.402708	2.35932	0.0183085	0.182828
TTC39A	ENSG00000085831	622.915	-1.33502	0.857465	-1.55694	0.119485	0.45312
EPS15	ENSG00000085832	3879.18	0.155947	0.469739	0.331987	0.739899	0.924309
ORC1	ENSG00000085840	605.388	1.01522	0.634599	1.59978	0.109648	0.436795
MGST2	ENSG00000085871	1809.9	-0.465173	0.457232	-1.01737	0.308979	0.681769
CHERP	ENSG00000085872	1757.13	0.348632	0.317856	1.09682	0.272718	0.646847
ATG16L1	ENSG00000085978	1291.25	0.197701	0.46029	0.429514	0.667549	0.8941
USP40	ENSG00000085982	1696.19	0.229167	0.456406	0.502113	0.615588	0.870924
POMGNT1	ENSG00000085998	1976.41	0.962569	0.392115	2.45481	0.0140959	0.159142
RAD54L	ENSG00000085999	703.78	0.971338	0.429902	2.25944	0.023856	0.209072
MAST2	ENSG00000086015	1392.05	0.231537	0.389321	0.594721	0.55203	0.843022
DNAJA1	ENSG00000086061	10822.2	-0.374881	0.531796	-0.704935	0.480851	0.804724
B4GALT1	ENSG00000086062	8041.68	-0.2849	0.432567	-0.658627	0.510135	0.819234
CHMP5	ENSG00000086065	4856.24	-1.29287	0.561798	-2.30131	0.0213741	0.199185
NFX1	ENSG00000086102	3178.1	-0.923869	0.454584	-2.03234	0.042119	0.277852
AQP6	ENSG00000086159	26.6902	-5.61338	1.87434	-2.99485	0.0027458	0.0666246
DIMT1	ENSG00000086189	1192.57	-0.0113562	0.340711	-0.0333308	0.973411	0.992492
IPO11	ENSG00000086200	1297.1	0.217527	0.405358	0.536629	0.591524	0.861716
FOLH1	ENSG00000086205	105.452	0.00853735	0.857163	0.00996001	0.992053	0.998169
EIF2AK1	ENSG00000086232	4787.49	0.144253	0.429452	0.3359	0.736946	0.92295
NME8	ENSG00000086288	36.2449	2.38325	1.33662	1.78304	NA	NA
EPDR1	ENSG00000086289	30.1203	0.168142	0.929916	0.180814	0.856513	0.96208
SNX10	ENSG00000086300	761.496	-1.16832	0.624129	-1.87192	0.0612184	0.33457
SEPHS1	ENSG00000086475	1933.15	0.368415	0.363054	1.01476	0.310218	0.682878
MRPL28	ENSG00000086504	1525.63	-0.6582	0.481495	-1.36699	0.171627	0.53104
ITPKC	ENSG00000086544	5524.11	-1.79751	0.699893	-2.56826	0.010221	0.135104
CEACAM6	ENSG00000086548	6250.66	-1.84076	1.17848	-1.56198	0.118293	0.451544
FAT2	ENSG00000086570	7649.31	-0.577218	0.427668	-1.34969	0.177116	0.53873
RBM22	ENSG00000086589	2120.92	0.113173	0.211753	0.534457	0.593025	0.861982
TMED2	ENSG00000086598	9710.4	-0.170159	0.335945	-0.50651	0.612499	0.869269
ERO1B	ENSG00000086619	3677.56	3.55292	0.77646	4.5758	4.74413e-06	0.00121405
ZFAND6	ENSG00000086666	3551.65	0.124925	0.575229	0.217174	0.828073	0.954891
HSD17B2	ENSG00000086696	137.741	-0.946316	0.776315	-1.21898	0.22285	0.594139
TXLNG	ENSG00000086712	1325.4	0.0682045	0.265107	0.257271	0.796969	0.94452
PPEF1	ENSG00000086717	15.4617	1.12001	0.979446	1.14351	0.252826	0.627099
LAT2	ENSG00000086730	320.549	-0.295774	0.542953	-0.544751	0.585925	0.859769
HUWE1	ENSG00000086758	11371.8	-0.0751426	0.278898	-0.269426	0.787602	0.942047
ZW10	ENSG00000086827	925.812	-0.220369	0.466699	-0.472187	0.636794	0.880102
ALG9	ENSG00000086848	585.978	-0.198366	0.341318	-0.581177	0.561121	0.847588
MYBPC2	ENSG00000086967	40.8165	2.68188	1.05566	2.54049	0.0110698	0.140762
NOX4	ENSG00000086991	144.297	0.185403	0.678592	0.273217	0.784686	0.941339
ACOX3	ENSG00000087008	878.119	-0.758865	0.535684	-1.41663	0.156592	0.510701
MTMR2	ENSG00000087053	1555.35	-0.323772	0.383199	-0.844918	0.398156	0.753631
PPP1R15A	ENSG00000087074	6604.26	-0.257901	0.442836	-0.582385	0.560307	0.847588
HSD17B14	ENSG00000087076	39.8051	-0.0501143	0.637764	-0.0785782	0.937368	0.983611
TRIP6	ENSG00000087077	1808.97	-0.113577	0.362474	-0.313338	0.754024	0.929419
ACHE	ENSG00000087085	158.734	1.27969	0.86188	1.48477	0.137605	0.481769
FTL	ENSG00000087086	16368.3	-0.148915	0.33192	-0.448648	0.653686	0.887409
SRRT	ENSG00000087087	5834.43	0.151179	0.326756	0.462664	0.643605	0.882881
BAX	ENSG00000087088	2084.76	-0.324957	0.38007	-0.854993	0.392555	0.748977
NLK	ENSG00000087095	796.287	-0.140297	0.287682	-0.487681	0.625776	0.874923
PIGS	ENSG00000087111	1611.31	0.23892	0.303326	0.787666	0.430892	0.775074
ADAMTS2	ENSG00000087116	309.43	0.0307738	0.507001	0.0606978	0.9516	0.988583
TMPRSS11E	ENSG00000087128	5056.64	-0.793545	0.926542	-0.856459	0.391744	0.748875
ATXN7L3	ENSG00000087152	2950.24	-0.576735	0.371177	-1.5538	0.120232	0.453979
PGS1	ENSG00000087157	972.411	0.592789	0.372452	1.59159	0.111478	0.439968
PSMC5	ENSG00000087191	4983.63	-0.381066	0.256524	-1.48549	0.137413	0.481693
UIMC1	ENSG00000087206	1305.61	0.21622	0.400288	0.540161	0.589086	0.8607
CETP	ENSG00000087237	18.707	0.729054	0.846113	0.861651	0.38888	0.747335
MMP2	ENSG00000087245	820.03	-0.294794	0.607799	-0.485019	0.627663	0.875392
MT3	ENSG00000087250	37.4701	6.13991	1.76851	3.47181	0.000516971	0.0254416
LPCAT2	ENSG00000087253	1375.98	-0.688197	0.433236	-1.5885	0.112173	0.441249
GNAO1	ENSG00000087258	145.76	-0.961003	0.707635	-1.35805	0.174448	0.535114
OGFOD1	ENSG00000087263	1705.55	-0.50268	0.443887	-1.13245	0.257445	0.631636
SH3BP2	ENSG00000087266	4488.21	0.189567	0.487893	0.388541	0.697615	0.908059
NOP14	ENSG00000087269	2279.79	-0.132745	0.24843	-0.534335	0.59311	0.861982
ADD1	ENSG00000087274	4434.5	-0.205477	0.303226	-0.677635	0.498003	0.815196
L2HGDH	ENSG00000087299	1104.84	0.320527	0.350146	0.91541	0.359977	0.725084
TXNDC16	ENSG00000087301	901.893	1.66966	0.605901	2.75566	0.00585736	0.100673
RTRAF	ENSG00000087302	3448.07	-0.316781	0.320447	-0.98856	0.322878	0.694777
NID2	ENSG00000087303	166.389	0.954534	0.666275	1.43264	0.15196	0.505382
GMCL1	ENSG00000087338	2444.79	1.00523	0.466596	2.15439	0.0312093	0.240273
SF3B2	ENSG00000087365	8816.93	0.346172	0.250492	1.38197	0.166982	0.524101
KLHL42	ENSG00000087448	1856.15	0.780826	0.43285	1.80392	0.0712441	0.358049
GNAS	ENSG00000087460	15422.5	-0.244274	0.368907	-0.662157	0.50787	0.818263
DNM1L	ENSG00000087470	4612.27	-0.0647018	0.290551	-0.222686	0.82378	0.953955
PTHLH	ENSG00000087494	1915.76	-2.16478	1.5475	-1.39889	NA	NA
PHACTR3	ENSG00000087495	322.272	7.92467	1.22556	6.46615	1.0053e-10	3.85896e-07
ERGIC2	ENSG00000087502	3728.15	-0.490633	0.406841	-1.20596	0.227834	0.599755
TFAP2C	ENSG00000087510	1624.02	-1.19216	0.495705	-2.40497	0.0161738	0.170332
AURKA	ENSG00000087586	1185.29	0.273796	0.444468	0.616008	0.537889	0.835996
CASS4	ENSG00000087589	111.287	0.139126	0.683722	0.203483	0.838757	0.957086
PIR	ENSG00000087842	975.607	-0.119493	0.606082	-0.197157	0.843705	0.95845
AAMDC	ENSG00000087884	131.296	0.325059	0.407907	0.796895	0.425512	0.771622
RFX2	ENSG00000087903	445.571	-1.1841	0.659554	-1.7953	0.072606	0.36083
METTL2A	ENSG00000087995	1209.45	-0.0197734	0.2957	-0.0668699	0.946685	0.987299
SULT2B1	ENSG00000088002	3323.97	-2.40507	0.895284	-2.68638	0.00722306	0.113713
ALG6	ENSG00000088035	1469.58	0.420324	0.415123	1.01253	0.311285	0.68409
CNOT3	ENSG00000088038	1319.75	-0.441199	0.346548	-1.27313	0.202973	0.571061
PTPN4	ENSG00000088179	1528.04	-0.420794	0.471739	-0.892006	0.372389	0.735224
DDX18	ENSG00000088205	6137.65	-0.0519697	0.337745	-0.153873	0.87771	0.96874
KHSRP	ENSG00000088247	7221.66	0.173241	0.29651	0.584269	0.55904	0.847075
GNA11	ENSG00000088256	1887.64	-0.0691903	0.292698	-0.236388	0.813132	0.950926
ASAP3	ENSG00000088280	692.318	-1.06707	0.685837	-1.55586	0.119742	0.45367
EDEM2	ENSG00000088298	629.857	-0.426112	0.452432	-0.941825	0.346282	0.715106
DNMT3B	ENSG00000088305	498.323	-2.03698	0.900042	-2.26321	NA	NA
REM1	ENSG00000088320	23.7384	1.34029	1.09713	1.22163	0.221846	0.592856
TPX2	ENSG00000088325	4278.5	0.51511	0.366314	1.4062	0.159665	0.515152
PDRG1	ENSG00000088356	1083.43	-0.0849061	0.377403	-0.224975	0.821999	0.953438
EPB41L1	ENSG00000088367	2218.3	-0.387609	0.54864	-0.70649	0.479884	0.804473
SLC15A1	ENSG00000088386	51.8084	0.405698	0.708325	0.572756	0.56681	0.850135
DOCK9	ENSG00000088387	5110.77	-0.458731	0.397559	-1.15387	0.248554	0.621893
ANKRD10	ENSG00000088448	5621.99	1.90857	0.704389	2.70954	0.00673759	0.108668
TGDS	ENSG00000088451	796.147	0.739068	0.551569	1.33994	0.180266	0.542122
DOCK3	ENSG00000088538	93.9526	-1.95171	0.8379	-2.32929	0.0198438	0.191774
C3orf18	ENSG00000088543	65.1246	0.497882	0.596714	0.834373	0.404071	0.756247
COQ9	ENSG00000088682	1263.34	-0.555872	0.376828	-1.47514	0.140176	0.485892
TMEM40	ENSG00000088726	2977.1	-1.88697	0.701954	-2.68817	0.00718446	0.113211
KIF9	ENSG00000088727	123.93	0.0832824	0.591044	0.140907	0.887943	0.970834
ARHGAP28	ENSG00000088756	403.199	2.67442	0.888053	3.01156	0.00259912	0.0642847
CRLS1	ENSG00000088766	1392.25	0.0922392	0.353533	0.260907	0.794164	0.944014
PPP1R13B	ENSG00000088808	2078.14	-0.562703	0.532326	-1.05707	0.290482	0.664745
ATRN	ENSG00000088812	2139.22	0.299358	0.54504	0.54924	0.582841	0.857989
SMOX	ENSG00000088826	1281.38	-3.61424	1.0597	-3.41063	0.000648119	0.0290639
SIGLEC1	ENSG00000088827	350.022	-0.587703	0.807613	-0.727704	0.466795	0.79701
FKBP1A	ENSG00000088832	10448.7	0.145926	0.437059	0.333882	0.738469	0.924093
NSFL1C	ENSG00000088833	4717.94	-0.685468	0.375991	-1.8231	0.0682886	0.351196
SLC4A11	ENSG00000088836	779.175	0.22202	0.812897	0.273121	0.78476	0.941369
DNAAF9	ENSG00000088854	689.416	-1.30753	0.541775	-2.41341	0.015804	0.168351
ZNF343	ENSG00000088876	592.776	0.407788	0.339323	1.20177	0.229453	0.601367
EBF4	ENSG00000088881	568.858	2.04925	0.846983	2.41947	0.0155432	0.16722
CPXM1	ENSG00000088882	97.9664	0.470654	0.672042	0.700335	0.483718	0.806402
MAVS	ENSG00000088888	4511.61	0.147807	0.346583	0.426468	0.669767	0.894714
LZTS3	ENSG00000088899	245.601	0.531669	0.498598	1.06633	0.286276	0.659902
XRN2	ENSG00000088930	4359.65	0.469817	0.351078	1.33821	0.180827	0.542198
KIZ	ENSG00000088970	656.555	0.0951967	0.494247	0.192609	0.847265	0.959554
DYNLL1	ENSG00000088986	8018.42	-1.34976	0.455819	-2.96117	0.0030647	0.0715581
TESC	ENSG00000088992	151.52	3.97813	1.02527	3.88007	0.000104424	0.00954388
SNX5	ENSG00000089006	4345.2	-0.0155889	0.315691	-0.0493802	0.960616	0.990764
RPL6	ENSG00000089009	37003.5	0.05211	0.426964	0.122048	0.902861	0.974554
SIRPG	ENSG00000089012	132.816	-0.0931706	0.771577	-0.120753	0.903886	0.974756
MAPKAPK5	ENSG00000089022	1725.15	0.048366	0.264554	0.182821	0.854939	0.961651
P2RX7	ENSG00000089041	327.131	-1.01921	0.341248	-2.9867	0.00282004	0.0674875
ESF1	ENSG00000089048	4533.2	-0.138385	0.249974	-0.553595	0.579856	0.856948
RBBP9	ENSG00000089050	1959.57	0.747323	0.414164	1.80441	0.0711666	0.35789
ANAPC5	ENSG00000089053	5822.32	0.15843	0.284162	0.557535	0.577162	0.855535
SLC23A2	ENSG00000089057	1043.86	0.14289	0.404815	0.352976	0.724107	0.917448
SLC8B1	ENSG00000089060	1060.88	-0.0412907	0.394651	-0.104626	0.916673	0.978342
TMEM230	ENSG00000089063	2316.08	0.174315	0.422395	0.412682	0.67984	0.898829
DZANK1	ENSG00000089091	200.089	0.85525	0.684526	1.24941	0.211517	0.58035
KDM2B	ENSG00000089094	2665.57	0.58122	0.397236	1.46316	0.143423	0.49066
CFAP61	ENSG00000089101	33.1939	1.98508	1.00841	1.96852	0.0490087	0.300519
LHX5	ENSG00000089116	9.79199	2.05044	2.20512	0.929855	0.352446	NA
TASP1	ENSG00000089123	580.285	0.711154	0.309222	2.29982	0.0214586	0.199185
OAS1	ENSG00000089127	2500.68	-1.45342	0.558517	-2.60228	0.00926049	0.128422
GCN1	ENSG00000089154	6108.97	0.437279	0.266448	1.64114	0.100768	0.4218
RPLP0	ENSG00000089157	50332.4	0.123723	0.426844	0.289855	0.771927	0.934919
PXN	ENSG00000089159	3015.88	-0.00306255	0.448924	-0.00682198	0.994557	0.998877
SIRT4	ENSG00000089163	16.9927	0.991975	0.845885	1.17271	0.240914	0.613488
KIF16B	ENSG00000089177	1643.29	-0.559488	0.405921	-1.37832	0.168105	0.525737
TRMT6	ENSG00000089195	2134.5	-0.0880018	0.369405	-0.238226	0.811706	0.950461
CHGB	ENSG00000089199	19.99	-0.791721	1.23017	-0.643588	0.519842	0.825255
PEBP1	ENSG00000089220	6411.04	-0.0164628	0.293047	-0.0561779	0.9552	0.989346
BRAP	ENSG00000089234	1275.87	0.0856776	0.2804	0.305555	0.759944	0.931815
ERP29	ENSG00000089248	4880.79	0.296312	0.277619	1.06733	0.285822	0.659702
NOS1	ENSG00000089250	138.125	1.38936	1.2083	1.14985	0.250205	0.624081
FUS	ENSG00000089280	20134.4	0.15903	0.36666	0.433727	0.664487	0.892735
IGBP1	ENSG00000089289	1437.31	-0.198165	0.289383	-0.684786	0.493479	0.812565
FXYD5	ENSG00000089327	1054.78	-1.44893	0.581169	-2.49313	0.0126621	0.15042
ZNF302	ENSG00000089335	1708.03	0.766825	0.353895	2.16682	0.0302487	0.236403
GRAMD1A	ENSG00000089351	1195.17	1.72816	0.51441	3.3595	0.000780839	0.0325648
FXYD3	ENSG00000089356	9084.8	-0.512358	0.44714	-1.14585	0.251855	0.625742
HEPH	ENSG00000089472	67.3775	0.376615	0.673174	0.559461	0.575847	0.854723
CDIP1	ENSG00000089486	753.116	-0.46793	0.480041	-0.974771	0.329674	0.700337
CMTM1	ENSG00000089505	9.3498	0.403787	1.12586	0.358648	0.719859	NA
KCNH4	ENSG00000089558	7.98386	0.283636	0.947317	0.29941	0.764627	NA
GANAB	ENSG00000089597	12462	0.538941	0.279202	1.93029	0.0535707	0.313853
GMIP	ENSG00000089639	712.977	-0.0421684	0.372021	-0.11335	0.909753	0.975921
RBM41	ENSG00000089682	3086.52	0.0507288	0.342086	0.148293	0.882112	0.97
BIRC5	ENSG00000089685	1706.27	0.317906	0.407855	0.779458	0.43571	0.777841
LAG3	ENSG00000089692	147.867	0.043312	0.590575	0.0733387	0.941537	0.985692
MLF2	ENSG00000089693	4959.65	-0.480784	0.321797	-1.49406	0.13516	0.478479
OTUB2	ENSG00000089723	390.888	-2.03351	0.740686	-2.74543	0.00604308	0.102551
DDX24	ENSG00000089737	6582.45	-0.751062	0.336259	-2.23358	0.0255109	0.215601
ZBTB25	ENSG00000089775	913.897	-0.495472	0.409355	-1.21037	0.226136	0.597828
NECAP1	ENSG00000089818	1456.74	0.268322	0.271439	0.988517	0.3229	0.694777
ARHGAP4	ENSG00000089820	2867.17	-0.448988	0.672564	-0.667576	0.504405	0.817846
ANKRD24	ENSG00000089847	33.5736	0.0344266	0.70128	0.0490911	0.960847	0.990841
DHX32	ENSG00000089876	1638.77	-0.756661	0.4929	-1.53512	0.124754	0.461536
RCOR1	ENSG00000089902	3951.76	-1.33723	0.341028	-3.92116	8.8124e-05	0.0086294
GPATCH2L	ENSG00000089916	2575.48	-0.170853	0.392649	-0.435129	0.663469	0.892484
LTBP4	ENSG00000090006	3363.07	0.0621457	0.553563	0.112265	0.910613	0.976118
BLVRB	ENSG00000090013	1296.27	-0.734964	0.470454	-1.56224	0.11823	0.451412
SLC9A1	ENSG00000090020	1711.38	-0.942237	0.41182	-2.28798	0.0221385	0.202392
SPTLC1	ENSG00000090054	4097.4	-0.169605	0.292063	-0.580716	0.561432	0.847588
PAPOLA	ENSG00000090060	9424.38	-0.300849	0.364549	-0.825263	0.409222	0.759428
CCNK	ENSG00000090061	2393.57	-0.770141	0.403644	-1.90797	0.0563951	0.322142
PCBP4	ENSG00000090097	498.106	-1.0389	0.611432	-1.69912	0.0892964	0.399782
RGS1	ENSG00000090104	6527.8	0.179808	0.611527	0.29403	0.768735	0.933818
YPEL3	ENSG00000090238	1055.19	-0.610791	0.586708	-1.04105	0.297854	0.670003
MRPS33	ENSG00000090263	1503.96	0.0396843	0.462606	0.0857842	0.931638	0.982611
NDUFB2	ENSG00000090266	982.866	-0.315792	0.378053	-0.83531	0.403543	0.756247
NUDC	ENSG00000090273	3335.31	-0.268692	0.316015	-0.850248	0.395187	0.751303
MAEA	ENSG00000090316	2587.17	-0.0335809	0.252387	-0.133053	0.894152	0.971679
ICAM1	ENSG00000090339	4740.47	2.11928	0.657444	3.22351	0.0012663	0.0416235
STRN4	ENSG00000090372	2403.41	-0.0618822	0.36734	-0.16846	0.866221	0.96522
IRAK3	ENSG00000090376	2423.82	2.21582	0.66305	3.34185	0.000832212	0.0337034
LYZ	ENSG00000090382	7984.99	-0.378614	0.736435	-0.514118	0.60717	0.867451
MUL1	ENSG00000090432	858.976	-0.60001	0.433635	-1.38368	0.166457	0.523137
TFAP4	ENSG00000090447	552.125	0.187434	0.361996	0.51778	0.604612	0.866917
PDCD7	ENSG00000090470	1683.73	-0.0972896	0.333778	-0.29148	0.770684	0.934457
SPG21	ENSG00000090487	2099.97	-0.259876	0.362017	-0.717856	0.472846	0.799073
FETUB	ENSG00000090512	126.227	-2.63517	1.98915	-1.32477	0.185247	0.548256
DNAJB11	ENSG00000090520	4549.38	-0.624773	0.384865	-1.62335	0.104514	0.428343
P3H2	ENSG00000090530	2043.81	-0.194642	1.05432	-0.184614	0.853532	0.961375
CHRD	ENSG00000090539	47.6473	-0.481416	0.772282	-0.623367	0.533043	0.833693
FLT3LG	ENSG00000090554	212.187	0.101003	0.581538	0.173683	0.862114	0.963746
RAB11FIP3	ENSG00000090565	773.413	-0.0738801	0.638257	-0.115753	0.907848	0.97563
GNPTG	ENSG00000090581	1104.44	-0.467609	0.392866	-1.19025	0.233948	0.606534
ZNF268	ENSG00000090612	1295.98	0.833701	0.366655	2.2738	0.0229779	0.205144
GOLGA3	ENSG00000090615	4480.86	-0.096856	0.278946	-0.347222	0.728425	0.919148
PABPC4	ENSG00000090621	6224.18	-0.0312361	0.365096	-0.0855559	0.931819	0.982611
CD209	ENSG00000090659	85.0346	-0.814459	0.586203	-1.38938	0.164717	0.521686
CERS4	ENSG00000090661	1547.14	-1.48296	0.545656	-2.71775	0.00657277	0.107326
MCOLN1	ENSG00000090674	533.779	-0.474179	0.427192	-1.10999	0.267003	0.640413
USP48	ENSG00000090686	4282.71	-0.0427333	0.352742	-0.121146	0.903575	0.974726
EFNB1	ENSG00000090776	3171.91	-0.756999	0.52823	-1.43309	0.151833	0.505049
PDPR	ENSG00000090857	2709.5	0.433885	0.475614	0.912264	0.36163	0.726569
AARS1	ENSG00000090861	3115.56	-0.0293984	0.369555	-0.0795508	0.936594	0.983457
GLG1	ENSG00000090863	4018.88	-0.296987	0.371788	-0.798808	0.424402	0.770993
KIF4A	ENSG00000090889	1299.69	0.728675	0.525573	1.38644	0.165613	0.522243
TNRC6A	ENSG00000090905	4416.09	-0.0637736	0.371657	-0.171593	0.863758	0.96438
PLEKHG2	ENSG00000090924	1464.16	-0.211035	0.496645	-0.42492	0.670895	0.895506
DLL3	ENSG00000090932	8.70447	1.26008	1.37813	0.914338	0.360539	NA
NAT14	ENSG00000090971	357.223	0.914805	0.672118	1.36108	0.173489	0.533618
PITPNM2	ENSG00000090975	428.847	-0.704737	0.466682	-1.5101	0.131018	0.471875
EXOC1	ENSG00000090989	3412.69	-0.312293	0.270466	-1.15465	0.248235	0.621754
RBM27	ENSG00000091009	2960.15	0.00820257	0.361397	0.0226968	0.981892	0.99484
OSBPL8	ENSG00000091039	5122	0.102444	0.47097	0.217518	0.827805	0.954881
DTX2	ENSG00000091073	2182.5	0.0753695	0.53858	0.139941	NA	NA
NLRC4	ENSG00000091106	61.3655	0.171748	0.456276	0.376412	0.70661	0.911546
PUS7	ENSG00000091127	1529.48	-0.0983137	0.501607	-0.195997	0.844612	0.958926
LAMB4	ENSG00000091128	124.19	0.142686	1.11291	0.128209	NA	NA
NRCAM	ENSG00000091129	1219.85	0.737288	0.709534	1.03912	0.298751	0.670502
LAMB1	ENSG00000091136	3950.28	0.507164	0.426884	1.18806	0.23481	0.607455
SLC26A4	ENSG00000091137	32.7817	1.2696	1.0045	1.26392	0.206259	0.574413
DLD	ENSG00000091140	5358.7	0.275898	0.406355	0.678957	0.497165	0.814908
WDR7	ENSG00000091157	1025.92	0.572267	0.420139	1.36209	0.17317	0.532807
TXNL1	ENSG00000091164	3108.9	0.119611	0.341171	0.350589	0.725897	0.91828
IL5RA	ENSG00000091181	31.5498	-0.209208	0.68354	-0.306066	0.759555	0.931651
ABCC6	ENSG00000091262	28.9707	1.02564	1.50777	0.680235	0.496356	0.814161
CMTM6	ENSG00000091317	7233.33	0.369105	0.425987	0.86647	0.386232	0.745823
ITGA6	ENSG00000091409	15550.2	-0.885521	0.598083	-1.4806	0.138713	0.483482
RAPGEF4	ENSG00000091428	314.973	-0.269291	0.568819	-0.47342	0.635913	0.879963
MAP3K20	ENSG00000091436	4097.56	-0.733483	0.59064	-1.24184	0.214294	0.583396
FH	ENSG00000091483	2812.04	-0.188774	0.3564	-0.52967	0.596341	0.86293
SEL1L3	ENSG00000091490	1668.57	0.00214694	0.589255	0.00364349	0.997093	0.999229
TF	ENSG00000091513	950.46	0.575249	1.14524	0.502294	0.615461	0.870867
CDV3	ENSG00000091527	9804.62	-0.738867	0.302676	-2.44112	0.0146418	0.162346
MYO15A	ENSG00000091536	70.8547	2.49677	0.806153	3.09714	0.001954	0.0545102
ALKBH5	ENSG00000091542	2091.23	-0.266768	0.341562	-0.781026	0.434787	0.777207
NLRP1	ENSG00000091592	5907.38	0.264091	0.59355	0.444934	0.656367	0.887996
PITPNM3	ENSG00000091622	1703.25	-0.879147	0.441463	-1.99144	0.0464326	0.292233
SPAG7	ENSG00000091640	1240.53	-0.40822	0.334107	-1.22182	0.221774	0.592746
ORC6	ENSG00000091651	908.911	0.783547	0.408803	1.91669	0.0552777	0.318778
ZFHX4	ENSG00000091656	509.613	0.237389	1.12903	0.210259	0.833465	0.956381
ZC3HC1	ENSG00000091732	397.862	0.399564	0.430219	0.928745	0.353021	0.721031
ESR1	ENSG00000091831	705.4	1.84045	0.866154	2.12485	0.0335991	0.248422
RGS17	ENSG00000091844	80.6093	1.064	0.91458	1.16338	0.244677	0.617012
ANGPT2	ENSG00000091879	918.635	2.47818	0.860686	2.87931	0.00398542	0.0820932
TMEM101	ENSG00000091947	728.2	-0.0772455	0.382433	-0.201985	0.839929	0.957409
CD200	ENSG00000091972	765.081	2.01437	0.883832	2.27913	0.0226594	0.203705
CCDC80	ENSG00000091986	2473.11	-1.4899	0.633335	-2.35246	0.0186497	0.185271
PSME1	ENSG00000092010	6090.65	-0.127401	0.292353	-0.435779	0.662997	0.891974
PPP2R3C	ENSG00000092020	967.206	0.107707	0.296965	0.362694	0.716833	0.915381
HAUS4	ENSG00000092036	1378.48	0.713316	0.336875	2.11745	0.0342217	0.250889
JPH4	ENSG00000092051	6.299	-1.48943	0.943574	-1.5785	0.114451	NA
SLC7A8	ENSG00000092068	1513.51	-1.10923	0.568665	-1.95058	NA	NA
OSGEP	ENSG00000092094	1225.34	0.215903	0.302375	0.714023	0.475213	0.801294
SLC22A17	ENSG00000092096	177.574	0.635416	0.622986	1.01995	0.307751	0.680279
RNF31	ENSG00000092098	1895.53	-0.225981	0.447769	-0.504682	0.613782	0.869973
SCFD1	ENSG00000092108	3530.61	-0.406092	0.270557	-1.50095	0.133369	0.475713
G2E3	ENSG00000092140	1560.58	0.347862	0.397534	0.875048	0.381548	0.741984
HECTD1	ENSG00000092148	9532.28	-0.344084	0.275595	-1.24852	0.211842	0.580685
HNRNPC	ENSG00000092199	20651.1	-0.105577	0.327923	-0.321957	0.747485	0.927195
RPGRIP1	ENSG00000092200	17.6617	-0.907157	1.32437	-0.684971	0.493362	0.812565
SUPT16H	ENSG00000092201	8009.14	0.359904	0.331822	1.08463	0.278086	0.652721
TOX4	ENSG00000092203	3171.86	-0.274285	0.326624	-0.83976	0.401043	0.755296
GEMIN2	ENSG00000092208	398.267	0.329949	0.274552	1.20177	0.229453	0.601367
TGM1	ENSG00000092295	16198.9	-2.06181	1.03152	-1.99882	0.0456283	0.289594
TINF2	ENSG00000092330	2961.6	-1.50053	0.50971	-2.94389	0.00324115	0.0736181
DAZL	ENSG00000092345	30.5512	1.02706	1.29283	0.794429	NA	NA
TBL1Y	ENSG00000092377	18.6381	0.815544	0.989412	0.824272	0.409785	0.759428
SEMA6A	ENSG00000092421	1886.18	2.46708	0.604878	4.07864	4.53005e-05	0.00594892
TRPM7	ENSG00000092439	4253.91	0.985822	0.573921	1.7177	0.0858519	0.391692
TYRO3	ENSG00000092445	846.921	-1.01108	0.691068	-1.46307	0.143447	0.49066
WDR76	ENSG00000092470	1694.28	1.14902	0.652583	1.76073	0.0782836	0.375155
CAPN3	ENSG00000092529	862.423	-1.05347	0.591907	-1.77979	0.0751108	0.367474
SNAP23	ENSG00000092531	2627.76	0.0625995	0.451437	0.138667	0.889713	0.970834
TBX15	ENSG00000092607	56.9226	-0.405807	0.989938	-0.409932	0.681856	0.89975
PHGDH	ENSG00000092621	1746.94	2.03424	0.735562	2.76556	0.00568244	0.0995101
COL9A3	ENSG00000092758	126.65	-0.368743	1.04362	-0.353332	NA	NA
EZR	ENSG00000092820	31491.5	-1.24694	0.453037	-2.75241	0.0059159	0.100994
MYL6	ENSG00000092841	23891.8	-0.497354	0.396452	-1.25451	0.209656	0.578733
AGO1	ENSG00000092847	2632.71	0.664671	0.470129	1.41381	0.157419	0.512351
TEKT2	ENSG00000092850	54.0136	3.21217	0.680131	4.72288	2.32534e-06	0.000796968
CLSPN	ENSG00000092853	3324.72	0.474895	0.551035	0.861824	0.388784	0.747335
RFFL	ENSG00000092871	2261.32	-0.409955	0.402862	-1.01761	0.308865	0.681769
UNC13D	ENSG00000092929	1307.75	-1.02427	0.601903	-1.70171	0.0888092	0.398437
MFSD11	ENSG00000092931	1158.7	-0.475227	0.293695	-1.6181	0.105641	0.429158
DPYSL2	ENSG00000092964	2960.92	1.86159	0.525088	3.5453	0.000392173	0.0216916
TGFB2	ENSG00000092969	673.317	2.27105	0.905058	2.50929	0.0120975	0.147327
GPATCH2	ENSG00000092978	1047.66	-0.250755	0.256665	-0.976976	0.328581	0.699023
NUP50	ENSG00000093000	6242.23	-0.356039	0.337556	-1.05476	0.291537	0.665358
CDC45	ENSG00000093009	775.466	0.988791	0.485824	2.03529	0.0418221	0.277354
COMT	ENSG00000093010	2419.02	-0.416497	0.421421	-0.988317	0.322998	0.694796
ADA2	ENSG00000093072	903.273	-0.12847	0.729834	-0.176027	0.860273	0.962995
NA	ENSG00000093100	573.401	-0.312008	0.429052	-0.727203	0.467102	0.79715
ECHDC1	ENSG00000093144	2760.06	-0.672226	0.488989	-1.37473	0.169216	0.527492
LRRFIP2	ENSG00000093167	5417.69	-0.342276	0.400275	-0.855103	0.392494	0.748977
SEC22C	ENSG00000093183	1111.93	-0.0723356	0.392055	-0.184504	0.853618	0.961414
XYLB	ENSG00000093217	224.302	0.887307	0.498005	1.78172	0.0747945	0.366862
HDAC6	ENSG00000094631	1468.83	-0.0510842	0.354697	-0.144022	0.885483	0.970834
OR1I1	ENSG00000094661	5.96076	1.2238	1.44871	0.844755	0.398248	NA
GABRP	ENSG00000094755	4603.34	1.15528	0.999035	1.1564	0.247518	0.620872
KRT31	ENSG00000094796	117.449	-1.85852	0.788456	-2.35717	NA	NA
CDC6	ENSG00000094804	1626.03	1.06242	0.461043	2.30439	0.0212009	0.198583
UPRT	ENSG00000094841	269.613	-0.334402	0.539536	-0.619796	0.535392	0.834501
CDC23	ENSG00000094880	1874.27	0.322725	0.352084	0.916615	0.359344	0.724881
AAAS	ENSG00000094914	1671.32	0.367262	0.26941	1.36321	0.172817	0.53229
CBX5	ENSG00000094916	9440.29	1.21131	0.591158	2.04904	0.0404579	0.273998
FMO2	ENSG00000094963	562.339	-1.92715	1.24421	-1.5489	0.121406	0.455586
SUCO	ENSG00000094975	2603.59	-0.511611	0.365928	-1.39812	0.162077	0.518039
MSH2	ENSG00000095002	3030.3	1.34942	0.441602	3.05574	0.00224504	0.0586321
MAP3K1	ENSG00000095015	2823.44	-0.222586	0.434745	-0.511993	0.608656	0.867642
DHPS	ENSG00000095059	1404.36	0.596503	0.283315	2.10544	0.0352527	0.253886
HOOK2	ENSG00000095066	3351.18	0.171561	0.431806	0.39731	0.691139	0.904667
ARCN1	ENSG00000095139	4908.91	-0.661951	0.398076	-1.66288	0.0963374	0.41288
EPB41L4B	ENSG00000095203	1272.51	-0.138489	0.871751	-0.158863	0.873777	0.967747
TMEM38B	ENSG00000095209	795.11	0.550773	0.486579	1.13193	0.257664	0.632074
PSMD5	ENSG00000095261	2561.68	0.203135	0.396936	0.511756	0.608822	0.867814
PTGS1	ENSG00000095303	3126.76	-2.23305	0.83396	-2.67765	0.00741413	0.115149
NUP188	ENSG00000095319	3029.03	0.585253	0.372775	1.56999	0.116418	0.449128
CRAT	ENSG00000095321	343.324	0.0857606	0.607047	0.141275	0.887653	0.970834
SH2D3C	ENSG00000095370	213.451	0.480412	0.47215	1.0175	0.308916	0.681769
NANS	ENSG00000095380	1401.54	-0.0814064	0.29472	-0.276216	0.782382	0.939816
TBC1D2	ENSG00000095383	1835.9	-0.746564	0.515803	-1.44738	0.14779	0.498336
WHRN	ENSG00000095397	486.936	-0.00200169	0.650045	-0.00307931	0.997543	0.999229
CWF19L1	ENSG00000095485	1170.83	0.0451323	0.39136	0.115322	0.90819	0.975753
SEMA4G	ENSG00000095539	29.8351	1.07072	0.736254	1.45429	0.145867	0.494628
BTAF1	ENSG00000095564	6536	0.458768	0.425807	1.07741	0.281297	0.656007
IKZF5	ENSG00000095574	1213.37	0.161609	0.493749	0.32731	0.743433	0.925938
BLNK	ENSG00000095585	2025.28	-1.30739	0.537581	-2.43198	0.0150165	0.163974
TLL2	ENSG00000095587	22.8952	1.45466	1.08339	1.34269	0.179371	0.540797
CYP26A1	ENSG00000095596	43.53	1.71857	1.54205	1.11447	0.265077	0.638508
TDRD1	ENSG00000095627	13.0817	0.0244341	1.03107	0.0236979	0.981094	0.99484
SORBS1	ENSG00000095637	464.661	0.598056	0.672923	0.888744	0.374141	0.736442
CRTAC1	ENSG00000095713	51.7101	-0.367801	1.5223	-0.241609	NA	NA
BAMBI	ENSG00000095739	179.705	-0.189532	0.929745	-0.203854	0.838468	0.957086
IL11	ENSG00000095752	111.809	0.921649	0.839439	1.09793	0.272233	0.646307
MYO3A	ENSG00000095777	823.107	2.92813	0.937164	3.12446	0.00178131	0.0511808
WAC	ENSG00000095787	7709.38	0.209511	0.370774	0.565064	0.57203	0.852935
CREM	ENSG00000095794	777.094	0.300585	0.348221	0.863203	0.388026	0.747124
NUBP2	ENSG00000095906	1011.37	0.053043	0.406218	0.130578	0.896109	0.972104
TPSD1	ENSG00000095917	19.2839	-2.61705	1.23502	-2.11904	0.0340875	0.250297
HIVEP1	ENSG00000095951	2809.62	0.935567	0.443273	2.11059	0.0348079	0.252101
TREM2	ENSG00000095970	91.2906	-1.89548	0.763356	-2.48309	0.0130248	0.152709
CRISP3	ENSG00000096006	345.341	0.216908	2.2033	0.0984469	0.921577	0.979431
FKBP5	ENSG00000096060	9120.15	0.661876	0.651293	1.01625	0.30951	0.682259
SRPK1	ENSG00000096063	4597.58	-0.180441	0.296181	-0.609225	0.542375	0.838685
BRPF3	ENSG00000096070	1225.44	-0.000541668	0.412683	-0.00131255	0.998953	0.999493
MRPS18A	ENSG00000096080	963.919	-0.273004	0.370877	-0.736104	0.461667	0.793714
TMEM14A	ENSG00000096092	1613.27	0.525806	0.452395	1.16227	0.245125	0.617702
EFHC1	ENSG00000096093	912.91	-0.0457495	0.423828	-0.107944	0.91404	0.977554
HSP90AB1	ENSG00000096384	46627.8	-0.315736	0.293195	-1.07688	0.281535	0.656099
CDC5L	ENSG00000096401	3606.39	0.126093	0.321689	0.391973	0.695078	0.907096
ITPR3	ENSG00000096433	9364.34	0.360882	0.487828	0.739773	0.459438	0.792913
ZNF184	ENSG00000096654	648.71	0.708529	0.442357	1.60171	0.109219	0.436068
DSP	ENSG00000096696	158748	-1.5046	0.589691	-2.55151	0.0107258	0.138814
SIRT1	ENSG00000096717	1755.02	0.746744	0.48806	1.53003	0.12601	0.463761
HNRNPH3	ENSG00000096746	10786.8	0.138337	0.339612	0.407338	0.68376	0.901209
IFT74	ENSG00000096872	843.575	0.312372	0.403255	0.774626	0.43856	0.778671
JAK2	ENSG00000096968	4167.15	1.19686	0.699139	1.71191	0.0869137	0.394201
IL12RB1	ENSG00000096996	159.662	0.40957	0.761904	0.537561	0.59088	0.861561
ABL1	ENSG00000097007	1679.1	0.286185	0.271649	1.05351	0.292108	0.665888
ACOT7	ENSG00000097021	1479.44	-1.19108	0.522451	-2.27979	0.0226201	0.203538
SH3GLB1	ENSG00000097033	5915.66	-0.543707	0.292789	-1.85699	0.0633124	0.339291
CDC7	ENSG00000097046	1934.38	0.667898	0.598546	1.11587	0.264479	0.638044
SYDE2	ENSG00000097096	242.948	1.46993	0.828799	1.77357	0.0761338	0.370121
PCSK5	ENSG00000099139	412.405	-1.42895	0.729811	-1.95797	0.0502331	0.304168
SCD	ENSG00000099194	12272.5	-1.37835	0.738846	-1.86555	0.0621046	0.337001
TMED1	ENSG00000099203	488.219	0.117395	0.432138	0.27166	0.785883	0.941906
ABLIM1	ENSG00000099204	13002.2	-1.34475	0.740916	-1.81499	0.0695261	0.354204
ERMP1	ENSG00000099219	3201.81	-0.333875	0.366036	-0.912136	0.361697	0.726569
RAB18	ENSG00000099246	5574.89	-0.803539	0.355569	-2.25986	0.0238297	0.20895
NRP1	ENSG00000099250	1103.88	-0.474464	0.426827	-1.11161	0.266307	0.639384
PRTFDC1	ENSG00000099256	495.737	2.33769	0.660229	3.54073	0.00039902	0.0218105
PALMD	ENSG00000099260	1846.1	-2.07117	0.62009	-3.34011	0.00083744	0.0337668
TSPAN15	ENSG00000099282	877.051	0.0934813	0.695457	0.134417	0.893073	0.971679
MACROH2A2	ENSG00000099284	784.038	-0.396403	0.953972	-0.415529	0.677754	0.89798
WASHC2A	ENSG00000099290	3060.09	0.3363	0.320602	1.04896	0.294195	0.667053
MAST3	ENSG00000099308	489.757	0.403688	0.353012	1.14356	0.252808	0.627099
MZF1	ENSG00000099326	944.024	0.101005	0.430882	0.234416	0.814662	0.951385
OCEL1	ENSG00000099330	204.663	-0.876925	0.511928	-1.71299	0.086715	0.393922
MYO9B	ENSG00000099331	3195.1	-0.0478674	0.395052	-0.121167	0.903559	0.974726
KCNK6	ENSG00000099337	4585.64	-2.38183	0.690064	-3.4516	0.000557273	0.0266164
CATSPERG	ENSG00000099338	71.1077	-0.131418	0.659945	-0.199134	0.842158	0.95818
PSMD8	ENSG00000099341	3110.57	-0.489534	0.28449	-1.72074	0.0852971	0.390159
FBXL19	ENSG00000099364	1420.38	-0.747335	0.410403	-1.82098	0.0686102	0.351813
STX1B	ENSG00000099365	134.447	-0.357723	0.871986	-0.41024	0.68163	0.899579
HSD3B7	ENSG00000099377	554.562	-0.796219	0.539523	-1.47578	0.140002	0.485748
SETD1A	ENSG00000099381	1097.39	0.335256	0.31468	1.06539	0.286702	0.660247
BCL7C	ENSG00000099385	804.824	-0.277062	0.477741	-0.579941	0.561954	0.847633
CIRBP	ENSG00000099622	7878.21	0.143583	0.331065	0.433701	0.664506	0.892735
ATP5F1D	ENSG00000099624	1354.05	-0.37416	0.412777	-0.906446	0.3647	0.730003
CBARP	ENSG00000099625	93.0944	-0.913832	0.956263	-0.955628	0.33926	0.709146
IGFALS	ENSG00000099769	36.4558	5.08645	1.84216	2.76114	NA	NA
HNRNPM	ENSG00000099783	15125.7	0.0344707	0.297214	0.11598	0.907669	0.97563
MARCHF2	ENSG00000099785	450.178	-0.160265	0.34997	-0.457938	0.646997	0.884393
NDUFB7	ENSG00000099795	1217.8	-0.0557017	0.373837	-0.149	0.881554	0.969775
TECR	ENSG00000099797	5657.64	-0.528011	0.295218	-1.78855	0.0736877	0.363945
TIMM13	ENSG00000099800	1139.07	-0.517031	0.409212	-1.26348	0.206416	0.574627
CDC34	ENSG00000099804	930.874	-1.11838	0.505361	-2.21304	0.0268947	0.221827
MTAP	ENSG00000099810	4863.72	-1.1909	0.481119	-2.47528	0.0133132	0.154393
MISP	ENSG00000099812	285.641	-0.718982	0.890406	-0.807477	0.419392	0.767486
CEP170B	ENSG00000099814	3698.51	-1.55778	0.643035	-2.42255	0.015412	0.166274
POLR2E	ENSG00000099817	2969.62	0.0341125	0.426	0.0800763	0.936177	0.983378
POLRMT	ENSG00000099821	1322.89	0.2194	0.493308	0.444753	0.656498	0.888039
HCN2	ENSG00000099822	49.1132	-1.63083	0.854388	-1.90877	0.0562915	0.321836
IZUMO4	ENSG00000099840	239.857	0.147962	0.541524	0.273232	0.784675	0.941339
RASSF7	ENSG00000099849	727.138	-0.511808	0.489378	-1.04583	0.295637	0.66809
GADD45B	ENSG00000099860	1607.69	-0.861963	0.749887	-1.14946	0.250368	0.624261
PALM	ENSG00000099864	172.165	0.208929	1.01754	0.205327	0.837317	0.957086
MKNK2	ENSG00000099875	9067.63	-0.786546	0.415472	-1.89314	0.0583392	0.327878
ARVCF	ENSG00000099889	428.576	0.163787	0.684888	0.239144	0.810994	0.950263
TRMT2A	ENSG00000099899	1180.78	0.155016	0.433118	0.357908	0.720412	0.916281
[truncated: 20,074 more rows]

## Sheet: Supplementary Table S4C
Differentially Expressed Genes (DEGs) overlapping between the HNSCC cell lines (93VU-147T and UMSCC-047) after HOXC6 knockdown, TCGA and UMB datasets
	seqnames	start	end	width	strand	source	type	score	phase	gene_id	gene_version	gene_name	gene_source	gene_biotype	transcript_id	transcript_version	transcript_name	transcript_source	transcript_biotype	tag	transcript_support_level	exon_number	exon_id	exon_version	protein_id	protein_version	ccds_id	db_xref	gbkey	locus_tag	experiment	note	product	siRNAL2FC	TCGAL2FC	UMBL2FC
ENSG00000134755	18	31058840	31102522	43683	-	ensembl_havana	gene	NA	NA	ENSG00000134755	18	DSC2	ensembl_havana	protein_coding	NA	NA	NA	NA	NA	NA	NA	NA	NA	NA	NA	NA	NA	NA	NA	NA	NA	NA	NA	1.10494	-1.00826	-2.11328
ENSG00000131650	16	2964216	2968380	4165	+	ensembl_havana	gene	NA	NA	ENSG00000131650	15	KREMEN2	ensembl_havana	protein_coding	NA	NA	NA	NA	NA	NA	NA	NA	NA	NA	NA	NA	NA	NA	NA	NA	NA	NA	NA	1.0739	1.04153	2.52831
ENSG00000197757	12	53990624	54030823	40200	+	ensembl_havana	gene	NA	NA	ENSG00000197757	8	HOXC6	ensembl_havana	protein_coding	NA	NA	NA	NA	NA	NA	NA	NA	NA	NA	NA	NA	NA	NA	NA	NA	NA	NA	NA	-2.00798	2.0921	3.82604
ENSG00000115009	2	227805739	227817564	11826	+	ensembl_havana	gene	NA	NA	ENSG00000115009	13	CCL20	ensembl_havana	protein_coding	NA	NA	NA	NA	NA	NA	NA	NA	NA	NA	NA	NA	NA	NA	NA	NA	NA	NA	NA	4.0943	1.31404	4.677
ENSG00000110975	12	33374238	33439819	65582	-	ensembl_havana	gene	NA	NA	ENSG00000110975	8	SYT10	ensembl_havana	protein_coding	NA	NA	NA	NA	NA	NA	NA	NA	NA	NA	NA	NA	NA	NA	NA	NA	NA	NA	NA	-2.3038	1.76301	5.52828
ENSG00000172379	15	80404350	80597933	193584	+	ensembl_havana	gene	NA	NA	ENSG00000172379	22	ARNT2	ensembl_havana	protein_coding	NA	NA	NA	NA	NA	NA	NA	NA	NA	NA	NA	NA	NA	NA	NA	NA	NA	NA	NA	1.12138	1.86333	4.73895
ENSG00000260941	1	119597702	119599271	1570	-	havana	gene	NA	NA	ENSG00000260941	1	LINC00622	havana	lncRNA	NA	NA	NA	NA	NA	NA	NA	NA	NA	NA	NA	NA	NA	NA	NA	NA	NA	NA	NA	2.09592	1.07058	3.83056
ENSG00000130558	9	135075422	135121180	45759	+	ensembl_havana	gene	NA	NA	ENSG00000130558	20	OLFM1	ensembl_havana	protein_coding	NA	NA	NA	NA	NA	NA	NA	NA	NA	NA	NA	NA	NA	NA	NA	NA	NA	NA	NA	1.49937	1.47184	2.86835
ENSG00000161905	17	4630919	4642294	11376	-	ensembl_havana	gene	NA	NA	ENSG00000161905	13	ALOX15	ensembl_havana	protein_coding	NA	NA	NA	NA	NA	NA	NA	NA	NA	NA	NA	NA	NA	NA	NA	NA	NA	NA	NA	-1.07842	1.22187	-7.69264
ENSG00000177103	11	117427772	117817525	389754	-	ensembl_havana	gene	NA	NA	ENSG00000177103	15	DSCAML1	ensembl_havana	protein_coding	NA	NA	NA	NA	NA	NA	NA	NA	NA	NA	NA	NA	NA	NA	NA	NA	NA	NA	NA	2.41718	1.3885	6.85344
ENSG00000165323	11	92224818	92896473	671656	+	ensembl_havana	gene	NA	NA	ENSG00000165323	16	FAT3	ensembl_havana	protein_coding	NA	NA	NA	NA	NA	NA	NA	NA	NA	NA	NA	NA	NA	NA	NA	NA	NA	NA	NA	-1.00424	1.9254	4.99755
