# Supplementary material for: HOXC6 overexpression stimulates cell migration and correlates with poor prognosis in head and neck squamous cell carcinoma
Source: Cell Mol Life Sci. 2026 Jan 11;83(1):77. doi: 10.1007/s00018-025-06039-3 (PMC12858702; doi:10.1007/s00018-025-06039-3)
Supplement: Supplementary file 5 — Supplementary Material 5 (XLSX 39.0 KB) [file 18_2025_6039_MOESM5_ESM.xlsx]

## Sheet: Supplementary Table S5A_TCGA
	pathway	padj	NES	genes
1	HALLMARK_ADIPOGENESIS	9.8719e-08	-2.04455	SQOR;RNF11;MGLL;CIDEA;RETSAT;UBC;SOWAHC;SLC25A10;GRPEL1;RREB1;FABP4;MDH2;ABCB8;CMPK1;IDH3A;SUCLG1;TOB1;UQCRQ;ATP5PO;COQ9;SDHB;MTCH2;DLAT;REEP6;UQCRC1;GHITM;NDUFAB1;HSPB8;ALDOA;RIOK3;ECHS1;PDCD4;NDUFB7;DHRS7B;ACOX1;SDHC;REEP5;SCP2;UQCR10;DHRS7;ESRRA;CAVIN1;NABP1;CYC1;CPT2;ITGA7;UQCR11;MRPL15;ADIPOQ;TST;COX6A1;COX8A;UBQLN1;PTGER3;DGAT1;TALDO1;POR;PEX14;CHUK;ACLY;ITIH5;ME1;ESYT1;HIBCH;AIFM1;COX7B;CA…
2	HALLMARK_ALLOGRAFT_REJECTION	0.0351751	-1.36462	RARS1;WARS1;IL18;IL4R;EIF5A;KRT1;CAPG;ABI1;EREG;EIF3J;IL1B;HLA-E;RPL3L;HLA-A;NME1;EIF3D;IRF7;CSK;EIF3A;IL10;RPS9;TAP2;BCL10;STAB1;NLRP3;RPL9;ABCE1;PSMB10;UBE2N;CCND2;EIF4G3;TAP1;GBP2;CD47;GLMN;B2M;RPL39;CCL11;MTIF2;RPS19;STAT1;C2;GALNT1;HIF1A;CXCL9;CCL22;IL12B;SRGN;CCR2;CCL13;ACHE;CD7;GZMA;IL12RB1;RPS3A;LYN;PRF1;ELANE;IRF8;IFNGR2;RIPK2;TGFB1
3	HALLMARK_ANDROGEN_RESPONSE	0.0638347	-1.38854	PDLIM5;GNAI3;HMGCR;ELL2;DHCR24;SORD;HOMER2;STEAP4;MAP7;PA2G4;AZGP1;RRP12;INPP4B;HMGCS1;STK39;SLC38A2;DBI;IDI1;HPGD;NCOA4;SPDEF;SAT1;KLK3;B2M;ALDH1A3;VAPA;SRF;SCD;ACSL3;TMEM50A;GPD1L
4	HALLMARK_ANGIOGENESIS	0.456656	1.06008	STC1;MSX1;FGFR1;PDGFA;SERPINA5;ITGAV;VTN;PTK2;TIMP1;POSTN;VAV2;LUM;APOH;FSTL1;SLCO2A1;VEGFA;COL5A2;CXCL6;JAG2;SPP1;VCAN;KCNJ8;LPL;OLR1;PGLYRP1
5	HALLMARK_APICAL_JUNCTION	0.173142	-1.19443	MVD;JUP;MPZL2;DSC1;PCDH1;ADAM15;BAIAP2;TJP1;MAPK14;ARPC2;MAPK13;CRB3;WASL;CAP1;HRAS;CDH1;ACTG1;PPP2R2C;CDSN;ACTB;VWF;CDH3;STX4;CD209;TUBG1;NECTIN4;EXOC4;CALB2;NECTIN1;GNAI1;ZYX;LDLRAP1;FLNC;ALOX15B;PFN1;FSCN1;PECAM1;CDH15;CD34;RSU1;NEXN;MAP3K20;IRS1;ACTA1;AKT2;NECTIN2;PARD6G;DSC3;ACTN2;MYL12B;CADM2;GTF2F1
6	HALLMARK_APICAL_SURFACE	0.396473	-1.10362	LYPD3;RHCG;MAL;HSPB1;CRYBG1;SLC34A3;ATP6V0A4
7	HALLMARK_APOPTOSIS	0.00402541	-1.51388	ANXA1;CASP4;GNA15;CASP1;LMNA;EMP1;FDXR;RETSAT;CDKN1A;BCL2L1;HSPB1;IL18;IGFBP6;TSPO;ETF1;MCL1;CYLD;SPTAN1;ISG20;EREG;IL1B;VDAC2;PDCD4;AVPR1A;CD14;ADD1;EBP;CDC25B;DPYD;ERBB3;BCL10;CTH;CCND2;SAT1;CAV1;CFLAR;TAP1;CD44;IFITM3;DNAJA1;CASP7;BCAP31
8	HALLMARK_BILE_ACID_METABOLISM	0.535133	-1.00396	SULT2B1;ABCG4;CYP8B1;FDXR;DHCR24;RETSAT;OPTN;BBOX1;GSTK1;IDH2;SLC23A1;ABCA8;PRDX5;ABCD3;HSD3B7;SCP2;RXRA;ACSL1;IDI1;PNPLA8;NEDD4;SLC29A1;DIO2;HSD17B4;DIO1;PEX6
9	HALLMARK_CHOLESTEROL_HOMEOSTASIS	0.000613061	-1.82617	MVD;MVK;TM7SF2;HMGCR;CPEB2;MAL2;NSDHL;ETHE1;S100A11;PMVK;FABP5;ACTG1;LDLR;FBXO6;FDPS;GNAI1;AVPR1A;LSS;HMGCS1;EBP;PCYT2;SQLE;FASN;IDI1
10	HALLMARK_COAGULATION	0.827526	-0.88065	ANXA1;KLK8;SERPINB2;F12;CFD;RAC1;RAPGEF3;DUSP14;F3;GNG12;SIRT2;RABIF;VWF;LTA4H;PREP;CAPN5;THBD;WDR1;CAPN2;PECAM1;GNB2;PEF1;A2M;ACOX2;TF;FURIN;MSRB2;C2;LGMN;S100A13
11	HALLMARK_COMPLEMENT	0.104839	-1.2617	CASP4;S100A9;GNAI3;S100A12;SERPINB2;CASP1;PPP4C;RHOG;CDA;PRSS3;PIM1;CTSD;MSRB1;CALM1;F3;ATOX1;CDK5R1;RABIF;DOCK9;STX4;USP15;DUSP5;LTA4H;RASGRP1;LAP3;CASP5;CTSL;PREP;EHD1;CA2;IRF7;CASP10;PFN1;PDP1;GNB2;PRDM4;PPP2CB;CTSC;XPNPEP1;FCN1;CPM;PLA2G4A;CASP7;ACTN2;USP8;GRB2;C2;LGMN;S100A13;ME1;CFH;SIRT6;C1QA;GZMA;DOCK4;MAFF;PSMB9;CFB;FDX1;PRKCD;LYN;PSEN1;VCPIP1;CD59
12	HALLMARK_DNA_REPAIR	0.639862	-0.959576	VPS37B;APRT;NT5C3A;PNP;CDA;ELOA;TAF13;RALA;GUK1;ELL;EDF1;VPS28;ITPA;GTF2H5;NME1;CANT1;POLR2E;GTF2B;POLE4;POLR2A;IMPDH2;TSG101;POLR2I;GTF2H1;DCTN4;CMPK2;ERCC1;NELFE;NT5C;AK1;POLR1C;BCAP31;NFX1;GTF2F1;NELFB;ERCC4;POLR2F;STX3;GTF2H3;AK3;SUPT5H;ALYREF;UMPS;ADRM1;RBX1
13	HALLMARK_E2F_TARGETS	0.000214976	1.74522	RAD51AP1;PSIP1;CDKN2C;NUP107;PNN;HELLS;NCAPD2;LIG1;HMGB2;TIMELESS;TMPO;UBE2T;MXD3;CIT;SPAG5;LUC7L3;TOP2A;STMN1;MCM7;KIF18B;WDR90;PAN2;CDKN1B;RBBP7;MCM3;MCM5;RAD1;PSMC3IP;MMS22L;LMNB1;UBR7;CBX5;CDK4;POLD1;GINS4;DSCC1;LBR;CENPM;BRMS1L;ATAD2;RFC3;CCP110;CHEK2;MSH2;NASP;PRPS1;KIF4A;ASF1B;ORC6;POLE;UNG;TFRC;SPC25;SMC4;TCF19;ANP32E;XPO1;MCM6;RAD51C;GINS1;TP53;SUV39H1;MCM2;CDCA3;TRA2B;CDK1;MAD2L1;BRCA1;…
14	HALLMARK_EPITHELIAL_MESENCHYMAL_TRANSITION	0.00226726	1.59889	VCAM1;APLP1;PCOLCE2;FGF2;ENO2;SCG2;FZD8;OXTR;MAGEE1;PTX3;MEST;GPX7;CDH2;PRSS2;MSX1;MCM7;ITGB3;CTHRC1;PLOD3;FERMT2;LOXL1;FN1;MATN3;LOXL2;COL7A1;SGCB;P3H1;PRRX1;CADM1;FBLN1;IL15;GEM;MYL9;FOXC2;PLOD2;TAGLN;LOX;TFPI2;EDIL3;DPYSL3;MATN2;EFEMP2;PMEPA1;SPOCK1;CDH11;MMP14;COL8A2;GAS1;PFN2;BDNF;IGFBP3;SLIT3;ITGAV;FAS;SERPINH1;ACTA2;TNFAIP3;FBLN2;VIM;ID2;TIMP1;POSTN;COL16A1;PCOLCE;PMP22;LAMA1;ADAM12;COL5A1…
15	HALLMARK_ESTROGEN_RESPONSE_EARLY	0.000157349	-1.70834	CLIC3;SULT2B1;ANXA9;SFN;ABLIM1;PPIF;AQP3;ZNF185;TTC39A;ESRP2;KLK10;LAD1;RHOD;TIAM1;WWC1;KLF4;KAZN;TFF3;UGCG;BAG1;MAST4;MREG;MINDY1;GAB2;KRT13;TOB1;P2RY2;ENDOD1;FLNB;TFF1;RAB31;SLC7A5;MYC;AMFR;RRP12;RASGRP1;CYP26B1;HSPB8;CALB2;SNX24;FOS;CANT1;MYOF;MAPT;TPD52L1;SLC16A1;FASN;OVOL2;SLC19A2;SLC9A3R1;REEP1;TFAP2C;SCNN1A;NRIP1;GFRA1;AREG;CD44;FDFT1;CELSR2;FOXC1;DYNLT3;TIPARP;SVIL;CISH;MUC1;HR;RPS6KA2
16	HALLMARK_ESTROGEN_RESPONSE_LATE	2.28483e-05	-1.80989	CLIC3;SULT2B1;ANXA9;SFN;PPIF;S100A9;PKP3;KLK10;PERP;TRIM29;KLK11;TIAM1;LLGL2;GFUS;KLF4;MAPK13;TFF3;HSPA4L;FABP5;BAG1;CDH1;SORD;KRT13;HOMER2;ZFP36;GALE;TOB1;ISG20;TNNC1;FLNB;UNC13B;TFF1;ST14;RAB31;SLC7A5;IDH2;IMPA2;AMFR;CYP26B1;TH;HSPB8;PDCD4;GJB3;FOS;MYOF;CA2;MAPT;TPD52L1;SLC16A1;NMU;TPSAB1;OVOL2;SLC9A3R1;DCXR;MOCS2;SLC2A8;CAV1;TFAP2C;SCNN1A;COX6C;TST;NRIP1;AREG;CD44;SLC29A1;FDFT1;ACOX2;CELSR2;CK…
17	HALLMARK_FATTY_ACID_METABOLISM	5.11155e-05	-1.86199	ACAA1;TP53INP2;SUCLA2;MGLL;CIDEA;HSDL2;NSDHL;DHCR24;RETSAT;ETFDH;AQP7;MDH2;SUCLG1;HADHB;RAP1GDS1;ENO3;LDHA;GRHPR;REEP6;ALDOA;ECHS1;S100A10;HCCS;ACOX1;HMGCS1;CA2;SDHC;PTS;FASN;UBE2L6;ACSL1;IDI1;IDH3B;HPGD;CPT2;GPD1;VNN1;PSME1;NTHL1;GSTZ1;HSD17B4;DLST;HSPH1;HSD17B10;FH;ALDH9A1;CBR3;ME1;PDHB;HIBCH;ECI1;METAP1;CA4;SUCLG2;ACOT8;ECI2;UROS;KMT5A;CYP1A1;ACSL5
18	HALLMARK_G2M_CHECKPOINT	0.104839	1.26077	ATF5;HOXC10;CDKN2C;TROAP;E2F1;RAD54L;SAP30;TMPO;NEK2;CBX1;TOP2A;KIF15;STMN1;CDKN1B;EXO1;MCM3;MCM5;CDC45;CENPF;LMNB1;WRN;TENT4A;PBK;CDK4;FBXO5;CCNT1;LBR;NASP;FANCC;NSD2;KIF4A;ORC6;POLE;H2AZ2;SRSF10;DBF4;SMC4;CDC6;CHAF1A;XPO1;MCM6;DMD;SUV39H1;MCM2;TRA2B;POLQ;CDK1;TPX2;MAD2L1;CCND1;UCK2;CDC7;HMGN2;MEIS2;RAD21;BARD1;EZH2;PRC1;KIF11;PRIM2;BRCA2;CASP8AP2;MNAT1;RPA2;ESPL1;SMC2;PDS5B;ABL1;STAG1;ARID4A;PL…
19	HALLMARK_GLYCOLYSIS	0.0396002	-1.3277	DSC2;PGM2;RARS1;UGP2;GOT2;QSOX1;NSDHL;GFUS;SLC25A10;TFF3;SDC1;TXN;MDH2;PGAM1;ALG1;HK2;HDLBP;GALE;GYS1;AK4;ISG20;LDHA;TGFA;PGLS;EFNA3;GALK1;PKM;ALDOA;GMPPB;ENO1;B4GALT2;B3GNT3;GMPPA;IL13RA1;CAPN5;PYGL;SDHC;PPIA;NOL3;AGL;CTH;HOMER1;NDUFV3;FAM162A;PMM2;PPP2CB;CD44;RBCK1;PFKP;TALDO1;SRD5A3;ALDH9A1;ERO1A;MET;CITED2;ARPP19;ME1
20	HALLMARK_HEDGEHOG_SIGNALING	0.173142	1.27374	SLIT1;HEY1;PTCH1;SCG2;GLI1;NKX6-1;SHH;L1CAM;DPYSL2;NRCAM;CRMP1;NF1;OPHN1;UNC5C;RTN1;CELSR1;THY1;PLG;LDB1;CNTFR;VEGFA;HEY2
21	HALLMARK_HEME_METABOLISM	0.0010409	-1.61848	AQP3;ATP6V0A1;BMP2K;ELL2;PDZK1IP1;RANBP10;MBOAT2;MAP2K3;OPTN;KLF3;NFE2;CLCN3;SLC66A2;LRP10;KAT2B;BTRC;NEK7;SLC6A9;CAST;CTNS;BSG;ACP5;ENDOD1;KDM7A;PGLS;BACH1;USP15;DAAM1;ACKR1;RIOK3;MARCHF2;GAPVD1;HMBS;ADIPOR1;AGPAT4;ADD1;CA2;TSPAN5;TMEM9B;LMO2;TOP1;TRIM58;MOSPD1;PICALM;BPGM;NCOA4;RNF123;MARK3;ATG4A;ARHGEF12;ALAS2
22	HALLMARK_HYPOXIA	0.668303	-0.940516	SULT2B1;PGM2;UGP2;CDKN1A;HS3ST1;PIM1;PKP1;NDST1;F3;HK2;HDLBP;ZFP36;GYS1;AK4;ENO3;ISG20;LDHA;KLF6;NAGK;ANXA2;EFNA3;GALK1;GRHPR;ILVBL;ALDOA;ENO1;PRDX5;FOS;MT2A;NOCT;CAVIN1;PPP1R3C;DUSP1;AMPD3;CAV1;PYGM;FAM162A;HK1;MT1E;TMEM45A
23	HALLMARK_IL2_STAT5_SIGNALING	0.104839	-1.26079	HOPX;ECM1;MXD1;RNH1;EMP1;TIAM1;BCL2L1;PNP;IL4R;CYFIP1;PIM1;MYO1E;CAPG;HK2;IKZF2;ENO3;IL1RL1;KLF6;MYO1C;MYC;TTC39B;MAP3K8;PRNP;CA2;SH3BGRL2;PHLDA1;IL10;AHNAK;CDCP1;SELP;SERPINB6;PRKCH;CCND2;CD81;WLS;CKAP4;SNX14;FGL2;CD44;NFKBIZ;PTRH2;IFITM3;CXCL10;FURIN;HIPK2;ITIH5;ITGA6;CISH;MUC1;PDCD2L;ANXA4;RORA;XBP1;GSTO1;NRP1;TNFRSF21;ICOS;MAFF;UMPS;PUS1;NCS1;GLIPR2;SMPDL3A;NCOA3;TLR7;SPRY4;IGF2R;IRF8;RHOB;PL…
24	HALLMARK_IL6_JAK_STAT3_SIGNALING	0.374695	-1.09136	MYD88;BAK1;IL4R;PIM1;PLA2G2A;IL1B;MAP3K8;CXCL11;CD14;IL13RA1;LEPR;ACVRL1;CD44;A2M;TNFRSF1A;CXCL10;CSF3R;STAT3;STAT1;GRB2;CXCL9;PTPN11;TNFRSF21;SOCS3;IL12RB1;IL15RA;IFNGR2;TGFB1;JUN;PTPN1;CCR1;IL3RA;HMOX1;STAT2;STAM2;IL9R;CD36
25	HALLMARK_INFLAMMATORY_RESPONSE	0.0122684	-1.43642	GNA15;MXD1;NOD2;GNAI3;MEFV;FFAR2;CDKN1A;RHOG;IL18;IL4R;KIF1B;HBEGF;CCL24;F3;SGMS2;RNF144B;P2RY2;KLF6;LDLR;ABI1;EREG;SLC31A1;MYC;IL1B;RASGRP1;SLC7A1;CXCL11;CD14;SLC31A2;TACR1;IRF7;CD82;IL10;PTPRE;BST2;BDKRB1;ATP2A2;TNFSF9;STAB1;NLRP3;PCDH7;PTAFR;CALCRL;FPR1;NMI;APLNR;CXCL10;CSF3R;LY6E;SELENOS;TACR3;MET;OSM;HIF1A;CXCL9;CCL22;IL12B;CHST2;CCRL2;ADRM1;PROK2;CMKLR1;LYN;PSEN1;RELA;C5AR1;SLC11A2
26	HALLMARK_INTERFERON_ALPHA_RESPONSE	2.3666e-12	-2.76469	CASP1;SAMD9;ISG15;WARS1;IL4R;BATF2;HERC6;SP110;RSAD2;ISG20;PARP12;TRIM21;LAP3;IFI27;PSMB8;SLC25A28;CXCL11;IFIH1;HELZ2;TRIM25;IRF7;TRIM26;OAS1;EPSTI1;TRAFD1;BST2;DDX60;IFI35;LPAR6;UBE2L6;MX1;PSME2;IFIT3;TRIM14;MVB12A;OASL;HLA-C;TAP1;CMPK2;GBP2;PSME1;NMI;CD47;SAMD9L;B2M;TRIM5;MOV10;IFITM3;CNP;CXCL10;OGFR;LY6E;TDRD7;CCRL2;NCOA7;IFI44;PSMB9;LGALS3BP;PARP9;PROCR;NUB1;RIPK2;IFIT2;TENT5A;PLSCR1
27	HALLMARK_INTERFERON_GAMMA_RESPONSE	5.07256e-12	-2.40456	CASP4;UPP1;GBP6;VAMP8;MYD88;CASP1;CDKN1A;PNP;ISG15;WARS1;IL4R;BATF2;PIM1;MVP;HERC6;SAMHD1;SP110;RSAD2;ISG20;PARP12;ZNFX1;VAMP5;SECTM1;TRIM21;LAP3;IFI27;PSMB8;RIPK1;SLC25A28;APOL6;HLA-A;CXCL11;OAS3;IFIH1;HELZ2;TRIM25;OAS2;IRF7;PSMB2;TRIM26;MT2A;EPSTI1;TRAFD1;BST2;DDX60;IFI35;UBE2L6;MX2;MX1;PSME2;SELP;IFIT3;PSMB10;TRIM14;BPGM;HLA-B;FPR1;OASL;NLRC5;TAP1;CMPK2;PSME1;NMI;RNF213;FGL2;SAMD9L;B2M;P2RY14;…
28	HALLMARK_KRAS_SIGNALING_DN	0.461865	1.03558	PDE6B;TG;CACNA1F;KCND1;MYO15A;NPHS1;NUDT11;C5;TCF7L1;STAG3;SLC6A3;CLSTN3;KCNN1;IRS4;EFHD1;GPR19;YPEL1;GPR3;KCNQ2;RIBC2;MSH5;SLC30A3;DCC;ZNF112;COL2A1;MACROH2A2;CALCB;ATP4A;GP1BA;NRIP2;YBX2;ADRA2C;SERPINA10;RYR2;AMBN;TFF2;CLDN16;COQ8A;IDUA;SHOX2;NGB;OXT;GPRC5C;ATP6V1B1;CCDC106;PRODH;PLAG1;EDN2;KRT15;SKIL;SPHK2;TAS2R4;BARD1;BRDT;DTNB;ZC2HC1C;CD207;KCNMB1;CAPN9
29	HALLMARK_KRAS_SIGNALING_UP	0.63994	-0.959863	SLPI;ARG1;JUP;MPZL2;MAFB;MALL;AMMECR1;CIDEA;EMP1;KLF4;STRN;PRDM1;HBEGF;IL1RL2;CAB39L;PEG3;EREG;MAP7;PPBP;IL1B;EPB41L3;PSMB8;YRDC;CA2;ENG;ADGRL4;PECAM1;BPGM;RELN;CCND2;PLVAP;IL33;TOR1AIP2;ALDH1A3;AVL9;TRIB1;AKT2;F2RL1;TMEM100;CXCL10;CCSER2;FLT4;F13A1;PDCD1LG2;EVI5;ERO1A;PRELID3B
30	HALLMARK_MITOTIC_SPINDLE	0.570641	-0.990406	TUBA4A;PDLIM5;EZR;CLIP1;KIF5B;ARHGAP27;TIAM1;WASL;PAFAH1B1;KIF1B;MYO1E;BCR;SPTAN1;CDC42;RANBP9;ARHGDIA;ARF6;FLNB;ABI1;RALBP1;CDC42EP1;KATNB1;CAPZB;NOTCH2;ARHGEF3;BIN1;CD2AP;FSCN1;SEPTIN9;MAP3K11;TUBGCP2;ARHGAP10;RASAL2;RAB3GAP1;BCAR1;ARHGEF12
31	HALLMARK_MTORC1_SIGNALING	8.97296e-06	-1.84845	TUBA4A;TM7SF2;HMGCR;POLR3G;FDXR;DHCR24;CDKN1A;PNP;MAP2K3;DAPP1;WARS1;ATP6V1D;ETF1;UBE2D3;SORD;PSME3;HK2;ABCF2;AK4;ARPC5L;HSPA4;LDHA;RRP9;LDLR;SLC7A5;RAB1A;USO1;TUBG1;LTA4H;ALDOA;CYB5B;ACTR2;ENO1;ACTR3;HMBS;HMGCS1;PPA1;PSMD12;ACACA;EBP;PPIA;SQLE;ATP2A2;ATP5MC1;IDI1;PSMD13;SLC9A3R1;CTH;YKT6;PSMB5;SERP1;SSR1;GTF2H1;UCHL5;CTSC;MTHFD2L;FGL2;NFKBIB;TOMM40;PRDX1;SCD;EIF2S2;ACSL3;ERO1A;LGMN;PSMA4;ACLY;EP…
32	HALLMARK_MYC_TARGETS_V1	3.03088e-07	-2.0068	SERBP1;GOT2;EIF4E;KARS1;GSPT1;TUFM;PSMD1;ETF1;EIF3B;NOP16;LDHA;RRP9;EIF3J;SSBP1;MYC;RPS2;SLC25A3;SRPK1;PA2G4;SRM;RPL34;NDUFAB1;CCT7;VDAC1;EIF2S1;RPL18;MRPL23;NME1;RAN;PSMA7;EEF1B2;EIF4H;EIF3D;RPL14;PSMB2;CCT3;PPIA;POLD2;AP3S1;YWHAQ;IMPDH2;CTPS1;COX5A;SYNCRIP;CYC1;C1QBP;RSL1D1;RPL6;PSMB3;LSM7;ABCE1;GLO1;RPS3;DHX15;TCP1;DDX21;HDDC2;RPLP0;PWP1;EIF4G2;PSMD7;RAD23B;IARS1;RACK1;CUL1;RPS5;UBE2E1;NHP2;MR…
33	HALLMARK_MYC_TARGETS_V2	0.00585119	-1.77602	SORD;NOP16;MRTO4;BYSL;HK2;RRP9;NIP7;GRWD1;MYC;PA2G4;SRM;RRP12;NOC4L;FARSA;TBRG4;PRMT3;PES1;PPAN;MAP3K6;DCTPP1;IMP4;WDR43;NOLC1;AIMP2;WDR74;PUS1;RABEPK
34	HALLMARK_MYOGENESIS	6.22701e-10	-2.2714	ABLIM1;BDKRB2;CDKN1A;COX7A1;CFD;BAG1;HBEGF;FST;TNNI1;SPTAN1;TNNT1;TNNI2;TNNT3;TPM3;ENO3;TNNC1;CASQ1;MYO1C;SIRT2;TNNC2;FABP3;HSPB8;RB1;FDPS;MEF2C;CRYAB;HRC;MYOM2;FLII;PRNP;SMTN;SGCA;ANKRD2;FHL1;MYH3;TPD52L1;LSP1;BIN1;SLN;CAMK2B;MYH4;MYH8;KLF5;MYOZ1;ERBB3;ACSL1;ATP2A1;MYH7;CACNG1;AGL;VIPR1;CAV3;MYL2;KIFC3;REEP1;TEAD4;ITGA7;COX6A2;PPP1R3C;SPDEF;TPM2;SOD3;PYGM;MYL3;MB;LDB3;MYBPH;DES;CKM;APLNR;CASQ2;A…
35	HALLMARK_NOTCH_SIGNALING	0.854851	0.746523	FZD7;SAP30;TCF7L2;PRKCA;FZD1;CCND1;DTX4;HES1;NOTCH1;HEYL
36	HALLMARK_OXIDATIVE_PHOSPHORYLATION	5.06259e-23	-2.96627	ACAA1;OGDH;SUCLA2;ALAS1;HADHA;TIMM13;ATP5F1D;GOT2;RETSAT;ETFDH;ATP5PB;TIMM8B;GRPEL1;ATP6V1D;UQCRC2;MDH2;ATP5PD;IDH3A;SUCLG1;HADHB;MRPS15;COX4I1;UQCRQ;MRPS12;LDHA;ATP5PO;ATP6V1F;CYCS;GLUD1;MFN2;SDHB;IDH2;SLC25A3;DLAT;ATP6V0B;UQCRC1;PMPCA;VDAC2;NDUFAB1;ECHS1;NDUFB2;VDAC1;ATP6V1H;HCCS;NDUFB7;NDUFS7;ATP5F1B;ATP5ME;COX6B1;SDHC;COX7A2;ETFA;UQCR10;NQO2;ATP5F1E;NDUFS8;ATP5MC1;ATP6V1G1;IDH3B;COX5A;CYC1;PD…
37	HALLMARK_P53_PATHWAY	2.34458e-09	-2.20726	SFN;MAPKAPK3;KLK8;UPP1;MXD1;KRT17;PERP;PLK2;VAMP8;SERPINB5;KIF13B;BAIAP2;CASP1;BAK1;GM2A;EPS8L2;FDXR;RETSAT;H2AJ;CDKN1A;KLF4;EPHA2;HSPA4L;SDC1;CTSD;HRAS;HBEGF;TNNI1;EI24;CDK5R1;RRAD;TOB1;RPL36;PITPNC1;AEN;TGFA;ST14;PLK3;CLCA2;VDR;RPS12;S100A10;RB1;NUDT15;RPL18;MKNK2;FOS;TPD52L1;CD82;RXRA;SLC35D1;PTPRE;TRAFD1;ALOX15B;TNFSF9;CDKN2B;SLC19A2;DNTTIP2;DCXR;CCND2;CD81;IER5;SAT1;FAM162A;TAP1
38	HALLMARK_PANCREAS_BETA_CELLS	0.0156044	1.68749	INSM1;PAK3;SYT13;AKT3;ISL1;NKX6-1;GCK;PAX6;ABCC8;PCSK2;PDX1;STXBP1;SRP9;SCGN
39	HALLMARK_PEROXISOME	0.0155958	-1.57152	SULT2B1;ACAA1;VPS4B;DHCR24;RETSAT;TSPO;MVP;HRAS;CDK7;GSTK1;CRABP2;IDH2;IDE;FDPS;PRDX5;ACOX1;ABCD3;HSD3B7;HSD11B2;SCP2;CLN8;FIS1;CTPS1;ACSL1;IDI1;BCL10;ERCC1;ITGB1BP1;HSD17B4;DIO1;PEX6;PRDX1;ALDH9A1;PEX14;CNBP;LONP2
40	HALLMARK_PI3K_AKT_MTOR_SIGNALING	0.000177494	-1.91341	SFN;MYD88;CAB39;TIAM1;EIF4E;CDKN1A;MAP2K3;PRKAR2A;DAPP1;HRAS;UBE2D3;YWHAB;PPP2R1B;RAC1;ITPR2;ARHGDIA;CAB39L;RPTOR;DUSP3;ACTR2;RIPK1;CLTC;ACTR3;MKNK2;ARPC3;ACACA;AKT1S1;MAPKAP1;PFN1;FGF22;PPP1CA;CFL1;GNA14;UBE2N;CSNK2B;PITX2;NFKBIB;TNFRSF1A;ECSIT;PIN1;GRB2;RPS6KA1;PTPN11;ARF1;MAPK1;TRIB3;CALR;PTEN;PRKAG1;GRK2;MKNK1
41	HALLMARK_PROTEIN_SECRETION	0.000535293	-1.85479	VPS4B;STX12;STAM;AP2S1;CLCN3;KIF1B;RAB22A;NAPA;AP1G1;VAMP3;RAB5A;RER1;GOLGA4;CLTA;USO1;BNIP3;CLTC;ATP6V1H;RAB2A;STX7;SGMS1;COPE;RAB14;AP3B1;AP3S1;TSG101;YKT6;RAB9A;GBF1;CTSC;ARFIP1;CAV2;ZW10
42	HALLMARK_REACTIVE_OXYGEN_SPECIES_PATHWAY	0.0318707	-1.62343	HMOX2;JUNB;TXN;ATOX1;OXSR1;PDLIM1;MBP;PTPA;PRNP;LSP1;STK25;LAMTOR5;PFKP;PRDX1;SELENOS;NDUFS2;GLRX;SBNO2;CAT
43	HALLMARK_SPERMATOGENESIS	0.00686391	1.57649	CLGN;CNIH2;POMC;DDX25;DMRT1;PACRG;ALOX15;NPHP1;DMC1;NEK2;SPATA6;PCSK1N;TEKT2;NEFH;RFC4;DCC;PARP2;SNAP91;CAMK4;GAD1;TKTL1;CHRM4;NCAPH;PIAS2;NAA11;SCG5;TOPBP1;IFT88;YBX2;PGS1;DBF4;BRAF;CDK1;RPL39L;TCP11;GMCL1;EZH2;ZC2HC1C;MLF1;GRM8;H1-6;LDHC;SIRT1;THEG;TTK;CDKN3;IL13RA2;SCG3;BUB1;LPIN1;RAD17;CCNB2;GSTM3;SHE;STRBP;DDX4;TNNI3;ELOVL3;KIF2C;HSPA1L;ACRV1;ARL4A
44	HALLMARK_TGF_BETA_SIGNALING	0.563777	-0.988697	TJP1;JUNB;UBE2D3;CDH1;RHOA;RAB31;ENG;FKBP1A;PPP1CA;TRIM33;ID1;CDK9;FURIN;HIPK2
45	HALLMARK_TNFA_SIGNALING_VIA_NFKB	0.0434441	-1.34146	TUBB2A;SERPINB8;PDLIM5;MXD1;PLK2;SERPINB2;IER2;TRIP10;CDKN1A;MAP2K3;KLF4;PHLDA2;SLC16A6;JUNB;IL18;MCL1;HBEGF;F3;ZFP36;KLF6;LDLR;MYC;IL1B;DUSP5;PANX1;MAP3K8;EHD1;CXCL11;IFIH1;FOSL1;FOS;YRDC;FOSB;PHLDA1;PTPRE;TNFSF9;NR4A3;DUSP1;IER5;SAT1;CFLAR;TAP1;AREG;ZC3H12A;CD44
46	HALLMARK_UNFOLDED_PROTEIN_RESPONSE	0.00245446	-1.67178	TUBB2A;ATP6V0D1;KIF5B;EIF4E;EXOSC4;CHAC1;EIF4A3;YWHAZ;DCTN1;NOP14;RRP9;EXOC2;SLC7A5;BAG3;IMP3;EIF2S1;NABP1;RPS14;SERP1;SSR1;YIF1A;CXXC1;IARS1;IFIT1;MTREX;NHP2;TARS1;ERO1A;NOLC1;EIF4G1;XBP1;DNAJC3;GEMIN4;CNOT4;CALR;ZBTB17;GOSR2;SEC31A;SDAD1;NOP56;POP4;LSM4;EEF2;HSPA5;SRPRA;CEBPB;PREB;EIF4EBP1
47	HALLMARK_UV_RESPONSE_DN	0.971154	0.73412	AKT3;PLCB4;MAGI2;MAP1B;SDC2;MTA1;CDON;SCHIP1;ITGB3;CDKN1B;PRKCA;TENT4A;TOGARAM1;PRKAR2B;PHF3;NFIB;ATP2B1;ABCC1;SCN8A;FZD2;IGFBP5;CACNA1A;PLPP3;IGF1R;PTPRM;ICA1;DDAH1;BCKDHB;BDNF;RUNX1;SMAD7;DYRK1A;PIK3R3;BMPR1A;AMPH;DBP;ARHGEF9;PPARG;CDC42BPA;ATRN;FYN;PMP22;SMAD3;ATRX;VAV2;RBPMS;SPOP;GRK5;KIT;SFMBT1;TFPI;ACVR2A;LAMC1;ATP2C1;SERPINE1;ADD3;LPAR1
48	HALLMARK_UV_RESPONSE_UP	0.154498	-1.20238	PPIF;TUBA4A;ACAA1;AQP3;CLTB;ALAS1;BAK1;CYB5R1;AMD1;AP2S1;JUNB;GRPEL1;RRAD;BSG;CDC34;ATP6V1F;RASGRP1;ALDOA;CYB5B;MARK2;MRPL23;FOS;TYRO3;FOSB;CA2;TMBIM6;STK25;CDKN2B;SELENOW;YKT6;DDX21;TST;TAP1;DNAJB1;DNAJA1;DGAT1;CNP;FURIN;TARS1;SIGMAR1;TACR3
49	HALLMARK_WNT_BETA_CATENIN_SIGNALING	0.169231	1.30172	HEY1;PTCH1;FZD8;WNT6;WNT5B;WNT1;DVL2;NOTCH4;LEF1;FZD1;TCF7;TP53;MAML1
50	HALLMARK_XENOBIOTIC_METABOLISM	0.115846	-1.22881	PDLIM5;ARG1;DHRS1;JUP;UPP1;PPARD;ALAS1;ACOX3;CYP2C18;CNDP2;PINK1;RETSAT;ETFDH;KARS1;CDA;EPHA2;NDRG2;XDH;SERTAD1;ABHD6;GART;ACOX1;CA2;TMBIM6;ASL;MT2A;DHRS7;PTS;SLC35D1;ATP2A2;ENTPD5;SAR1B;AOX1;DCXR;PSMB10;HSD17B2;VNN1;BCAR1;CYP2J2;ARG2;ACOX2;TNFRSF1A;GSS;POR;ALDH9A1;SMOX;MAN1A1;GSTA3;CYP4F2;ARPP19

## Sheet: Supplementary Table S5B_UMB
	pathway	padj	NES	genes
1	HALLMARK_ADIPOGENESIS	0.476554	-1.01661	FABP4;CD36;GPX3;SOWAHC;SQOR;DHRS7;UBC;ATP1B3;MGLL;UQCR10;NABP1;RNF11;COX7B;ITGA7;ME1;TALDO1;SCARB1;REEP6;TST;SLC25A1;ALDOA;CD151;AIFM1;HSPB8;SLC25A10;GHITM;POR;COQ9;MRPL15;NMT1;ANGPTL4;RIOK3;PPARG;ACLY;MTCH2;C3;SDHB;CIDEA;GRPEL1;RREB1;SLC66A3;ETFB;COX8A;DLAT;ACOX1;IDH3A;ITIH5;IDH3G;PDCD4;LPCAT3;CHUK;PEX14;ARAF;TOB1
2	HALLMARK_ALLOGRAFT_REJECTION	0.958536	0.826856	TRAF2;ICAM1;TLR1;ICOSLG;TLR6;SOCS1;IL2RG;IL15;TGFB2;BRCA1;THY1;IL27RA;CD74;CFP;TNF;NCR1;CD86;NCF4;CD40;PRKCG;LYN;IFNAR2;JAK2;LY75;CSF1;FAS;ACHE;TAPBP;ETS1;HLA-DRA;SOCS5;LTB;HLA-DMB;IL2RB;DYRK3
3	HALLMARK_ANDROGEN_RESPONSE	0.119617	-1.31369	INPP4B;HOMER2;ACTN1;ELL2;PTPN21;UAP1;NDRG1;MAP7;PDLIM5;DHCR24;CDK6;GNAI3;SPDEF;ACSL3;SCD;BMPR1B;DBI;ALDH1A3;B2M;SRF;SRP19;UBE2J1;VAPA;RRP12;ADAMTS1;SMS;RPS6KA3;STK39;IQGAP2;SLC38A2;H1-0;HMGCR;HMGCS1;ZMIZ1;RAB4A;STEAP4;IDI1
4	HALLMARK_ANGIOGENESIS	0.476554	1.03731	VAV2;ITGAV;PTK2;PDGFA;VTN;STC1;VCAN;LPL;KCNJ8;COL5A2;COL3A1;POSTN;TIMP1;APP;SLCO2A1;JAG2
5	HALLMARK_APICAL_JUNCTION	0.00996999	-1.42976	CDSN;ACTB;SIRPA;ALOX15B;JUP;SPEG;DSC1;ACTN1;PPP2R2C;AMIGO2;MPZL2;MYH10;CNTN1;HRAS;SHC1;ADAM15;KRT31;FSCN1;NECTIN4;CDH3;DLG1;ACTG1;MYL12B;CALB2;NF2;NECTIN1;DSC3;RHOF;CTNNA1;MAPK13;GNAI1;PCDH1;MAPK14;SHROOM2;VASP;TJP1;MSN;CLDN4;CD276;ZYX;MVD;CADM2;GRB7;RSU1;MYH9;NECTIN2;ACTN4;VCL;NFASC;CDH1;TUBG1;CAP1;FLNC;WASL;SKAP2;CD209;PFN1;COL17A1;CRB3;CLDN7;ADAM9;GTF2F1;STX4;MAP3K20;CNN2;ITGA3
6	HALLMARK_APICAL_SURFACE	0.476554	1.05149	PKHD1;GAS1;SLC2A4;IL2RG;BRCA1;THY1;RTN4RL1;LYN;DCBLD2;AKAP7;IL2RB
7	HALLMARK_APOPTOSIS	0.0530552	-1.32362	CCNA1;CCND2;CD38;IGFBP6;CASP4;EREG;GPX3;TNFRSF12A;LMNA;ANXA1;GNA15;PSEN1;BCL10;XIAP;CDKN1A;CD44;HSPB1;MCL1;IER3;BCAP31;ISG20;BCL2L1;VDAC2;PPP2R5B;IL18;HMOX1;CYLD;EMP1;FDXR;ERBB3;BNIP3L;CASP1;TAP1;CREBBP;SPTAN1
8	HALLMARK_BILE_ACID_METABOLISM	0.22466	1.20894	ABCA3;CYP27A1;SLCO1A2;FADS1;PXMP2;FADS2;EPHX2;ABCA2;ALDH8A1;NR3C2;CROT;SLC29A1;SLC27A5;PIPOX;AR;HACL1;ISOC1;SULT1B1
9	HALLMARK_CHOLESTEROL_HOMEOSTASIS	0.0597747	-1.40143	GLDC;S100A11;PMVK;TNFRSF12A;LGMN;LDLR;FABP5;NSDHL;ACTG1;MAL2;GNAI1;SCD;PCYT2;MVD;PLSCR1;CYP51A1;PPARG;PLAUR;MVK;FASN;ETHE1;STX5;TM7SF2;HMGCR;EBP;CPEB2;SC5D;HMGCS1;IDI1;FBXO6
10	HALLMARK_COAGULATION	0.180288	-1.21439	CTSV;SERPING1;SERPINB2;ANXA1;LGMN;FURIN;P2RY1;DUSP14;CFI;SIRT2;F3;HRG;MAFF;KLK8;CFD;CAPN2;GNB2;THBS1;CFH;CRIP2;MMP10;F12;PREP;KLF7;LTA4H;MMP3;C3;WDR1;ADAM9;PLAU;RAPGEF3;LAMP2;MSRB2;DUSP6;CFB;CAPN5;S100A13;GP1BA;RAC1;CTSB;ACOX2;RABIF;SERPINE1;HTRA1
11	HALLMARK_COMPLEMENT	0.0223143	-1.39217	PIM1;CALM1;CTSV;S100A12;CA2;CTSC;CDA;SERPING1;CASP4;CD36;RHOG;MSRB1;RCE1;SERPINB2;LGMN;CDK5R1;PSEN1;DGKG;DUSP5;CTSD;PRSS3;F3;GNAI3;ME1;MAFF;CR2;IRF7;PPP2CB;GNB2;CR1;USP15;CFH;S100A9;CTSL;PLSCR1;CASP1;CALM3;GRB2;MMP12;FDX1;PREP;PFN1;PLAUR;LTA4H;C3;HSPA5;CD55;ADAM9;XPNPEP1;STX4;C4BPB;PPP4C;LAMP2;DOCK9;RAF1;DUSP6;CASP10;CFB;USP16;S100A13;GP1BA;CD59;PLA2G7;LIPA;USP14;CTSB;RABIF;PRKCD;SERPINE1
12	HALLMARK_DNA_REPAIR	0.95967	0.791278	SNAPC4;PDE4B;TYMS;ADCY6;ERCC3;FEN1;SF3A3;PCNA;RFC3;RFC2;RAD52;GPX4;POLA2;RFC5;PRIM1;RAD51;TARBP2;TP53;ERCC8;POLA1;POLD3;RPA2;TAF6;POLR2D;CCNO;ZWINT;CSTF3;AAAS;POLR3C;DUT;DDB1;SRSF6;SSRP1;POLR1C;XPC;RFC4;LIG1;GMPR2;SMAD5;RAE1
13	HALLMARK_E2F_TARGETS	1.23484e-09	2.23732	CIT;PAN2;MSH2;MCM7;PSMC3IP;MCM3;CDKN2C;MYBL2;GINS4;CDC25A;MCM4;UNG;BRCA1;MCM2;SPC24;PCNA;RFC3;RFC2;CENPM;PSIP1;MCM6;TIMELESS;RAD1;CDK4;TRIP13;CBX5;GINS1;MMS22L;PRKDC;MCM5;POLA2;NUP107;ORC6;TFRC;CCP110;DSCC1;ASF1B;RAD51AP1;TP53;DIAPH3;TCF19;NASP;H2AZ1;BUB1B;KIF18B;POLE;SMC1A;HELLS;SPAG5;POLD3;CDKN1B;RPA2;PLK4;TK1;TACC3;EZH2;ATAD2;CHEK1;SUV39H1;CCNB2;DNMT1;BRCA2;DCLRE1B;ING3;TMPO;KIF2C;KIF4A;LMNB1;…
14	HALLMARK_EPITHELIAL_MESENCHYMAL_TRANSITION	0.00996999	1.51769	VCAM1;CTHRC1;FGF2;FOXC2;COL16A1;PRRX1;TNFAIP3;ID2;MCM7;GAS1;LAMA1;TNFRSF11B;IL15;PCOLCE2;ITGB3;COL5A1;FZD8;SLIT3;THY1;FBLN1;PLOD3;MEST;FBLN2;OXTR;SDC4;PTX3;WNT5A;COL11A1;COMP;LOXL2;FBN1;IGFBP3;IL32;FSTL3;BDNF;FBLN5;COL4A2;ITGAV;SFRP4;CXCL8;SNTB1;COL4A1;FAS;APLP1;IGFBP2;COLGALT1;MMP14;NID2;LOX;MGP;SPARC;CDH2;COL6A2;CADM1;ADAM12;VCAN;ACTA2;GADD45A;LAMA2;FMOD;MAGEE1;CALU;GPX7;TGFBI;GEM
15	HALLMARK_ESTROGEN_RESPONSE_EARLY	0.00407083	-1.49142	AQP3;ENDOD1;AREG;SLC19A2;SFN;SLC7A5;PPIF;RHOD;DYNLT3;LAD1;MYC;MYOF;SLC2A1;SULT2B1;AMFR;KLF10;CYP26B1;ZNF185;TFAP2C;CD44;SNX24;BCL11B;NRIP1;CALB2;ELF3;ESRP2;OPN3;XBP1;TPD52L1;TIAM1;SLC24A3;TIPARP;GJA1;SCARB1;CA12;RAB31;KLK10;CLIC3;ABLIM1;GAB2;NADSYN1;SYT12;SLC16A1;SIAH2;REEP1;HSPB8;KLF4;P2RY2;CISH;SEC14L2;MINDY1;BLVRB;TSKU;TTC39A;DHRS2;HR;FKBP4;BAG1;RRP12;KDM4B;PEX11A;MREG;GFRA1;NBL1;CLDN7;MUC1;TG…
16	HALLMARK_ESTROGEN_RESPONSE_LATE	0.0104075	-1.45141	CXCL14;CCNA1;PKP3;AREG;SFN;HOMER2;SLC7A5;CA2;PPIF;DYNLT3;PERP;MYOF;SULT2B1;AMFR;IMPA2;CYP26B1;TFAP2C;GJB3;CD44;FABP5;NRIP1;TRIM29;KLK11;GALE;OPN3;MAPK13;ISG20;XBP1;TPD52L1;TIAM1;SLC24A3;SCARB1;CA12;RAB31;SNX10;KLK10;CLIC3;TST;ZFP36;LLGL2;TPSAB1;SLC16A1;SIAH2;CYP4F11;HSPB8;KLF4;S100A9;CISH;BLVRB;DHRS2;HR;CDH1;DCXR;FKBP4;GFUS;BAG1
17	HALLMARK_FATTY_ACID_METABOLISM	0.0327223	-1.37063	TDO2;RDH11;UBE2L6;CA2;CD36;S100A10;MGLL;NSDHL;PTS;DHCR24;LDHA;HSP90AA1;ME1;SUCLA2;TP53INP2;REEP6;BMPR1B;ACAA1;FMO1;ALDOA;HSPH1;DLST;ADH7;MIF;SMS;CIDEA;GSTZ1;FASN;SERINC1;ETFDH;ALAD;HSD17B4;HMGCS1;ACOX1;MIX23;GRHPR;IDI1;IDH3G;PRDX6;ACSL1;ACAA2;ACADVL;SDHD;MDH2;SDHC;D2HGDH;GAD2;BPHL;GPD2;MAOA;AADAT;ODC1;HMGCL;DECR1;ECHS1;OSTC;INMT;HCCS;CD1D;UROS;HSDL2;MCEE;ALDH9A1;ADIPOR2
18	HALLMARK_G2M_CHECKPOINT	0.00809875	1.50759	ATF5;DMD;HOXC10;TRAIP;MCM3;CCNF;CDKN2C;DTYMK;MYBL2;CDC25A;MCM2;CDC6;PBK;RAD54L;TROAP;MCM6;CDK4;EXO1;FANCC;CDC45;UBE2C;NSD2;CHAF1A;GINS2;MCM5;POLA2;ORC6;RBL1;NASP;E2F1;H2AZ1;POLE;SMC1A;BUB3;CDKN1B;RPA2;TENT4A;PLK4;TACC3;EZH2;CHEK1;SUV39H1;CCNB2;BRCA2;POLQ;WRN;TPX2;TMPO;KIF2C;KIF4A;NUSAP1;LMNB1;KMT5A;CUL4A;CDK1;RACGAP1;MAD2L1;PRIM2;BUB1;CCNT1;PTTG1;STIL;TNPO2;SMAD3;CDC7;MKI67;TFDP1;DBF4;KIF15;ABL1
19	HALLMARK_GLYCOLYSIS	0.000358921	-1.67366	HK2;QSOX1;CHST2;DSC2;EFNA3;ERO1A;HOMER1;PGLS;FAM162A;PYGL;TXN;PGAM1;B4GALT4;CD44;NSDHL;PYGB;ELF3;IER3;GALE;GYS2;LDHA;PAM;SDC1;ISG20;GALK1;ME1;TALDO1;EXT2;AK4;PLOD1;CHST4;GPC4;PC;PPP2CB;LHX9;COPB2;PMM2;VLDLR;ALDOA;UGP2;SLC25A10;GOT2;PKM;SOX9;FKBP4;GPC3;MIF;GFUS;PPIA;ANGPTL4;TGFA;PGK1;SRD5A3;HSPA5;ADORA2B;TPI1;ENO1;IL13RA1;GLRX;NOL3;GMPPA;NT5E;ALG1;SPAG4;GYS1;G6PD;ZNF292;RRAGD;CHPF;PGM2;CAPN5;PLOD2…
20	HALLMARK_HEDGEHOG_SIGNALING	0.476554	-1.02166	CDK5R1;L1CAM;RTN1;GLI1;CDK6;ADGRG1;VLDLR;MYH9;HEY2;TLE1;CNTFR;NRP2;NRP1
21	HALLMARK_HEME_METABOLISM	0.000203961	-1.73137	AQP3;ENDOD1;SNCA;SMOX;NFE2;MARK3;CA2;AGPAT4;ELL2;SLC2A1;PGLS;SLC6A8;CAST;MOSPD1;OSBP2;DCAF10;ARL2BP;ATG4A;ACP5;DAAM1;BPGM;MBOAT2;KDM7A;NEK7;TMCC2;SLC10A3;PPP2R5B;ADIPOR1;PC;LRP10;SLC7A11;TOP1;KLF3;TSPAN5;TRIM58;USP15;PDZK1IP1;BNIP3L;LMO2;TMEM9B;BLVRB;RAP1GAP;ANK1;KAT2B;ATP6V0A1;MAP2K3;RIOK3;CLCN3;C3;SIDT2;NARF;DCUN1D1;HMBS;H1-0;BACH1;CTNS;CDC27;LAMP2;ALAD
22	HALLMARK_HYPOXIA	0.00996999	-1.45965	HK2;PIM1;PKP1;CHST2;EFNA3;ERO1A;SLC2A1;IDS;SULT2B1;PKLR;FAM162A;PGF;NDST1;NDRG1;CDKN1A;IER3;PRKCA;LDHA;PAM;ISG20;F3;GALK1;MAFF;AK4;ADM;TIPARP;SCARB1;KLF6;CA12;GPI;GPC4;SLC25A1;ZFP36;HMOX1;TPST2;VLDLR;ALDOA;NDST2;SIAH2;SLC2A5;JMJD6;BNIP3L;UGP2;WSB1;MYH9;ANXA2;GPC3;MIF;MT2A;EFNA1;ANGPTL4;KLF7;PLAUR;HS3ST1;PGK1;HSPA5;ADORA2B;NAGK;XPNPEP1;TPI1;TGM2;GAPDH;ENO1;GLRX;TES;GYS1;CCN1;ZNF292;GRHPR;RRAGD;HK1…
23	HALLMARK_IL2_STAT5_SIGNALING	0.157604	-1.19601	CCND2;HK2;PIM1;MXD1;GLIPR2;TTC39B;CA2;MYC;SNX9;FURIN;HOPX;NDRG1;CD44;PNP;PHLDA1;XBP1;MAP3K8;TIAM1;MAFF;BCL2L1;ECM1;KLF6;PRKCH;SMPDL3A;CAPN3;PRNP;IL1RL1;AHNAK;EMP1;RNH1;CDCP1;MYO1E;CYFIP1;WLS;CISH;PLSCR1;ITGA6;MYO1C;IFITM3;SPRY4;CXCL10;MUC1;TGM2;AHR;IL4R;IRF4;NT5E;GADD45B;HIPK2;DHRS3;TNFRSF21;NRP1;PLEC;RRAGD;ITIH5;SNX14;SELP;PTGER2;ST3GAL4;IRF6;UCK2;RGS16;TNFSF10;CD79B;GSTO1;RORA;TNFRSF8;IGF2R;FGL…
24	HALLMARK_IL6_JAK_STAT3_SIGNALING	0.182692	-1.24666	CD38;PIM1;IRF9;CXCL11;TGFB1;CXCL9;CD36;TNFRSF1A;STAT1;TNFRSF12A;LTBR;CD44;MAP3K8;MYD88;HMOX1;BAK1;IL17RA
25	HALLMARK_INFLAMMATORY_RESPONSE	0.266454	-1.10975	MXD1;BDKRB1;SLC28A2;CHST2;CXCL11;SGMS2;P2RX7;CXCL9;MYC;BST2;EREG;RHOG;HBEGF;GNA15;LDLR;PSEN1;CDKN1A;KIF1B;CCL24;ABI1;NOD2;TNFSF9;RTP4;SPHK1;F3;GNAI3;ADM;KLF6;PCDH7;IL18;IRF7;HIF1A;SLC31A2;HAS2
26	HALLMARK_INTERFERON_ALPHA_RESPONSE	7.75212e-09	-2.40528	IFI27;ISG15;BATF2;PARP9;IRF9;CXCL11;UBE2L6;IFIT3;PROCR;RSAD2;SAMD9;GBP2;BST2;OAS1;IFI44;SP110;HERC6;HLA-C;RTP4;ISG20;MX1;SLC25A28;DDX60;IFI35;IRF7;OASL;TRIM21;IFI44L;CMPK2;B2M;PLSCR1;WARS1;CASP1;TAP1;LPAR6;CD47;IFIT2;IFITM1;IFITM3;CXCL10;PSMB8;IL4R;LGALS3BP;STAT2
27	HALLMARK_INTERFERON_GAMMA_RESPONSE	2.57459e-05	-1.83128	IFI27;ISG15;BATF2;CD38;UPP1;PIM1;IRF9;CXCL11;UBE2L6;IFIT3;RSAD2;IFIT1;SERPING1;SLAMF7;CASP4;CXCL9;BST2;STAT1;APOL6;CDKN1A;IFI44;SP110;PNP;VAMP8;BPGM;XAF1;HERC6;RTP4;ISG20;MX1;OAS2;MYD88;NLRC5;SLC25A28;METTL7B;OAS3;DDX60;IFI35;IRF7;HLA-B;HIF1A;OASL;TRIM21;GBP6;IFI44L;CMPK2;CFH;PSMB10;B2M;HLA-A;SRI;PLSCR1;WARS1;CASP1;TAP1;MX2;MT2A;P2RY14;HLA-G;PTPN2;IFIT2;IFITM3;CXCL10;PSMB8;CCL2;IL4R;RIPK1;LGALS3B…
28	HALLMARK_KRAS_SIGNALING_DN	0.560561	-0.9776	CCNA1;ALOX12B;CDH16;KRT1;PKP1;ABCG4;CHST2;RSAD2;SLC5A5;MTHFR;SERPINB2;CPEB3;KRT5;LYPD3;MAGIX;AKR1B10;KLK7;CKM;MX1;CYP39A1;TGM1;KLK8;MYOT;BMPR1B;SLC16A7;TNNI3;ABCB11;LGALS7;IFI44L;WNT16;TFCP2L1;THRB;TENM2;COPZ2;ENTPD7;TCL1A;SNCB;PTGFR;SIDT1;CNTFR;PDK2;CELSR2;SPRR3;NR4A2
29	HALLMARK_KRAS_SIGNALING_UP	0.284495	-1.09935	CCND2;HKDC1;JUP;MAFB;CA2;SLPI;F2RL1;ERO1A;EREG;HBEGF;MALL;MPZL2;NGF;PIGR;LY96;VWA5A;MAP7;IL33;BPGM;PLEK2;AMMECR1;CCSER2;ANO1;PRDM1;WNT7A;NAP1L2;TNNT2;EMP1;SNAP91;CFH;KLF4;GALNT3;MMP10;ALDH1A3;SOX9;ANGPTL4;PLAUR;IL1RL2;PEG3;CIDEA;PCSK1N;CXCL10;PSMB8;PLAU;YRDC;FUCA1;STRN;GLRX;CAB39L;AVL9;EVI5;PPBP;DNMBP;DUSP6;NRP1;CFB
30	HALLMARK_MITOTIC_SPINDLE	0.266454	-1.10145	CLIP1;TUBA4A;RALBP1;EZR;ARF6;RASAL2;KLC1;MYH10;FSCN1;KIF1B;DLG1;ABI1;RANBP9;CDC42;RHOF;PDLIM5;DYNC1H1;KPTN;TIAM1;ARHGDIA;CDC42EP1;SHROOM2;AKAP13;ARFGEF1;PAFAH1B1;MYO1E;CTTN;ARL8A;SEPTIN9;CAPZB;MYH9;ACTN4;VCL;KATNA1;BCAR1;SPTAN1;MAPRE1;TUBD1;YWHAE;WASL;WASF2;MARK4;ARHGAP5;SSH2;ARHGAP27
31	HALLMARK_MTORC1_SIGNALING	0.000412904	-1.6375	HK2;RDH11;SLC7A5;CTSC;RIT1;TUBA4A;ERO1A;SLC2A1;LGMN;LDLR;GSK3B;CDKN1A;ATP6V1D;PNP;DHCR24;LDHA;MLLT11;RPN1;EIF2S2;XBP1;YKT6;ME1;RAB1A;ACSL3;AK4;PRDX1;SERP1;SCD;GPI;PSMD13;ARPC5L;SLC7A11;VLDLR;ALDOA;USO1;FDXR;POLR3G;WARS1;TUBG1;MAP2K3;FKBP2;SSR1;SDF2L1;PPIA;NMT1;CYP51A1;PSMD12;SKAP2;ACLY;ATP2A2;LTA4H;PGK1;STIP1;HSPA5;HMBS;TPI1;ACACA;MTHFD2L;GAPDH;PSMC6;TM7SF2;ACTR3;ENO1;GLRX;HMGCR;EBP;PPA1;TES;SC5D…
32	HALLMARK_MYC_TARGETS_V1	0.95967	-0.825413	MYC;LDHA;EIF2S2;SRM;HDDC2;EIF2S1;UBE2L3;EIF3J;GSPT1;GLO1;PSMD8;PSMD7;DDX21;CNBP;PSMA7;PSMD1;GOT2;PSMD3;RAD23B;EIF4E;PPIA;YWHAE;EIF4A1;EIF4H;PGK1;YWHAQ;CCT3;SYNCRIP;EIF4G2;PWP1;PABPC1;PSMC6;PSMB2;NOP56;PCBP1;HSP90AB1;RSL1D1;AP3S1;PHB1;RAN;PSMB3;POLD2;PSMA1;SF3B3;EIF3B;SNRPB2;C1QBP;EIF1AX;TCP1;NDUFAB1;VDAC1;TARDBP;AIMP2;CTPS1;ODC1;RRP9;UBE2E1;MRPL9
33	HALLMARK_MYC_TARGETS_V2	0.97593	-0.659903	HK2;MYC;SRM;PES1;RRP12;NOC4L;MRTO4;PPAN;NOP56;PHB1;PPRC1;NDUFAF4;RABEPK;IPO4;AIMP2;RRP9;NOP16;MAP3K6;MPHOSPH10
34	HALLMARK_MYOGENESIS	0.00902445	-1.46203	BDKRB2;SPEG;VIPR1;TGFB1;RIT1;CD36;FABP3;GPX3;HBEGF;SMTN;SLC6A8;CRYAB;CDKN1A;KIFC3;KCNH1;EPHB3;AK1;KLF5;CKM;SIRT2;SPHK1;TPD52L1;SPDEF;ITGA7;WWTR1;CFD;SCD;ITGB5;ABLIM1;TNNT2;PC;PRNP;OCEL1;FLII;ERBB3;REEP1;HSPB8;ATP6AP1;MYH9;FKBP1B;HDAC5;LSP1;SPTAN1;EFS;BAG1;MYO1C;GNAO1;ATP2A1;GABARAPL2;NQO1;MYOM2;CKB;MEF2C;TPM3;GADD45B;CHRNA1;CASQ1;TNNI2;MEF2D;ANKRD2;PDLIM7;MEF2A;FST;RB1
35	HALLMARK_NOTCH_SIGNALING	0.716062	0.870596	FZD7;DTX4;WNT5A;HEYL;ARRB1;FZD5
36	HALLMARK_OXIDATIVE_PHOSPHORYLATION	0.000358921	-1.68502	ATP6V1D;UQCR10;ATP5PD;LDHA;UQCRB;COX7B;CYB5R3;SUCLA2;MFN2;VDAC2;GPI;OGDH;ACAA1;ATP6V0C;NDUFB1;AIFM1;PMPCA;ATP6AP1;ATP6V1H;TIMM8B;POR;GOT2;DLST;NDUFB4;TIMM9;ATP6V1F;ATP5MG;MRPL15;FDX1;SLC25A5;NDUFA1;SDHB;MRPS15;GRPEL1;ATP5PB;MPC1;TIMM13;NQO2;ETFB;ETFDH;ATP5MF;COX17;COX8A;DLAT;ATP5F1E;COX6C;IDH3A;IDH3G;TIMM17A;COX6B1;ATP6V1G1;NDUFS7;UQCRFS1;NDUFV2;GLUD1;NDUFS8;ATP6V1C1;ATP5F1D;NDUFB8;CYCS;NDUFAB1;A…
37	HALLMARK_P53_PATHWAY	3.38998e-09	-2.13726	CCND2;UPP1;MXD1;RRAD;TCHH;SLC19A2;H2AJ;SFN;GPX2;ALOX15B;RAP2B;ZNF365;PROCR;TGFB1;SERPINB5;KRT17;CDKN2B;PERP;TAX1BP3;HBEGF;FAM162A;PLK2;TM4SF1;S100A10;CDK5R1;PLK3;HRAS;NDRG1;CDKN1A;VWA5A;SLC3A2;IER3;VAMP8;AK1;CTSD;TNFSF9;GM2A;SDC1;VDR;SPHK1;TPD52L1;MAPKAPK3;EPS8L2;EI24;EPHA2;KLK8;CLCA2;CCNK;MKNK2;RALGDS;TP63;DGKA;OSGIN1;HMOX1;BAK1;SEC61A1;SLC7A11;IER5;FDXR;RRP8;IRAK1;KLF4;HDAC3;CASP1;TAP1;DCXR;PMM…
38	HALLMARK_PANCREAS_BETA_CELLS	0.182692	1.39613	AKT3;PAK3;PAX6;INSM1;ISL1;GCK;STXBP1
39	HALLMARK_PEROXISOME	0.485489	-1.00131	RDH11;SULT2B1;BCL10;HRAS;CRABP2;DHCR24;PRDX1;SIAH1;ATXN1;LONP2;ITGB1BP1;ACAA1;CNBP;ERCC1;CLN8;HSD3B7;VPS4B;CDK7;PEX11A;PABPC1;MVP;DHRS3;SEMA3C;HSD17B4;ACOX1;ABCD1;IDI1;IDE;PEX14;PRDX5;ACSL1
40	HALLMARK_PI3K_AKT_MTOR_SIGNALING	0.0047557	-1.64605	PITX2;SFN;RIT1;TNFRSF1A;SLC2A1;RALB;HRAS;GSK3B;CDKN1A;NGF;ITPR2;ARF1;TIAM1;YWHAB;ARHGDIA;MYD88;PLA2G12A;ARPC3;MKNK2;RPTOR;PPP1CA;CAB39;CFL1;GRB2;MAP2K3;CLTC;MAPKAP1;EIF4E;PFN1;RPS6KA3;AKT1S1;MKNK1;PRKAR2A;ACACA;RIPK1;ACTR3;STAT2;CAB39L;RAF1;DUSP3;NFKBIB;UBE2D3;MAPK1
41	HALLMARK_PROTEIN_SECRETION	0.00413196	-1.67863	CTSC;NAPA;KIF1B;ARF1;BNIP3;GOLGA4;PAM;STAM;YKT6;STX7;AP1G1;TMED10;RAB22A;TSG101;RER1;ARFGEF1;COPB2;USO1;RAB2A;ARCN1;ATP6V1H;CLTA;VPS4B;CLTC;COPE;CLCN3;STX12;RPS6KA3;AP2S1;VAMP7;LAMP2;CAV2;OCRL;AP3S1;GLA;MAPK1;VAMP3
42	HALLMARK_REACTIVE_OXYGEN_SPECIES_PATHWAY	0.0047557	-1.76601	HMOX2;GPX3;SRXN1;TXN;PDLIM1;GLRX2;PRDX1;PRNP;OXSR1;SELENOS;JUNB;NDUFB4;LSP1;EGLN2;NQO1;GLRX;PTPA;STK25;CDKN2D;G6PD;PRDX6;PFKP;ATOX1
43	HALLMARK_SPERMATOGENESIS	0.289429	1.13939	TCP11;TEKT2;DCC;CLGN;SPATA6;CHRM4;DDX25;GMCL1;NCAPH;NPHP1;POMC;YBX2;IFT88;PIAS2;DMC1;EZH2;PGS1;SIRT1;CCNB2;GAD1;ELOVL3;KIF2C;LDHC;CDK1;PARP2;ACE;TOPBP1;BUB1;BRAF;NOS1;NEFH;RFC4;DBF4
44	HALLMARK_TGF_BETA_SIGNALING	0.14664	-1.3221	ID1;TGFB1;KLF10;FURIN;XIAP;WWTR1;RAB31;TJP1;PPP1CA;THBS1;ID3;JUNB;CDH1;PPM1A;HDAC1;HIPK2;UBE2D3;TGFBR1;SMURF1;SKIL;SERPINE1
45	HALLMARK_TNFA_SIGNALING_VIA_NFKB	0.217461	1.15652	CCL20;ZBTB10;PLPP3;BIRC3;IL23A;FUT4;ICAM1;TNFRSF9;RELB;TNFAIP3;ID2;IRS2;ICOSLG;NINJ1;PDE4B;NFKBIA;DRAM1;NFKBIE;TNFAIP6;SDC4;PTX3;TSC22D1;PLEK;GFPT2;PER1;PNRC1;CEBPD;STAT5A;BCL2A1;TNF;TRAF1;DENND5A;SQSTM1;TNIP1;BTG3;IRF1;SLC2A6;IL7R;NFIL3;TNFAIP2;CSF1;ACKR3;TNFAIP8;PTGS2
46	HALLMARK_UNFOLDED_PROTEIN_RESPONSE	0.00407083	-1.62679	TUBB2A;YWHAZ;SLC7A5;IFIT1;CHAC1;ATP6V0D1;ERO1A;EIF4A3;EIF4EBP1;SHC1;NABP1;SRPRB;XBP1;BAG3;EIF2S1;SERP1;EIF4G1;YIF1A;ZBTB17;DCTN1;SSR1;EIF4E;WIPI1;EIF4A1;HSPA5;POP4;KIF5B;CCL2;DKC1;LSM1;NOP56
47	HALLMARK_UV_RESPONSE_DN	0.476554	-1.02232	ID1;ADGRL2;INPP4B;MYC;PTPN21;LDLR;KALRN;MGLL;CAP2;DLG1;PIK3CD;PRKCA;PDLIM5;F3;NEK7;GJA1;ATXN1;MAPK14;HAS2;SYNJ2;TGFBR2;TJP1;VLDLR;SLC7A1;SIPA1L1;SRI;ANXA2;PPARG;ATRX;MIOS;SCAF8;RND3;ADORA2B;PTGFR;FHL2;SLC22A18;MTA1;GRK5;NRP1;CCN1;ZMIZ1;TGFBR3;CDK13;CAV1;RXRA;ERBB2;PEX14;CACNA1A
48	HALLMARK_UV_RESPONSE_UP	0.210379	-1.15766	AQP3;RRAD;TCHH;CTSV;CA2;PPIF;CDKN2B;TUBA4A;GPX3;PTPRD;CYB5R1;SLC6A8;FURIN;SELENOW;EIF5;CDC34;SIGMAR1;RPN1;PPP1R2;DNAJB1;YKT6;CLTB;MARK2;TST;ACAA1;HMOX1;BAK1;FMO1;ALDOA;DDX21;JUNB;HTR7;TAP1;ATP6V1F;FKBP4;TYRO3;NXF1;STIP1;PRKACA;GRPEL1;AP2S1
49	HALLMARK_WNT_BETA_CATENIN_SIGNALING	0.228898	-1.2604	CCND2;PPARD;MYC;NUMB;DKK1;GNAI1;DKK4;NKD1;AXIN1;HEY2;HDAC5;CSNK1E
50	HALLMARK_XENOBIOTIC_METABOLISM	0.0783059	-1.26395	TDO2;UPP1;SMOX;PPARD;JUP;CA2;CDA;SLC22A1;DHRS1;CD36;TNFRSF1A;ENTPD5;DHRS7;SERTAD1;CYP4F2;PTS;PINK1;FMO3;PDLIM5;HRG;EPHA2;MAN1A1;PC;HMOX1;FMO1;AKR1C3;CYP2C18;SSR3;PSMB10;POR;BLVRB;RAP1GAP;CYP2S1;BCAR1;DCXR;ADH7;ARG2;MT2A;PMM1;NMT1;ACOX3;PTGR1;ATP2A2;SPINT2;DDAH2;GSS;FETUB;ABCC2;PTGDS;NQO1;SAR1B

## Sheet: Supplementary Table S5C_siRNA
	pathway	padj	NES	genes
1	HALLMARK_ADIPOGENESIS	0.0034899	1.51206	GBE1;CCNG2;PGM1;DHRS7;IDH3G;ALDOA;PFKL;DHCR7;ALDH2;TALDO1;DGAT1;BCKDHA;ESYT1;ANGPTL4;DNAJB9;ACADS;MGST3;ACLY;ATP1B3;SLC27A1;PLIN2;PFKFB3;SQOR;NMT1;RNF11;C3;RIOK3;MDH2;MTCH2;SNCG;UBC;APLP2;G3BP2;FZD4;ABCA1;REEP5;COX7B;REEP6;CD151;GPAT4;GPD2;NABP1;SLC1A5;JAGN1;RTN3;ABCB8;APOE;BAZ2A;MIGA2;UQCR11;PPP1R15B;ESRRA;TANK;SLC66A3;SOWAHC;DDT;UQCRQ;DHRS7B
2	HALLMARK_ALLOGRAFT_REJECTION	1.91031e-05	1.87546	HLA-A;F2R;ETS1;B2M;PSMB10;EIF4G3;CAPG;TLR6;IL27RA;LIF;TGFB1;IL4R;IL11;HDAC9;TIMP1;EGFR;TAPBP;CDKN2A;GALNT1;MMP9;RPS9;TAP2;WARS1;IL6;BCL10;CCL5;CTSS;IRF7;TLR2;RPS19;HLA-E;INHBA;IFNAR2;STAT1;IFNGR2;CCL22;NCK1;ITGB2;IKBKB;LY75;IL1B;ABI1;IL2RG;CFP;HLA-DOB;SOCS1;RPL39;ICAM1;IL16;PTPN6;FAS;IFNGR1;TNF;CD86;TLR3;GBP2
3	HALLMARK_ANDROGEN_RESPONSE	0.110802	1.27242	SMS;INPP4B;B2M;SCD;INSIG1;HMGCS1;DNAJB9;SGK1;NDRG1;DHCR24;MAF;SLC38A2;ITGAV;HMGCR;ADAMTS1;LMAN1;IDI1;SAT1;TMEM50A;PMEPA1;MYL12A;HERC3;UAP1
4	HALLMARK_ANGIOGENESIS	0.0452985	1.5037	LRPAP1;NRP1;APP;PTK2;ITGAV;TNFRSF21;TIMP1;PDGFA;VEGFA;VAV2
5	HALLMARK_APICAL_JUNCTION	0.000171313	1.71662	LAMA3;CDH3;FSCN1;COL17A1;ADAM9;CD99;ITGB4;LAMB3;CLDN7;PCDH1;MSN;GNAI2;INSIG1;VCL;TSPAN4;ITGA3;DLG1;MPZL1;PTK2;MVD;RRAS;CDH4;TGFBI;RAC2;MAP3K20;JUP;EGFR;ARPC2;NECTIN4;ICAM5;CAP1;NF1;LAMC2;MMP9;AMIGO2;CDH1;ADAM15;SYMPK;BMP1;MMP2;PKD1;BAIAP2;NECTIN1;CLDN4;FLNC;VASP;MAPK13;CD274;SKAP2;STX4;VAV2;ACTB;ACTG1;PFN1;TRAF1
6	HALLMARK_APICAL_SURFACE	0.421132	1.05399	LYPD3;APP;PLAUR;AFAP1L2;RHCG
7	HALLMARK_APOPTOSIS	2.32719e-06	1.95478	ENO2;BIK;F2R;JUN;RNASEL;IFITM3;EBP;ANXA1;CDKN1B;BIRC3;CD44;APP;EMP1;GSN;TSPO;PTK2;CYLD;IGF2R;PMAIP1;SMAD7;PLAT;TIMP1;TXNIP;RHOT2;HMOX1;CASP4;ISG20;SC5D;IER3;PPP2R5B;BNIP3L;CASP7;IL6;SAT1;BCL10;CTNNB1;TGFBR3;DNAJC3;CASP1;BAX;ATF3;MCL1;LMNA;CFLAR;MMP2;GPX1;GCH1;IL1A;SOD2;DAP3;BCL2L1;WEE1;CDKN1A;PSEN1;LGALS3;XIAP;SLC20A1;IL1B;BTG2;DAP;FEZ1;BCL2L11;IGFBP6;PPT1
8	HALLMARK_BILE_ACID_METABOLISM	0.641667	-0.921672	PEX19;CROT;SLC35B2;ABCD3;HSD3B1;ISOC1;ABCA5;HSD17B4;DIO2;EPHX2;PHYH;SCP2;EFHC1;ACSL1;AMACR;ALDH1A1;RXRA;CYP7B1;PECR;GCLM;SLC29A1;ABCD1;PEX6
9	HALLMARK_CHOLESTEROL_HOMEOSTASIS	4.87841e-10	2.41569	LSS;STARD4;ACAT2;LDLR;MAL2;CD9;LGMN;EBP;DHCR7;CPEB2;SREBF2;SCD;ALDOC;FASN;PNRC1;PLAUR;HMGCS1;NSDHL;SQLE;MVK;MVD;TM7SF2;HMGCR;TP53INP1;FDPS;ERRFI1;IDI1;SC5D;ANXA5;ANTXR2;TRIB3;CTNNB1;ATF3;HSD17B7;PCYT2;NFIL3;FDFT1;PDK3;ALCAM
10	HALLMARK_COAGULATION	7.62935e-06	1.97975	LRP1;CTSB;CD9;ADAM9;LGMN;ANXA1;MMP3;SERPINB2;TFPI2;GSN;ANG;MMP14;CRIP2;PLAT;TIMP1;LAMP2;C3;MAFF;MMP9;KLF7;PLAU;S100A13;PDGFB;HTRA1;BMP1;MMP10;WDR1;RAC1;MMP2;MMP1;DUSP6;MMP15;SERPINE1;SH2B2;CTSK;CAPN2;F3;MMP11;CFH
11	HALLMARK_COMPLEMENT	1.83479e-05	1.84246	HSPA5;LRP1;CTSB;ADAM9;LGMN;CDA;CTSL;CTSD;GNAI2;SERPINB2;TFPI2;PLAUR;ERAP2;MMP13;ANG;GNB4;MMP14;PLAT;TIMP1;LAMP2;LIPA;C3;CASP4;CD59;MAFF;AKAP10;DUSP5;S100A13;ANXA5;PDGFB;CASP7;IL6;RCE1;CTSC;CCL5;CD46;CASP1;CTSS;IRF7;CDH13;XPNPEP1;EHD1;TNFAIP3;DOCK4;DUSP6;IRF2;GPD2;MMP15;VCPIP1;SERPINE1;PPP4C;S100A9;GCA;STX4;CD55;PDP1;SH2B3;GMFB;GRB2;PSEN1;PFN1;LGALS3;F3;USP15;CFH
12	HALLMARK_DNA_REPAIR	0.369979	-1.05155	ALYREF;POLR2K;RFC3;SF3A3;TAF9;POLD3;RFC5;RAD51;PRIM1;RFC2;RFC4;POLR3C;CSTF3;POLR2D;DUT;PCNA;GTF3C5;IMPDH2;POLA1;LIG1;SNAPC5;MRPL40;FEN1;POLR2C;ERCC8;POM121
13	HALLMARK_E2F_TARGETS	1.14093e-21	-2.77783	SNRPB;RPA1;ASF1B;CSE1L;RAD21;TUBG1;ORC6;RFC3;PA2G4;DSCC1;GINS1;MCM2;CTPS1;GINS3;CCNE1;SMC4;DEK;CDCA8;RAD51AP1;NUP107;UBE2T;PMS2;NASP;MYBL2;POLD3;CDKN3;CDK1;DEPDC1;SPAG5;SPC25;ATAD2;CDC20;CENPE;BRCA1;DONSON;DLGAP5;KIF2C;BUB1B;E2F8;RANBP1;KIF18B;AURKA;RFC2;HELLS;HMMR;BARD1;NUP205;SPC24;PRPS1;TRIP13;CKS1B;TMPO;PLK1;NOP56;RAD50;KIF4A;MCM3;USP1;MCM4;TOP2A;RRM2;RACGAP1;RFC1;MCM7;XPO1;PRIM2;SUV39H1;MMS2…
14	HALLMARK_EPITHELIAL_MESENCHYMAL_TRANSITION	1.14041e-10	2.19794	LAMA3;COLGALT1;ENO2;LGALS1;QSOX1;LRP1;PLOD2;JUN;CXCL8;TNC;ITGA5;CD44;LOXL2;MMP3;PPIB;VIM;TFPI2;PLAUR;EMP3;CAPG;VEGFC;TGFB1;P3H1;FZD8;MMP14;NT5E;ACTA2;GLIPR1;IL32;ITGAV;TIMP1;TGFBI;FSTL3;FUCA1;LOX;SLC6A8;SDC4;SERPINE2;COL6A2;CD59;COL7A1;LAMC2;IGFBP3;PTHLH;SPOCK1;IL6;EFEMP2;SAT1;COL5A1;TGFBR3;HTRA1;COL1A1;BMP1;PMEPA1;MMP2;MMP1;INHBA;TNFAIP3;ABI3BP;COL5A3;VEGFA;PDLIM4;SDC1;SERPINE1;PLOD1;LAMC1
15	HALLMARK_ESTROGEN_RESPONSE_EARLY	0.266937	-1.10931	SLC39A6;PTGES;CCND1;HR;RHOBTB3;ITPK1;FKBP5;FOXC1;GAB2;KRT13;SH3BP5;MICB;MED24;MPPED2;TBC1D30;ADD3;P2RY2;CHPT1;TFAP2C;ANXA9;INHBB;LAD1;SLC1A1;HSPB8;ELF3;BAG1;IL17RB;CYP26B1;SYBU;PAPSS2;SLC7A5;FKBP4;SLC26A2;BCL2;AMFR;ALDH3B1;OVOL2;MYBBP1A;ISG20L2;ARL3;KRT15;SNX24;KAZN;TPD52L1;TOB1;MYB;KLF10;AFF1;ABAT;NXT1;SLC22A5;MUC1;REEP1;NCOR2;TJP3
16	HALLMARK_ESTROGEN_RESPONSE_LATE	0.283088	-1.10087	PTGES;CCND1;HR;ITPK1;FKBP5;FOXC1;KRT13;XRCC3;CA2;CDC20;MICB;STIL;ADD3;TOP2A;CHPT1;GINS2;TFAP2C;KIF20A;ANXA9;EMP2;ATP2B4;TRIM29;CDC6;HSPB8;UGDH;RABEP1;BAG1;IL17RB;CYP26B1;PAPSS2;SLC7A5;TST;FKBP4;SLC26A2;ALDH3A2;BCL2;IMPA2;AMFR;PLXNB1;ALDH3B1;OVOL2
17	HALLMARK_FATTY_ACID_METABOLISM	0.0137435	1.44378	ENO2;LDHA;LGALS1;ACAT2;IDH3G;ALDOA;SMS;MIF;ALDH9A1;FASN;HMGCS1;NSDHL;PSME1;S100A10;ACADVL;DHCR24;ACADS;OSTC;SERINC1;MDH2;IDI1;ACSL5;VNN1;UBE2L6;HSD17B10;UROD;ERP29;ACSL4;REEP6;HSD17B7;TP53INP2
18	HALLMARK_G2M_CHECKPOINT	4.73077e-16	-2.54217	ODC1;E2F4;CCND1;CDC7;RAD21;NDC80;ORC6;CDC45;MCM2;SMC4;E2F2;EXO1;KIF23;FBXO5;NASP;MYBL2;PRC1;DBF4;CDKN3;NUSAP1;CDK1;HMGN2;PRMT5;AMD1;CDC20;CENPE;TPX2;KIF15;KIF2C;RAD54L;PBK;KIF20B;AURKA;CCNA2;STIL;SMC2;KIF11;HMMR;TTK;BARD1;CKS1B;TMPO;PLK1;KIF4A;MCM3;CENPA;MNAT1;KMT5A;TOP2A;RACGAP1;E2F1;GINS2;ATF5;XPO1;PRIM2;SUV39H1;DTYMK;MKI67;H2AX;BIRC5;UBE2S;CENPF;ORC5;POLQ;KIF22;HSPA8;CDC6;AURKB;CKS2;TACC3;ILF3…
19	HALLMARK_GLYCOLYSIS	1.56675e-18	2.54102	P4HA2;ANKZF1;PKM;PFKP;ERO1A;ENO2;LDHA;PGAM1;AK4;FAM162A;STC2;TPI1;BIK;QSOX1;HSPA5;PLOD2;PGK1;DDIT4;PPFIA4;P4HA1;SLC16A3;ALDOA;MXI1;DSC2;VLDLR;MIF;PAM;ALDH9A1;GFUS;CD44;AKR1A1;PPIA;TALDO1;AGRN;PYGL;HK2;GYS1;NSDHL;ANGPTL4;CITED2;ARTN;ANG;PC;EXT2;CHPF;ENO1;SPAG4;GPR87;NT5E;B4GALT2;ZNF292;TGFBI;IRS2;TPBG;EGFR;PGLS;TGFA;EGLN3;MDH2;ISG20;EFNA3;IER3;IGFBP3;GFPT1
20	HALLMARK_HEDGEHOG_SIGNALING	0.0452985	1.51695	VLDLR;NRP1;DPYSL2;L1CAM;NF1;VEGFA;ETS2;CDK5R1;PML;TLE1;HEY1
21	HALLMARK_HEME_METABOLISM	0.00705404	1.52639	P4HA2;CTSB;MXI1;SLC7A11;IGSF3;TFRC;BSG;SLC2A1;SLC11A2;OPTN;PC;SLC30A1;MGST3;SEC14L1;EZH1;SDCBP;NARF;SLC6A8;LAMP2;ADIPOR1;YPEL5;C3;PGLS;BACH1;RIOK3;LRP10;MBOAT2;PPP2R5B;SLC25A37;BNIP3L;NFE2L1;MARCHF2;UROD;ARL2BP;HAGH;KDM7A;SLC6A9;HTRA2;AQP3;UROS;KLF3;SMOX;ABCB6;CLCN3;USP15;MARK3;LPIN2;ELL2;SLC22A4;BTG2;ENDOD1;KHNYN;SLC10A3;TNRC6B;SLC66A2;RNF19A;RNF123;ACP5;VEZF1;MKRN1;AGPAT4;ALDH6A1;HTATIP2;NFE2;N…
22	HALLMARK_HYPOXIA	2.81103e-35	3.01458	P4HA2;ANKZF1;GBE1;PFKP;ERO1A;ENO2;LDHA;AK4;FAM162A;STC2;TPI1;HSPA5;CCNG2;PGK1;DDIT4;PPFIA4;PGM1;P4HA1;ANXA2;ALDOA;JUN;PFKL;CAVIN3;MXI1;AMPD3;ETS1;VLDLR;MIF;CDKN1B;PAM;TMEM45A;HK1;GAPDH;ALDOC;PNRC1;WSB1;HEXA;PLAUR;FOSL2;PDK1;HK2;GYS1;SLC2A1;DUSP1;KLF6;ANGPTL4;GPI;CITED2;NAGK;BHLHE40;EFNA1;ENO1;BTG1;NDRG1;KDM3A;ZNF292;PLIN2;TGFBI;IRS2;PFKFB3;LOX;TPBG;EGFR;MT1E;IDS;MAP3K1;SDC4;PRDX5;HMOX1;ERRFI1;ISG…
23	HALLMARK_IL2_STAT5_SIGNALING	0.00234917	1.59756	IRF6;P4HA1;IFITM3;NRP1;CD44;EMP1;IL1RL1;HK2;CAPG;KLF6;CTSZ;XBP1;BHLHE40;LIF;IL4R;NDRG1;IGF2R;NT5E;CSF2;CDCP1;CD81;ITGAV;MYC;TNFRSF21;PLIN2;MXD1;ADAM19;SNX9;ITGA6;SYNGR2;GSTO1;MAFF;CD83;HYCC2;MYO1C;AHNAK;IL1R2;NFIL3;MYO1E;RNH1;ALCAM;SLC1A5;ANXA4;TNFRSF9;BCL2L1;TNFRSF1B;P2RX4;DENND5A;PNP;TRAF1;PRNP;CXCL10;SWAP70;SPRED2;GBP4;RGS16;ECM1;FLT3LG;TIAM1;PIM1;NFKBIZ;PHLDA1;LRIG1;IL18R1;SOCS1;SPRY4;PLEC;IF…
24	HALLMARK_IL6_JAK_STAT3_SIGNALING	5.67822e-05	1.96115	CXCL11;JUN;CD9;CD44;TNFRSF1A;OSMR;TGFB1;IL4R;CSF2;TNFRSF21;HMOX1;IL10RB;IRF9;IL6;TLR2;EBI3;STAT3;IL1R2;STAT1;IFNGR2;SOCS3;LEPR;CXCL3;IFNAR1;STAT2;TNFRSF1B;LTBR;IL15RA;GRB2;CXCL10;IL1R1;IL1B;CRLF2;PIM1;IL17RA;IL2RG;CXCL1;PDGFC;IL18R1;SOCS1;FAS;IFNGR1;TNF
25	HALLMARK_INFLAMMATORY_RESPONSE	5.99073e-11	2.27497	CXCL11;HAS2;LDLR;ITGB8;CXCL8;SLC31A2;TNFSF15;ITGA5;SPHK1;PLAUR;OSMR;EMP3;KLF6;SLC11A2;CD70;IFITM1;LIF;HBEGF;IL4R;RTP4;MMP14;ATP2A2;NAMPT;MYC;TIMP1;IL7R;TPBG;LAMP3;TAPBP;CCL20;MXD1;CD82;BST2;IL6;DCBLD2;TNFSF9;ABCA1;CCL5;IRF7;TLR2;CSF3;EBI3;IRAK2;NFKBIA;INHBA;GCH1;MET;IL1A;SERPINE1;IFNGR2;BDKRB1;IFNAR1;TNFRSF9;CCL22;TNFRSF1B;CD55;ROS1;SGMS2;P2RX4;IL15RA;CDKN1A;PSEN1;CXCL10;ATP2C1;F3;KCNJ2;RGS16;IL1…
26	HALLMARK_INTERFERON_ALPHA_RESPONSE	6.47165e-10	2.31857	CXCL11;LGALS3BP;IFITM3;IFI27;HLA-C;B2M;MVB12A;TRIM5;PSME1;SAMD9;HERC6;HELZ2;IFITM1;IL4R;RTP4;ELF1;SAMD9L;TXNIP;LAMP3;SP110;RSAD2;ISG20;TRIM21;MX1;DHX58;BST2;UBE2L6;WARS1;IRF9;CASP1;IRF7;ISG15;OAS1;PROCR;IFIT3;TENT5A;CMPK2;IRF2;PARP12;IFIT2;IFIH1;OASL;IFI44;IFI44L;STAT2;IFI35;PSMB8;EPSTI1;CXCL10;LPAR6;DDX60;GBP4;USP18;PARP14
27	HALLMARK_INTERFERON_GAMMA_RESPONSE	1.01425e-10	2.20394	PFKP;CXCL11;HLA-B;LGALS3BP;HLA-A;IFITM3;IFI27;B2M;PSMB10;PSME1;HERC6;HELZ2;IL4R;RTP4;BTG1;SAMD9L;NAMPT;OAS2;TXNIP;TAPBP;SP110;GBP6;RSAD2;CASP4;ISG20;TRIM21;MX1;DHX58;BST2;UBE2L6;CASP7;WARS1;IRF9;IL6;MT2A;CCL5;PSMA2;CASP1;IRF7;VAMP8;MX2;MVP;OAS3;NFKBIA;STAT3;ISG15;RAPGEF6;IFIT3;CMPK2;IFIT1;TNFAIP3;IFNAR2;GCH1;IRF2;PARP12;RIGI;STAT1;IFIT2;IFIH1;OASL;IFI44;SOCS3;SOD2;IFI44L;CD274;STAT2;SAMHD1;IFI35;…
28	HALLMARK_KRAS_SIGNALING_DN	0.30954	1.10743	LYPD3;ENTPD7;RYR1;SERPINB2;PTPRJ;SGK1;KRT5;COQ8A;FGFR3;RYR2;CAMK1D;CPEB3;RSAD2;LFNG;MX1;NR6A1;SLC25A23;GPRC5C
29	HALLMARK_KRAS_SIGNALING_UP	2.17608e-09	2.16424	ERO1A;WNT7A;ADAM8;GALNT3;TSPAN1;MALL;ETS1;BIRC3;NRP1;EMP1;PTBP2;PLAUR;SLPI;ANGPTL4;LIF;HBEGF;PLEK2;HDAC9;KLF4;CSF2;PLAT;IL7R;DNMBP;JUP;FUCA1;CCL20;MAP3K1;PTPRR;MMP9;ADAM17;PLAU;IGFBP3;PDCD1LG2;DCBLD2;AVL9;CTSS;GFPT2;SPRY2;MMP10;PRDM1;INHBA;TNFAIP3;PPP1R15A;DUSP6;HOXD11;GNG11;TFPI;FBXO4;PSMB8;TNFRSF1B;HSD11B1;ETV5;F2RL1;TSPAN13;MMD;TRAF1;LAPTM5;IGF2;CXCL10;IL33;ITGB2;MMP11;CFH;RGS16;MPZL2
30	HALLMARK_MITOTIC_SPINDLE	0.000648554	-1.59512	ACTN4;EZR;NDC80;WASF2;KIF3B;RHOF;SMC4;WASL;KIF23;FBXO5;RANBP9;ALMS1;CKAP5;PRC1;NUSAP1;CDK1;DYNLL2;PCM1;CENPE;DLGAP5;SPTBN1;TPX2;KIF15;KIF2C;KIF20B;EPB41;AURKA;KIF11;TTK;PLK1;KIF4A;TOP2A;RACGAP1;RFC1;CEP57;BIRC5;CENPF;MID1;KIF22;PALLD;ANLN;ARF6;NEK2;CDK5RAP2;INCENP;CENPJ;CNTRL;BUB1;MYH10;NOTCH2;CCNB2;ECT2;SMC3;RALBP1;GEMIN4;PIF1;CAPZB;ESPL1;EPB41L2;LRPPRC;CCDC88A;CDC42BPA;ARHGEF11;ARHGEF3;NEDD9;BR…
31	HALLMARK_MTORC1_SIGNALING	8.54501e-07	1.93127	GBE1;ERO1A;LDHA;AK4;TPI1;STARD4;HSPA5;LDLR;PLOD2;CALR;PGK1;DDIT4;PGM1;P4HA1;ALDOA;PFKL;CD9;LGMN;VLDLR;EBP;DHCR7;SLC7A11;RPN1;SCD;GAPDH;TFRC;PPIA;INSIG1;PDK1;HK2;HMGCS1;SLC2A1;GPI;XBP1;SQLE;BHLHE40;SRD5A1;TM7SF2;ENO1;DHCR24;ACLY;DDX39A;ATP2A2;SDF2L1;NAMPT;CORO1A;HSP90B1;FKBP2;HMGCR;NMT1;DAPP1;EGLN3;IDI1;SC5D;EDEM1;WARS1;TRIB3;CTSC
32	HALLMARK_MYC_TARGETS_V1	4.11918e-06	-1.83504	ODC1;HNRNPR;RNPS1;PA2G4;CDC45;EPRS1;MCM2;CTPS1;IFRD1;DEK;SRPK1;TCP1;PRPS2;SET;HSPD1;HDDC2;FAM120A;CCT2;CDC20;RANBP1;CCNA2;SF3A1;TARDBP;RFC4;NOP56;UBA2;USP1;MCM4;DDX21;APEX1;MCM7;XPO1;PSMD1;SNRPA1;CCT7;PPM1G;DUT;MRPL9;PCNA;RRM1;NDUFAB1;IMPDH2;ILF2;CCT3;EIF1AX;C1QBP;RRP9;COPS5;HNRNPA2B1;PABPC1;NPM1;PSMA4;GOT2;U2AF1;HSP90AB1;PSMC6;IARS1;KPNB1;KPNA2;VBP1
33	HALLMARK_MYC_TARGETS_V2	0.00306277	-1.74819	PA2G4;TCOF1;HSPD1;PRMT3;PLK1;NOP56;MRTO4;MCM4;PPRC1;TMEM97;LAS1L;DCTPP1;RRP9;SLC29A2;NPM1;NIP7;MYBBP1A;MPHOSPH10;HSPE1;NOLC1;NDUFAF4;SRM;GRWD1;NOP2;UNG;UTP20;PES1;GNL3;AIMP2;NOP16;SLC19A1;WDR43;PLK4;RABEPK
34	HALLMARK_MYOGENESIS	0.000821394	1.66655	STC2;PPFIA4;IGFBP7;FST;TNNT1;ITGB4;SCD;APP;SPHK1;ATP6AP1;BDKRB2;AGRN;RYR1;GSN;PDLIM7;BHLHE40;NOTCH1;HBEGF;TGFB1;PC;AK1;LPIN1;SVIL;SLC6A8;PLXNB2;AEBP1;SYNGR2;FDPS;COL6A2;SMTN;IGFBP3;PDE4DIP;COL1A1;CDH13;MYO1C
35	HALLMARK_NOTCH_SIGNALING	0.404556	-1.07723	CCND1;DTX4;WNT5A;FZD5;PRKCA;NOTCH2;FZD1;MAML2;PPARD;DTX2
36	HALLMARK_OXIDATIVE_PHOSPHORYLATION	0.358947	1.07041	LDHA;IDH3G;ATP6AP1;VDAC1;BCKDHA;GPI;TCIRG1;ACADVL;MGST3;OGDH;NDUFA1;NDUFB8;ATP5F1E;ATP5MF;RHOT2;SLC25A20;CYB5R3;MDH2;NDUFS7;COX7C;NDUFC1;CASP7;HSD17B10;ACAT1;NDUFS2;BAX;HADHA;COX7B;ACADSB;ATP5F1D;NQO2;HTRA2;COX5B;ATP6V0B;NDUFS4;COX6B1;NDUFB4;PDP1;NDUFC2;SLC25A3;COX6C;UQCR11;ATP5PF;UQCRQ;ATP5ME;NDUFA2;HADHB;SURF1;DLD;NDUFS6;NDUFB1;ATP6V1C1;ACO2;CYC1;ALDH6A1;SDHA;ATP6V1D;UQCRH;PHB2;ATP6V1G1;ACAA1;N…
37	HALLMARK_P53_PATHWAY	1.00762e-09	2.09906	FAM162A;BLCAP;DDIT4;SFN;F2R;JUN;ST14;SLC7A11;ITGB4;TM4SF1;APP;SPHK1;APAF1;CTSD;DEF6;TM7SF3;KRT17;ZMAT3;CLCA2;S100A10;NOTCH1;LIF;HBEGF;TGFB1;H1-2;BTG1;NDRG1;ERCC5;EI24;MKNK2;KLF4;AK1;RHBDF2;CD81;COQ8A;TXNIP;FUCA1;SESN1;PLXNB2;PLK3;RALGDS;MXD1;CDKN2A;TGFA;HMOX1;CD82;STEAP3;IER3;SAT1;TRIB3;TNFSF9;PDGFA;PERP;CASP1;VAMP8;BAX;ATF3;EPHA2;CDH13;FBXW7;TSPYL2;DGKA;MDM2;ADA;PHLDA3;SEC61A1;PROCR;HINT1;RRAD;R…
38	HALLMARK_PANCREAS_BETA_CELLS	0.984155	0.544658	SRP14;VDR;SRPRB;STXBP1
39	HALLMARK_PEROXISOME	0.644898	0.927004	ALDH9A1;TSPO;FIS1;DHCR24;PRDX5;FDPS;IDI1;ACSL5;STS;BCL10;ERCC1;SMARCC1;MVP;ACSL4;SOD2;GSTK1;VPS4B;HMGCL;RDH11;ITGB1BP1;SIAH1;ATXN1;PEX11B;HRAS
40	HALLMARK_PI3K_AKT_MTOR_SIGNALING	0.0224128	1.44595	CALR;SFN;CDKN1B;TNFRSF1A;PDK1;SLC2A1;PIKFYVE;GRK2;MKNK2;HSP90B1;ARPC3;PPP1CA;RPTOR;EGFR;DAPP1;TRIB3;NFKBIB;CAB39;RAC1;TBK1;RPS6KA1;GSK3B;STAT2;CDKN1A;GRB2;PFN1;NCK1;DUSP3;ACACA;RIT1;PLCG1;TIAM1;HRAS;IL2RG
41	HALLMARK_PROTEIN_SECRETION	0.0279407	1.41717	BNIP3;TMED10;PAM;GNAS;STX12;IGF2R;ERGIC3;EGFR;LAMP2;CD63;LMAN1;CTSC;ABCA1;ARFGEF1;ATP1A1;ADAM10;RER1;M6PR;COPE;AP3S1;YIPF6;VPS4B;SEC24D;CLCN3;SCAMP1;TMED2;RAB9A;PPT1;CLN5;TMX1;AP2S1;ARFIP1;TOM1L1;SGMS1;RAB2A;BET1;YKT6;CLTC;DOP1A;CLTA;NAPG;GOLGA4;ARFGAP3;SCAMP3;TSG101
42	HALLMARK_REACTIVE_OXYGEN_SPECIES_PATHWAY	0.204437	1.23634	PFKP;PRDX4;OXSR1;SBNO2;JUNB;LAMTOR5;CDKN2D;FTL;NDUFS2;TXN;SOD2;NDUFB4;HMOX2;ABCC1;PRNP;PTPA
43	HALLMARK_SPERMATOGENESIS	0.0223546	-1.50139	CSNK2A2;DBF4;PRKAR2A;CDKN3;ARL4A;CDK1;KIF2C;SIRT1;AURKA;PEBP1;RFC4;TTK;PARP2;ZC3H14;MAST2;NEK2;BUB1;AGFG1;CCNB2;SLC12A2;NCAPH;GAD1;TOPBP1;MLF1;MTOR;EZH2;ALOX15;PSMG1;RPL39L;DMC1;STRBP;TSN;PHF7;LDHC;GFI1;MTNR1A;TCP11;YBX2;MEP1B;CAMK4
44	HALLMARK_TGF_BETA_SIGNALING	0.0223546	1.50079	TGFBR1;LTBP2;TGFB1;BCAR3;SMURF2;JUNB;SMAD7;PPP1CA;HDAC1;FNTA;CDH1;CTNNB1;ACVR1;PMEPA1;PPP1R15A;TGIF1;SERPINE1;IFNGR2;SMAD3;SMURF1;FKBP1A;XIAP;SLC20A1
45	HALLMARK_TNFA_SIGNALING_VIA_NFKB	7.16181e-21	2.64524	CXCL11;LDLR;RELB;JUN;BIRC3;TNC;PANX1;IL23A;CD44;TNIP1;LAMB3;SPHK1;PNRC1;SERPINB2;PLAUR;FOSL2;DUSP1;KLF6;FJX1;BHLHE40;LIF;HBEGF;SGK1;MARCKS;EFNA1;BTG1;FUT4;KLF4;CSF2;EGR1;JUNB;NAMPT;MYC;NFKB2;IRS2;IL7R;PFKFB3;TUBB2A;CCL20;MXD1;ZC3H12A;B4GALT5;SDC4;MAFF;FOSB;DUSP5;PLAU;IER3;TNIP2;IER2;IL6;SAT1;SLC2A6;TNFSF9;ABCA1;CCL5;CD83;TLR2;ATF3;MCL1;EIF1;GFPT2;PMEPA1;NFKBIA;CFLAR;PHLDA2;MSC;INHBA;EHD1;NFIL3;TN…
46	HALLMARK_UNFOLDED_PROTEIN_RESPONSE	0.00389132	1.61009	ERO1A;STC2;HSPA5;CALR;DDIT4;HYOU1;ATF4;PDIA6;IMP3;XBP1;DNAJB9;EIF4EBP1;ATF6;HSP90B1;TUBB2A;HERPUD1;YIF1A;YWHAZ;EDEM1;PDIA5;TARS1;DNAJC3;SSR1;ATF3;TSPYL2;ZBTB17;IFIT1;VEGFA;KDELR3;NABP1;CNOT6;ALDH18A1;CHAC1;SLC1A4;DCTN1;BAG3;ARFGAP1;EIF2S1;ERN1
47	HALLMARK_UV_RESPONSE_DN	0.0117766	1.46508	HAS2;LDLR;ANXA2;VLDLR;CDKN1B;INPP4B;NRP1;INSIG1;DUSP1;ATRN;CITED2;DLG1;BHLHE40;PIK3CD;SMAD7;RASA2;MYC;MT1E;TGFBR3;COL1A1;PTPRM;DYRK1A;MET;SERPINE1;SMAD3;LAMC1;TFPI;ANXA4;RND3;PRKCE;SIPA1L1;CACNA1A;VAV2;SCAF8;ABCC1;ATP2C1;F3;SNAI2;DDAH1;ATXN1
48	HALLMARK_UV_RESPONSE_UP	0.431148	1.03129	ENO2;HLA-F;ALDOA;RPN1;TFRC;TMBIM6;BSG;DGAT1;CLTB;RXRB;BTG1;MMP14;JUNB;GRINA;SLC6A8;HMOX1;FOSB;TARS1;IL6;UROD;ATF3;NFKBIA;MGAT1;RRAD;GLS;GCH1;HSPA2;POLR2H;GGH;AQP3;SOD2;PLCL1;NUP58;HSPA13;CXCL2;PPP1R2;OLFM1;C4BPB;BTG2;BCL2L11;PPIF;CYB5R1;RET;PPT1;POLE3;STK25;ICAM1;AP2S1
49	HALLMARK_WNT_BETA_CATENIN_SIGNALING	0.431148	1.03374	NOTCH1;FZD8;NCSTN;MYC;ADAM17;CTNNB1;CSNK1E;HDAC5
50	HALLMARK_XENOBIOTIC_METABOLISM	0.0165225	1.41216	ARG2;SPINT2;DHRS7;CDA;ALDH9A1;PSMB10;ALDH2;TMBIM6;TNFRSF1A;SSR3;LONP1;SERTAD1;PC;NPC1;ATP2A2;JUP;SLC35B1;SLC12A4;NMT1;MARCHF6;GSTO1;HMOX1;VNN1;CES1;MT2A;PINK1;COMT;EPHA2;LCAT;DHRS1;ABCC3;GCH1;ETS2;ACP2;ACOX3;SERPINE1;ASL;SLC1A5;ARPP19;ESR1;SMOX;HSD11B1;UPP1;CNDP2;APOE;XDH;LPIN2;IL1R1;HSD17B2;NQO1;MAN1A1;AOX1
